# Supplementary material for: Crystal structure and Hirshfeld surface analysis of N-(tert-but­yl)-2-(phenyl­ethyn­yl)imidazo[1,2-a]pyridin-3-amine
Source: Acta Crystallogr E Crystallogr Commun. 2019 Sep 27;75(Pt 10):1564–7. doi: 10.1107/S2056989019012751 (PMC6775750; doi:10.1107/S2056989019012751)
Supplement: Supplementary file 1 [file e-75-01564-sup1.cif]

##############################################################################
#                                                                            #
# This CIF contains the data in a paper accepted for publication in          #
# Acta Crystallographica Section E. It conforms to the requirements of       #
# Notes for Authors for Acta Crystallographica Section E, and has been       #
# peer reviewed under the auspices of the IUCr Commission on Journals.       #
#                                                                            #
# Full details of the Crystallographic Information File format               #
# are given in the paper "The Crystallographic Information File (CIF):       #
# a New Standard Archive File for Crystallography" by S. R. Hall, F. H.      #
# Allen and I. D. Brown [Acta Cryst. (1991), A47, 655-685].                  #
#                                                                            #
# The current version of the core CIF dictionary is obtainable from          #
# ftp://ftp.iucr.org/pub/cif_core.dic.                                       #
#                                                                            #
# Software is freely available for graphical display of the structure(s)     #
# in this CIF. For information consult the CIF software page                 #
# http://www.iucr.org/resources/cif/software.                                #
#                                                                            #
# This file may be used for bona fide research purposes within the           #
# scientific community so long as proper attribution is given to the journal # 
# article from which it was obtained.                                        #
#                                                                            #
##############################################################################
data_global
_audit_creation_method     'APEX3 v2017.3-0'
_journal_date_recd_electronic     2019-07-19
_journal_date_accepted     2019-09-13
_journal_name_full     'Acta Crystallographica, Section E'
_journal_year     2019
_journal_volume     75
_journal_issue     10
_journal_page_first     1564
_journal_page_last     1567
_journal_paper_category     GO
_journal_paper_doi     10.1107/S2056989019012751
_journal_coeditor_code     SU5507
_publ_contact_author_name     'Zahira Tber'
_publ_contact_author_address
;
Laboratoire de Chimie Bioorganique & Analytique, URAC 22 Universit\'e Hassan II
Mohammedia-Casablanca, Facult\'e des Sciences et Techniques, BP 146, 28800
Mohammedia,
Morocco
;
_publ_contact_author_email     tber.zahira1@gmail.com
_publ_contact_author_fax     ?
_publ_contact_author_phone     ?
_publ_section_title
;\
Crystal structure and Hirshfeld surface analysis of
<i>N</i>-(<i>tert</i>-butyl)-2-(phenylethynyl)imidazo[1,2-<i>a</i>]pyridin-3-\
amine
;
loop_
    _publ_author_name
    _publ_author_footnote
    _publ_author_address
    'Tber, Zahira' .
;
Laboratoire de Chimie Bioorganique & Analytique,
URAC 22 Universit\'e Hassan II Mohammedia-Casablanca,
Facult\'e des Sciences et Techniques, BP 146,
28800 Mohammedia,
Morocco
;
    'Kansiz, Sevgi' .
;
Ondokuz May\?is University, Faculty of Arts and Sciences,
Department of Physics,
55139 Samsun,
Turkey
;
    'El Hafi, Mohamed' .
;
Laboratoire de Chimie Organique H\'et\'erocyclique
Centre de Recherche des Sciences des M\'edicaments
P\^ole de Comp\'etence Pharmacochimie
Av Ibn Battouta, BP 1014
Facult\'e des Sciences
Universit\'e Mohammed V
Rabat
Morocco
;
    'Loubidi, Mohamed' .
;
Laboratoire de Chimie Bioorganique & Analytique,
URAC 22 Universit\'e Hassan II Mohammedia-Casablanca,
Facult\'e des Sciences et Techniques, BP 146,
28800 Mohammedia,
Morocco
;
    'Jouha, Jabrane' .
;
Laboratoire de Chimie Organique et Analytique,
Universit\'e Sultan Moulay Slimane,
Facult\'e des Sciences et Techniques, BP 523, 23000 Beni-Mellal,
Morocco
;
    'Dege, Necmi' .
;
Ondokuz May\?is University, Faculty of Arts and Sciences,
Department of Physics,
55139, Samsun,
Turkey
;
    'Essassi, El Mokhtar' .
;
Laboratoire de Chimie Organique H\'et\'erocyclique
Centre de Recherche des Sciences des M\'edicaments
P\^ole de Comp\'etence Pharmacochimie
Av Ibn Battouta, BP 1014
Facult\'e des Sciences
Universit\'e Mohammed V
Rabat
Morocco
;
    'Mague, Joel T.' .
;
Department of Chemistry
Tulane University
New Orleans, LA 70118
USA
;
_publ_section_synopsis
;
In the title compound, the phenyl ring of the phenyl-ethynyl substituent is
inclined to the mean plane of the imidazo[1,2-<i>a</i>]pyridine moiety by
18.2(1)\%.
;
data_I
_audit_creation_method     'SHELXL-2018/1'
_chemical_name_systematic
;
<i>N</i>-(<i>tert</i>-butyl)-2-(phenylethynyl)imidazo[1,2-<i>a</i>]pyridin-3-\
amine
;
_chemical_name_common     ?
_chemical_formula_moiety     'C19 H19 N3'
_chemical_formula_sum     'C19 H19 N3'
_chemical_formula_iupac     'C19 H19 N3'
_chemical_formula_weight     289.37
_chemical_melting_point     ?
_chemical_absolute_configuration     unk
_space_group_crystal_system     orthorhombic
_space_group_name_H-M_alt     'P c a 21'
_space_group_name_Hall     'P 2c -2ac'
loop_
    _space_group_symop_operation_xyz
    'x, y, z'
    '-x, -y, z+1/2'
    'x+1/2, -y, z'
    '-x+1/2, y, z+1/2'
_cell_length_a     9.3492(2)
_cell_length_b     16.3716(3)
_cell_length_c     10.8030(2)
_cell_angle_alpha     90
_cell_angle_beta     90
_cell_angle_gamma     90
_cell_volume     1653.52(6)
_cell_formula_units_Z     4
_cell_measurement_reflns_used     9967
_cell_measurement_theta_min     2.699
_cell_measurement_theta_max     72.385
_cell_measurement_temperature     298(2)
_exptl_crystal_description     plate
_exptl_crystal_colour     colourless
_exptl_crystal_size_max     0.278
_exptl_crystal_size_mid     0.177
_exptl_crystal_size_min     0.073
_exptl_crystal_density_diffrn     1.162
_exptl_crystal_density_meas     ?
_exptl_crystal_density_method     'not measured'
_exptl_crystal_F_000     616
_exptl_absorpt_coefficient_mu     0.542
_exptl_absorpt_correction_type     multi-scan
_exptl_absorpt_process_details
;
(<i>SADABS</i>; Krause <i>et al.</i>, 2015)
;
_exptl_absorpt_correction_T_min     0.86
_exptl_absorpt_correction_T_max     0.96
_diffrn_ambient_temperature     298(2)
_diffrn_source     'INCOATEC I\mS micro-focus source'
_diffrn_radiation_type     CuK\a
_diffrn_radiation_wavelength     1.54178
_diffrn_radiation_monochromator     mirror
_diffrn_measurement_device_type     'Bruker D8 VENTURE PHOTON 100 CMOS'
_diffrn_measurement_method     '\w scans'
_diffrn_detector_area_resol_mean     ?
_diffrn_reflns_number     12219
_diffrn_reflns_av_R_equivalents     0.0335
_diffrn_reflns_av_unetI/netI     0.0273
_diffrn_reflns_theta_min     2.699
_diffrn_reflns_theta_max     72.414
_diffrn_reflns_theta_full     72.400
_diffrn_measured_fraction_theta_max     0.997
_diffrn_measured_fraction_theta_full     0.997
_diffrn_reflns_limit_h_min     -11
_diffrn_reflns_limit_h_max     10
_diffrn_reflns_limit_k_min     -18
_diffrn_reflns_limit_k_max     20
_diffrn_reflns_limit_l_min     -11
_diffrn_reflns_limit_l_max     13
_refine_special_details
;
Refinement of F^2^ against ALL reflections.  The weighted R-factor wR and
goodness of fit S are based on F^2^, conventional R-factors R are based
on F, with F set to zero for negative F^2^. The threshold expression of
F^2^ > 2sigma(F^2^) is used only for calculating R-factors(gt) etc. and is
not relevant to the choice of reflections for refinement.  R-factors based
on F^2^ are statistically about twice as large as those based on F, and R-
factors based on ALL data will be even larger. H-atoms attached to carbon
were placed in calculated positions (C---H = 0.93 - 0.96 \%A) while that
attached to nitrogen was placed in a location derived from a difference
map and its parameters adjusted to give N---H = 0.89 \%A. All were
included as riding contributions with isotropic displacement
parameters 1.2 - 1.5 times those of the attached atoms. Refined as a
2-component inversion twin.
;
_reflns_number_total     2789
_reflns_number_gt     2610
_reflns_threshold_expression     'I > 2\s(I)'
_refine_ls_structure_factor_coef     Fsqd
_refine_ls_matrix_type     full
_refine_ls_R_factor_all     0.0372
_refine_ls_R_factor_gt     0.0345
_refine_ls_wR_factor_gt     0.0906
_refine_ls_wR_factor_ref     0.0935
_refine_ls_goodness_of_fit_ref     1.050
_refine_ls_restrained_S_all     1.050
_refine_ls_number_reflns     2789
_refine_ls_number_parameters     204
_refine_ls_number_restraints     1
_refine_ls_hydrogen_treatment     constr
_refine_ls_weighting_scheme     calc
_refine_ls_weighting_details
              'w=1/[\s^2^(Fo^2^)+(0.0557P)^2^+0.0961P] where P=(Fo^2^+2Fc^2^)/3'
_atom_sites_solution_hydrogens     mixed
_atom_sites_solution_primary     direct
_atom_sites_solution_secondary     difmap
_refine_ls_shift/su_max     0.000
_refine_ls_shift/su_mean     0.000
_refine_diff_density_max     0.123
_refine_diff_density_min     -0.111
_refine_ls_extinction_method
;
(<i>SHELXL-2018/1</i>; Sheldrick, 2015<i>b</i>)
;
_refine_ls_extinction_coef     0.0082(9)
_refine_ls_extinction_expression
                                  'Fc^*^=kFc[1+0.001xFc^2^\l^3^/sin(2\q)]^-1/4^'
loop_
    _atom_type_symbol
    _atom_type_description
    _atom_type_scat_dispersion_real
    _atom_type_scat_dispersion_imag
    _atom_type_scat_source
    'C' 'C' 0.0181 0.0091
                         'International Tables Vol C Tables 4.2.6.8 and 6.1.1.4'
    'H' 'H' 0.0000 0.0000
                         'International Tables Vol C Tables 4.2.6.8 and 6.1.1.4'
    'N' 'N' 0.0311 0.0180
                         'International Tables Vol C Tables 4.2.6.8 and 6.1.1.4'
_computing_data_collection
;
<i>APEX3</i> (Bruker, 2016)
;
_computing_cell_refinement
;
<i>SAINT</i> (Bruker, 2016)
;
_computing_data_reduction
;
<i>SAINT</i> (Bruker, 2016)
;
_computing_structure_solution
;
<i>SHELXT</i> (Sheldrick, 2015<i>a</i>)
;
_computing_structure_refinement
;
<i>SHELXL2018/1</i> (Sheldrick, 2015<i>b</i>)
;
_computing_molecular_graphics
;
<i>Mercury</i> (Macrae, <i>et al.</i>, 2008)
;
_computing_publication_material
;
<i>SHELXL2018/1</i> (Sheldrick, 2015<i>b</i>), PLATON (Spek,
2009)
and publCIF (Westrip, 2010)
;
loop_
    _atom_site_type_symbol
    _atom_site_label
    _atom_site_fract_x
    _atom_site_fract_y
    _atom_site_fract_z
    _atom_site_U_iso_or_equiv
    _atom_site_adp_type
    _atom_site_calc_flag
    _atom_site_occupancy
    _atom_site_disorder_assembly
    _atom_site_disorder_group
    N N1 0.20226(17) 0.18945(10) 0.67968(18) 0.0554(4) Uani d 1 . .
    N N2 0.02701(15) 0.12386(9) 0.57937(16) 0.0468(4) Uani d 1 . .
    N N3 0.04415(16) 0.17555(10) 0.37051(16) 0.0502(4) Uani d 1 . .
    H H3A 0.116767 0.178516 0.317433 0.060 Uiso d 1 . .
    C C1 -0.0790(2) 0.06627(13) 0.5650(3) 0.0660(6) Uani d 1 . .
    H H1 -0.121888 0.057890 0.488345 0.079 Uiso calc 1 . .
    C C2 -0.1189(3) 0.02246(16) 0.6643(4) 0.0865(9) Uani d 1 . .
    H H2 -0.188532 -0.017726 0.655677 0.104 Uiso calc 1 . .
    C C3 -0.0571(3) 0.03642(18) 0.7815(3) 0.0880(9) Uani d 1 . .
    H H3 -0.089464 0.007113 0.849685 0.106 Uiso calc 1 . .
    C C4 0.0493(3) 0.09212(17) 0.7959(3) 0.0750(7) Uani d 1 . .
    H H4 0.090129 0.101102 0.873222 0.090 Uiso calc 1 . .
    C C5 0.0964(2) 0.13603(12) 0.6914(2) 0.0516(4) Uani d 1 . .
    C C6 0.19772(17) 0.21348(11) 0.55737(18) 0.0451(4) Uani d 1 . .
    C C7 0.08982(17) 0.17490(10) 0.49231(18) 0.0428(4) Uani d 1 . .
    C C8 0.29559(19) 0.27114(12) 0.5063(2) 0.0519(4) Uani d 1 . .
    C C9 0.3769(2) 0.31813(12) 0.4592(2) 0.0544(5) Uani d 1 . .
    C C10 0.47560(19) 0.37266(12) 0.4002(2) 0.0523(5) Uani d 1 . .
    C C11 0.4920(3) 0.37126(14) 0.2731(3) 0.0645(6) Uani d 1 . .
    H H11 0.437975 0.335322 0.225549 0.077 Uiso calc 1 . .
    C C12 0.5885(3) 0.42310(16) 0.2164(3) 0.0807(8) Uani d 1 . .
    H H12 0.599034 0.421939 0.130835 0.097 Uiso calc 1 . .
    C C13 0.6684(3) 0.47609(16) 0.2855(4) 0.0835(9) Uani d 1 . .
    H H13 0.733481 0.510687 0.246809 0.100 Uiso calc 1 . .
    C C14 0.6530(3) 0.47829(15) 0.4107(4) 0.0828(8) Uani d 1 . .
    H H14 0.707257 0.514665 0.457238 0.099 Uiso calc 1 . .
    C C15 0.5569(2) 0.42660(13) 0.4694(3) 0.0660(6) Uani d 1 . .
    H H15 0.547037 0.428209 0.555024 0.079 Uiso calc 1 . .
    C C16 -0.0652(2) 0.23805(15) 0.3328(2) 0.0611(5) Uani d 1 . .
    C C17 -0.1897(3) 0.2367(2) 0.4234(3) 0.0999(11) Uani d 1 . .
    H H17A -0.154972 0.247021 0.505559 0.150 Uiso calc 1 . .
    H H17B -0.235099 0.184099 0.420959 0.150 Uiso calc 1 . .
    H H17C -0.257708 0.278058 0.400960 0.150 Uiso calc 1 . .
    C C18 -0.1144(4) 0.2142(3) 0.2049(3) 0.1049(11) Uani d 1 . .
    H H18A -0.160262 0.161741 0.208243 0.157 Uiso calc 1 . .
    H H18B -0.033439 0.211409 0.150395 0.157 Uiso calc 1 . .
    H H18C -0.180883 0.254133 0.174553 0.157 Uiso calc 1 . .
    C C19 0.0016(3) 0.32261(16) 0.3294(3) 0.0822(8) Uani d 1 . .
    H H19A 0.032518 0.337470 0.411127 0.123 Uiso calc 1 . .
    H H19B -0.067847 0.361435 0.300697 0.123 Uiso calc 1 . .
    H H19C 0.082190 0.322349 0.274433 0.123 Uiso calc 1 . .
loop_
    _atom_site_aniso_label
    _atom_site_aniso_U_11
    _atom_site_aniso_U_22
    _atom_site_aniso_U_33
    _atom_site_aniso_U_12
    _atom_site_aniso_U_13
    _atom_site_aniso_U_23
    N1 0.0528(9) 0.0651(10) 0.0483(9) -0.0013(7) -0.0038(7) 0.0078(8)
    N2 0.0442(7) 0.0412(7) 0.0549(10) -0.0007(6) 0.0074(6) 0.0037(7)
    N3 0.0454(8) 0.0635(9) 0.0418(9) -0.0071(7) 0.0053(6) -0.0064(7)
    C1 0.0603(11) 0.0552(11) 0.0826(18) -0.0148(9) 0.0118(11) -0.0021(11)
    C2 0.0792(16) 0.0627(14) 0.118(3) -0.0184(12) 0.0232(16) 0.0196(16)
    C3 0.0804(16) 0.0857(18) 0.098(2) 0.0008(13) 0.0196(16) 0.0453(17)
    C4 0.0718(14) 0.0842(16) 0.0690(17) 0.0079(12) 0.0108(12) 0.0342(13)
    C5 0.0512(9) 0.0544(10) 0.0493(11) 0.0076(8) 0.0024(8) 0.0110(9)
    C6 0.0438(8) 0.0480(8) 0.0435(10) -0.0012(7) -0.0002(7) 0.0028(8)
    C7 0.0409(8) 0.0443(8) 0.0433(10) -0.0013(7) 0.0053(7) 0.0016(7)
    C8 0.0472(9) 0.0575(10) 0.0509(11) -0.0078(8) -0.0058(8) 0.0028(9)
    C9 0.0471(9) 0.0565(10) 0.0596(12) -0.0067(8) -0.0050(9) 0.0053(9)
    C10 0.0427(9) 0.0475(9) 0.0668(14) -0.0015(7) -0.0020(8) 0.0078(9)
    C11 0.0659(12) 0.0624(12) 0.0653(15) -0.0104(10) -0.0010(11) 0.0067(11)
    C12 0.0838(16) 0.0754(15) 0.083(2) -0.0081(14) 0.0188(14) 0.0157(14)
    C13 0.0701(14) 0.0645(14) 0.116(3) -0.0156(11) 0.0163(15) 0.0214(15)
    C14 0.0692(15) 0.0616(13) 0.118(3) -0.0214(11) -0.0035(16) 0.0017(15)
    C15 0.0618(12) 0.0595(11) 0.0767(16) -0.0109(10) -0.0044(11) 0.0020(12)
    C16 0.0461(9) 0.0900(14) 0.0471(11) -0.0011(10) -0.0041(8) 0.0094(11)
    C17 0.0589(13) 0.153(3) 0.088(2) 0.0322(16) 0.0195(12) 0.039(2)
    C18 0.0932(19) 0.163(3) 0.0583(16) -0.032(2) -0.0257(15) 0.013(2)
    C19 0.0817(15) 0.0769(15) 0.088(2) 0.0111(13) -0.0097(15) 0.0147(16)
_geom_special_details
;
 All esds (except the esd in the dihedral angle between two l.s. planes)
 are estimated using the full covariance matrix.  The cell esds are taken
 into account individually in the estimation of esds in distances, angles
 and torsion angles; correlations between esds in cell parameters are only
 used when they are defined by crystal symmetry.  An approximate (isotropic)
 treatment of cell esds is used for estimating esds involving l.s. planes.
;
loop_
    _geom_bond_atom_site_label_1
    _geom_bond_atom_site_label_2
    _geom_bond_site_symmetry_2
    _geom_bond_distance
    _geom_bond_publ_flag
    N1 C5 . 1.327(3) ?
    N1 C6 . 1.379(3) ?
    N2 C1 . 1.377(2) ?
    N2 C5 . 1.388(3) ?
    N2 C7 . 1.388(2) ?
    N3 C7 . 1.383(3) ?
    N3 C16 . 1.503(3) ?
    N3 H3A . 0.8900 ?
    C1 C2 . 1.344(4) ?
    C1 H1 . 0.9300 ?
    C2 C3 . 1.410(5) ?
    C2 H2 . 0.9300 ?
    C3 C4 . 1.358(4) ?
    C3 H3 . 0.9300 ?
    C4 C5 . 1.409(3) ?
    C4 H4 . 0.9300 ?
    C6 C7 . 1.382(2) ?
    C6 C8 . 1.426(2) ?
    C8 C9 . 1.195(3) ?
    C9 C10 . 1.434(3) ?
    C10 C11 . 1.382(3) ?
    C10 C15 . 1.384(3) ?
    C11 C12 . 1.381(3) ?
    C11 H11 . 0.9300 ?
    C12 C13 . 1.367(4) ?
    C12 H12 . 0.9300 ?
    C13 C14 . 1.361(5) ?
    C13 H13 . 0.9300 ?
    C14 C15 . 1.388(3) ?
    C14 H14 . 0.9300 ?
    C15 H15 . 0.9300 ?
    C16 C18 . 1.508(4) ?
    C16 C19 . 1.519(4) ?
    C16 C17 . 1.522(3) ?
    C17 H17A . 0.9600 ?
    C17 H17B . 0.9600 ?
    C17 H17C . 0.9600 ?
    C18 H18A . 0.9600 ?
    C18 H18B . 0.9600 ?
    C18 H18C . 0.9600 ?
    C19 H19A . 0.9600 ?
    C19 H19B . 0.9600 ?
    C19 H19C . 0.9600 ?
loop_
    _geom_angle_atom_site_label_1
    _geom_angle_atom_site_label_2
    _geom_angle_atom_site_label_3
    _geom_angle_site_symmetry_1
    _geom_angle_site_symmetry_3
    _geom_angle
    _geom_angle_publ_flag
    C5 N1 C6 . . 104.87(17) ?
    C1 N2 C5 . . 122.23(19) ?
    C1 N2 C7 . . 129.8(2) ?
    C5 N2 C7 . . 107.87(15) ?
    C7 N3 C16 . . 118.26(16) ?
    C7 N3 H3A . . 112.2 ?
    C16 N3 H3A . . 107.9 ?
    C2 C1 N2 . . 118.4(3) ?
    C2 C1 H1 . . 120.8 ?
    N2 C1 H1 . . 120.8 ?
    C1 C2 C3 . . 121.1(2) ?
    C1 C2 H2 . . 119.5 ?
    C3 C2 H2 . . 119.5 ?
    C4 C3 C2 . . 120.8(2) ?
    C4 C3 H3 . . 119.6 ?
    C2 C3 H3 . . 119.6 ?
    C3 C4 C5 . . 118.6(3) ?
    C3 C4 H4 . . 120.7 ?
    C5 C4 H4 . . 120.7 ?
    N1 C5 N2 . . 111.09(18) ?
    N1 C5 C4 . . 130.3(2) ?
    N2 C5 C4 . . 118.65(19) ?
    N1 C6 C7 . . 112.28(16) ?
    N1 C6 C8 . . 122.66(17) ?
    C7 C6 C8 . . 125.06(17) ?
    C6 C7 N3 . . 134.86(17) ?
    C6 C7 N2 . . 103.85(16) ?
    N3 C7 N2 . . 121.22(16) ?
    C9 C8 C6 . . 177.5(2) ?
    C8 C9 C10 . . 178.3(2) ?
    C11 C10 C15 . . 119.1(2) ?
    C11 C10 C9 . . 120.2(2) ?
    C15 C10 C9 . . 120.7(2) ?
    C12 C11 C10 . . 120.2(3) ?
    C12 C11 H11 . . 119.9 ?
    C10 C11 H11 . . 119.9 ?
    C13 C12 C11 . . 120.4(3) ?
    C13 C12 H12 . . 119.8 ?
    C11 C12 H12 . . 119.8 ?
    C14 C13 C12 . . 120.1(2) ?
    C14 C13 H13 . . 120.0 ?
    C12 C13 H13 . . 120.0 ?
    C13 C14 C15 . . 120.4(3) ?
    C13 C14 H14 . . 119.8 ?
    C15 C14 H14 . . 119.8 ?
    C10 C15 C14 . . 119.8(3) ?
    C10 C15 H15 . . 120.1 ?
    C14 C15 H15 . . 120.1 ?
    N3 C16 C18 . . 106.2(2) ?
    N3 C16 C19 . . 110.32(16) ?
    C18 C16 C19 . . 109.9(2) ?
    N3 C16 C17 . . 109.6(2) ?
    C18 C16 C17 . . 110.6(2) ?
    C19 C16 C17 . . 110.1(3) ?
    C16 C17 H17A . . 109.5 ?
    C16 C17 H17B . . 109.5 ?
    H17A C17 H17B . . 109.5 ?
    C16 C17 H17C . . 109.5 ?
    H17A C17 H17C . . 109.5 ?
    H17B C17 H17C . . 109.5 ?
    C16 C18 H18A . . 109.5 ?
    C16 C18 H18B . . 109.5 ?
    H18A C18 H18B . . 109.5 ?
    C16 C18 H18C . . 109.5 ?
    H18A C18 H18C . . 109.5 ?
    H18B C18 H18C . . 109.5 ?
    C16 C19 H19A . . 109.5 ?
    C16 C19 H19B . . 109.5 ?
    H19A C19 H19B . . 109.5 ?
    C16 C19 H19C . . 109.5 ?
    H19A C19 H19C . . 109.5 ?
    H19B C19 H19C . . 109.5 ?
loop_
    _geom_torsion_atom_site_label_1
    _geom_torsion_atom_site_label_2
    _geom_torsion_atom_site_label_3
    _geom_torsion_atom_site_label_4
    _geom_torsion_site_symmetry_1
    _geom_torsion_site_symmetry_2
    _geom_torsion_site_symmetry_3
    _geom_torsion_site_symmetry_4
    _geom_torsion
    _geom_torsion_publ_flag
    C5 N2 C1 C2 . . . . 2.1(3) ?
    C7 N2 C1 C2 . . . . 178.0(2) ?
    N2 C1 C2 C3 . . . . 1.8(4) ?
    C1 C2 C3 C4 . . . . -2.9(5) ?
    C2 C3 C4 C5 . . . . 0.2(4) ?
    C6 N1 C5 N2 . . . . 1.5(2) ?
    C6 N1 C5 C4 . . . . -179.3(2) ?
    C1 N2 C5 N1 . . . . 174.53(18) ?
    C7 N2 C5 N1 . . . . -2.2(2) ?
    C1 N2 C5 C4 . . . . -4.8(3) ?
    C7 N2 C5 C4 . . . . 178.52(18) ?
    C3 C4 C5 N1 . . . . -175.7(2) ?
    C3 C4 C5 N2 . . . . 3.5(3) ?
    C5 N1 C6 C7 . . . . -0.4(2) ?
    C5 N1 C6 C8 . . . . -179.81(17) ?
    N1 C6 C7 N3 . . . . -177.7(2) ?
    C8 C6 C7 N3 . . . . 1.7(3) ?
    N1 C6 C7 N2 . . . . -0.9(2) ?
    C8 C6 C7 N2 . . . . 178.52(17) ?
    C16 N3 C7 C6 . . . . -89.0(2) ?
    C16 N3 C7 N2 . . . . 94.6(2) ?
    C1 N2 C7 C6 . . . . -174.58(19) ?
    C5 N2 C7 C6 . . . . 1.78(19) ?
    C1 N2 C7 N3 . . . . 2.8(3) ?
    C5 N2 C7 N3 . . . . 179.13(16) ?
    C15 C10 C11 C12 . . . . 0.1(4) ?
    C9 C10 C11 C12 . . . . -179.2(2) ?
    C10 C11 C12 C13 . . . . 0.0(4) ?
    C11 C12 C13 C14 . . . . -0.3(4) ?
    C12 C13 C14 C15 . . . . 0.4(4) ?
    C11 C10 C15 C14 . . . . 0.1(3) ?
    C9 C10 C15 C14 . . . . 179.3(2) ?
    C13 C14 C15 C10 . . . . -0.3(4) ?
    C7 N3 C16 C18 . . . . -169.4(2) ?
    C7 N3 C16 C19 . . . . 71.5(2) ?
    C7 N3 C16 C17 . . . . -49.8(3) ?
loop_
    _geom_hbond_atom_site_label_D
    _geom_hbond_atom_site_label_H
    _geom_hbond_atom_site_label_A
    _geom_hbond_site_symmetry_A
    _geom_hbond_distance_DH
    _geom_hbond_distance_HA
    _geom_hbond_distance_DA
    _geom_hbond_angle_DHA
    _geom_hbond_publ_flag
    N3 H3A N1 4_554 0.89 2.26 3.150(2) 178 yes
    C2 H2 Cg4 3_455 0.93 2.98 3.890(3) 167 yes
    C17 H17C Cg3 1_455 0.96 2.95 3.896(3) 170 yes
_shelx_space_group_comment
;
The symmetry employed for this shelxl refinement is uniquely defined
by the following loop, which should always be used as a source of
symmetry information in preference to the above space-group names.
They are only intended as comments.
;
_shelx_estimated_absorpt_T_min     0.864
_shelx_estimated_absorpt_T_max     0.962
_shelx_hkl_file
;
   1   0   0    0.10    0.10
   3   0   0    0.10    0.20
   3   0   0    0.00    0.10
   4   0   0   15.70    0.80
   4   0   0   15.10    0.90
   4   0   0   17.30    0.90
   5   0   0    0.40    0.40
   5   0   0   -0.40    0.40
   5   0   0    0.40    0.30
  -6   0   0   17.20    1.30
   6   0   0   14.40    1.00
  -7   0   0   -0.60    0.50
   7   0   0    0.00    0.50
  -8   0   0  188.28    6.90
   8   0   0  197.18    7.00
  -9   0   0    0.10    0.50
   9   0   0    0.00    0.70
 -10   0   0   45.10    1.90
  10   0   0   41.10    2.10
 -11   0   0   -0.30    0.40
 -11   0   1    0.10    0.40
  10   0  -1   13.10    1.20
 -10   0   1   14.80    1.00
   9   0  -1   -0.80    0.60
  -9   0   1   -0.30    0.50
   8   0  -1   32.00    1.70
  -8   0   1   30.70    1.70
   7   0  -1   -0.40    0.50
  -7   0   1    0.50    0.60
   6   0  -1  298.07   10.40
  -6   0   1  305.47   10.50
   5   0  -1    0.10    0.40
   5   0  -1   -0.40    0.70
   5   0  -1   -0.20    0.40
   4   0  -1  152.48    5.40
   4   0  -1  142.69    5.10
   4   0  -1  141.49    5.20
   3   0  -1   -0.10    0.30
   3   0  -1    0.30    0.20
   2   0  -1   59.49    2.20
   1   0  -1    0.10    0.10
   0   0  -1    0.60    0.10
  -1   0  -1    0.50    0.10
   4   0   1  151.18    5.40
   5   0   1    0.30    0.50
   6   0   1  310.67   10.70
  -7   0  -1    0.20    0.70
   7   0   1    0.30    0.50
  -8   0  -1   30.60    1.70
   8   0   1   29.50    1.70
  -9   0  -1   -0.70    0.50
   9   0   1    0.30    0.70
 -10   0  -1   14.80    1.10
  10   0   1   12.20    1.50
 -11   0  -1    0.10    0.50
 -11   0   2    0.30    0.60
  10   0  -2   60.29    2.50
 -10   0   2   58.89    2.40
   9   0  -2   -0.40    0.50
  -9   0   2   -0.20    0.40
   8   0  -2   21.50    1.40
  -8   0   2   21.10    1.30
   7   0  -2    0.50    0.60
  -7   0   2    0.90    0.60
   6   0  -2   97.49    3.70
  -6   0   2   95.59    3.70
   5   0  -2   -1.10    1.10
   5   0  -2    0.80    0.60
   5   0  -2   -0.40    0.40
   4   0  -2  334.87   11.90
   4   0  -2  357.46   12.30
   3   0  -2    0.30    0.40
   3   0  -2    0.00    0.20
   2   0  -2 2630.84   88.89
   1   0  -2    0.10    0.10
   0   0  -2 1792.02   60.49
  -1   0  -2    0.70    0.20
  -2   0  -2 2969.60   98.19
  -2   0  -2 2919.31   98.19
   5   0   2    0.20    0.50
   6   0   2   96.89    3.90
   6   0   2   94.79    3.90
   6   0   2   99.89    3.70
   7   0   2   -0.50    0.70
   7   0   2   -0.50    1.00
   7   0   2    0.30    0.90
  -8   0  -2   20.10    1.50
   8   0   2   18.00    1.90
   8   0   2   18.70    1.50
   8   0   2   20.10    1.90
  -9   0  -2   -0.70    0.50
   9   0   2   -1.20    0.90
 -10   0  -2   61.59    2.50
 -11   0  -2    0.80    0.40
 -11   0   3    0.20    0.30
  10   0  -3   18.80    1.70
 -10   0   3   20.90    1.10
   9   0  -3    0.30    0.60
  -9   0   3   -0.20    0.50
   8   0  -3    8.90    1.10
  -8   0   3   10.00    1.10
   7   0  -3    0.30    0.60
  -7   0   3   -0.10    0.50
  -7   0   3    0.70    1.10
   6   0  -3   57.79    2.30
  -6   0   3   51.49    2.50
  -6   0   3   53.79    2.30
   5   0  -3    0.80    0.80
   5   0  -3   -0.30    0.40
  -5   0   3    0.50    0.70
   4   0  -3 1156.38   38.50
   4   0  -3 1123.69   38.90
   3   0  -3    0.50    0.50
   3   0  -3    0.20    0.30
   2   0  -3  215.78    7.60
   1   0  -3   -0.30    0.20
   0   0  -3    0.10    0.20
  -1   0  -3    1.20    0.30
  -2   0  -3  230.98    7.80
   4   0   3 1199.68   40.30
   5   0   3   -0.20    0.70
   6   0   3   53.79    2.40
   6   0   3   54.89    2.50
   6   0   3   54.69    2.50
   7   0   3   -0.70    0.80
   7   0   3    0.40    0.80
  -8   0  -3    8.10    1.20
   8   0   3   11.00    1.40
   8   0   3   11.40    1.40
   8   0   3    9.90    1.60
  -9   0  -3   -0.80    0.50
   9   0   3   -0.80    1.30
 -10   0  -3   22.70    1.30
 -11   0  -3    0.70    0.50
 -11   0   4    0.10    0.30
  10   0  -4   38.20    1.80
 -10   0   4   36.80    1.60
   9   0  -4   -0.10    0.60
   8   0  -4   33.10    1.80
  -8   0   4   35.30    1.70
  -8   0   4   31.30    2.00
  -7   0   4    1.00    0.60
  -7   0   4    1.40    0.80
   6   0  -4  110.09    4.20
  -6   0   4  111.39    4.20
  -6   0   4  111.89    4.20
   5   0  -4    1.70    0.50
  -5   0   4    0.50    0.60
  -5   0   4    2.50    0.90
   4   0  -4 1367.16   46.20
   3   0  -4   -0.40    0.70
   3   0  -4   -0.10    0.40
   2   0  -4 1375.16   46.30
   1   0  -4    0.30    0.30
   0   0  -4  440.46   15.00
  -1   0  -4    0.30    0.20
  -2   0  -4 1487.75   49.20
  -2   0  -4 1452.35   49.30
  -3   0  -4    0.60    0.30
   5   0   4    0.20    0.70
   5   0   4   -0.10    0.80
   5   0   4   -1.20    0.80
   6   0   4  117.19    4.50
   6   0   4  117.19    4.50
   7   0   4   -0.10    0.80
   7   0   4    0.40    0.70
  -8   0  -4   36.40    1.90
   8   0   4   38.10    2.00
   8   0   4   36.80    2.00
  -9   0  -4   -0.10    0.50
   9   0   4    1.00    0.70
   9   0   4   -0.40    0.70
 -10   0  -4   38.90    1.70
  10   0  -5   51.89    2.20
 -10   0   5   47.40    1.90
   9   0  -5   -0.10    0.50
  -9   0   5    0.20    0.40
   8   0  -5   88.79    3.70
  -8   0   5   94.19    3.60
  -8   0   5   97.79    3.60
   7   0  -5    0.30    0.70
  -7   0   5   -0.10    0.70
  -7   0   5    0.30    0.60
   6   0  -5   21.80    1.50
  -6   0   5   21.80    1.40
  -6   0   5   20.80    1.50
   5   0  -5    0.20    0.50
  -5   0   5   -0.60    0.50
  -5   0   5    0.10    0.60
  -4   0   5  117.59    4.40
  -4   0   5  121.09    4.40
   3   0  -5    1.50    0.70
   2   0  -5  154.88    5.80
  -2   0   5  145.59    5.40
   1   0  -5   -0.30    0.40
   0   0  -5    0.80    0.40
  -1   0  -5    0.40    0.60
  -1   0  -5    0.00    0.40
  -2   0  -5  156.68    5.60
  -2   0  -5  151.28    5.70
  -3   0  -5   -0.40    0.40
   4   0   5  122.99    4.60
   4   0   5  121.09    4.60
   4   0   5  121.89    4.60
   5   0   5    2.10    0.80
   5   0   5    0.20    0.60
   5   0   5   -0.50    0.70
   6   0   5   23.60    1.50
   6   0   5   21.90    1.60
   7   0   5    0.40    0.70
   7   0   5   -0.10    0.70
   8   0   5  103.89    3.90
   8   0   5   96.99    3.90
  -9   0  -5   -0.50    0.50
   9   0   5    0.50    0.70
   9   0   5    0.40    0.60
 -10   0  -5   49.70    2.00
 -10   0   6   15.40    1.00
   9   0  -6    0.10    0.60
  -9   0   6    0.10    0.40
   8   0  -6   10.50    1.10
  -8   0   6   10.20    1.00
  -8   0   6   10.20    1.10
   7   0  -6   -0.10    0.60
  -7   0   6    1.50    0.70
  -7   0   6   -0.20    0.60
   6   0  -6  165.88    6.00
  -6   0   6  155.88    5.80
  -6   0   6  165.88    5.90
   5   0  -6   -0.40    0.50
  -5   0   6    0.30    0.50
  -5   0   6    1.10    0.60
  -4   0   6   83.39    3.20
  -4   0   6   83.19    3.20
  -3   0   6    0.00    0.60
  -3   0   6    1.00    0.60
   2   0  -6   57.99    3.20
   1   0  -6   -0.50    0.60
  -1   0   6   -0.20    0.90
   0   0  -6  244.18    8.90
  -1   0  -6   -0.70    0.60
  -1   0  -6    0.30    1.00
  -2   0  -6   64.09    2.90
   3   0   6    0.60    0.80
   3   0   6   -0.50    0.70
   3   0   6    0.60    0.80
   4   0   6   82.89    3.30
   4   0   6   82.59    3.40
   4   0   6   83.69    3.30
   5   0   6   -0.40    0.60
   5   0   6    0.60    0.80
   5   0   6    0.30    0.70
   6   0   6  153.68    6.00
   6   0   6  167.78    6.00
   6   0   6  164.38    6.00
   7   0   6   -0.60    0.70
   7   0   6    0.20    0.70
   8   0   6   11.80    1.20
   8   0   6   13.80    1.30
  -9   0  -6   -0.60    0.50
   9   0   6   -0.40    0.60
   9   0   6    0.10    0.50
  10   0   6   25.00    1.40
   9   0  -7   -0.80    0.60
  -9   0   7    0.10    0.30
   8   0  -7   13.10    1.20
  -8   0   7   13.20    1.00
  -8   0   7   14.30    1.30
   7   0  -7   -0.10    0.60
  -7   0   7   -0.90    0.60
  -7   0   7    0.00    0.50
   6   0  -7    2.90    0.90
  -6   0   7    3.50    1.00
  -6   0   7    1.60    0.60
   5   0  -7   -0.10    0.60
  -5   0   7   -0.50    0.50
  -5   0   7   -0.10    0.60
  -4   0   7  219.28    7.60
  -4   0   7  209.78    7.80
  -3   0   7   -0.20    0.50
  -3   0   7    1.00    0.60
  -2   0   7  239.18    8.20
  -2   0   7  231.38    8.20
  -1   0   7    0.90    0.60
  -1   0   7    0.60    0.70
   0   0   7    0.50    0.70
   0   0   7   -0.10    0.70
  -1   0  -7    0.60    1.30
   1   0   7   -1.20    0.80
   1   0   7    0.50    0.90
   1   0   7    0.70    0.70
   2   0   7  253.67    8.50
   2   0   7  236.58    8.50
   2   0   7  239.28    8.50
   2   0   7  233.98    8.50
   3   0   7    0.20    0.70
   3   0   7    0.60    0.80
   3   0   7    0.10    0.70
   4   0   7  197.88    8.20
   4   0   7  235.18    8.00
   4   0   7  232.98    7.90
   5   0   7   -0.80    0.60
   5   0   7   -0.90    0.70
   5   0   7    0.70    0.70
   6   0   7    2.30    0.80
   6   0   7    1.60    0.70
   6   0   7    2.20    0.80
   7   0   7    0.10    0.60
   7   0   7    0.50    0.60
   8   0   7   12.90    1.10
   8   0   7   12.80    1.10
  -9   0  -7    0.10    0.50
   9   0   7   -0.10    0.50
   9   0   7    0.00    0.50
  -9   0   8   -0.20    0.30
   8   0  -8    5.00    1.00
  -8   0   8    5.20    0.60
  -8   0   8    4.20    0.70
   7   0  -8    0.80    0.70
  -7   0   8    0.40    0.50
  -7   0   8   -0.60    0.40
   6   0  -8   62.69    2.70
  -6   0   8   63.29    2.60
  -6   0   8   64.79    2.70
   5   0  -8    1.00    0.70
  -5   0   8    0.00    0.50
  -5   0   8   -0.90    0.60
   4   0  -8   66.29    2.80
  -4   0   8   62.69    2.60
  -4   0   8   64.39    2.70
  -3   0   8    0.80    0.70
  -3   0   8   -0.10    0.50
  -2   0   8  111.49    4.10
  -2   0   8  109.49    4.10
  -1   0   8    0.40    0.60
  -1   0   8   -0.40    0.70
   0   0   8  330.77   11.20
   0   0   8  306.17   11.20
   0   0   8  332.07   11.10
   1   0   8    1.60    0.80
   1   0   8    1.90    0.70
   1   0   8    0.10    0.80
   2   0   8  111.59    4.20
   2   0   8  108.09    4.20
   2   0   8  107.59    4.30
   2   0   8  110.79    4.20
   3   0   8    1.50    0.80
   3   0   8   -0.20    0.60
   3   0   8    0.20    0.70
   4   0   8   64.59    2.80
   4   0   8   65.89    2.90
   4   0   8   65.99    2.80
   5   0   8    0.20    0.60
   5   0   8   -0.30    0.70
   5   0   8   -0.30    0.60
   6   0   8   67.69    2.90
   6   0   8   69.29    2.90
   6   0   8   69.29    3.00
   7   0   8    0.00    0.60
   7   0   8    0.00    0.60
  -8   0  -8    7.50    1.00
   8   0   8    5.70    0.90
   8   0   8    5.80    1.40
   9   0   8   -0.10    0.40
   9   0   8   -0.80    0.40
  -8   0   9    0.60    0.30
  -8   0   9    0.50    0.50
   7   0  -9   -1.30    0.80
  -7   0   9    0.30    0.40
  -7   0   9    0.30    0.50
   6   0  -9  124.99    4.70
  -6   0   9  124.39    4.60
  -6   0   9  126.89    4.60
   5   0  -9   -0.20    0.80
  -5   0   9    0.90    0.90
  -5   0   9   -0.50    0.50
   4   0  -9  142.99    5.60
  -4   0   9  153.28    5.40
  -4   0   9  153.68    5.50
  -3   0   9   -0.20    0.50
  -3   0   9    0.00    0.50
  -2   0   9  155.48    5.60
  -2   0   9  154.38    5.60
  -1   0   9   -0.50    0.60
  -1   0   9    0.80    0.60
   0   0   9   -0.20    1.10
   0   0   9   -1.00    0.60
   0   0   9   -0.70    0.60
   1   0   9    0.40    0.70
   1   0   9    0.30    0.90
   1   0   9   -0.50    0.60
   2   0   9  150.98    5.50
   2   0   9  158.88    5.60
   2   0   9  141.69    5.70
   2   0   9  153.28    5.50
   3   0   9    0.50    0.70
   3   0   9    0.50    0.80
   3   0   9    0.00    0.70
   4   0   9  152.38    5.70
   4   0   9  157.08    5.70
   4   0   9  158.28    5.80
   5   0   9    1.10    0.70
   5   0   9    1.30    0.70
   5   0   9    0.50    0.70
   6   0   9  129.69    4.90
   6   0   9  132.59    4.90
   7   0   9   -0.20    0.50
   7   0   9    0.00    0.50
   8   0   9    0.00    0.40
   8   0   9    0.90    0.40
  -7   0  10    0.10    0.50
  -7   0  10    0.20    0.30
  -6   0  10    5.10    0.70
  -6   0  10    4.10    0.70
  -5   0  10    1.00    0.50
  -5   0  10   -0.30    0.40
  -4   0  10   10.50    1.00
  -4   0  10    9.10    1.00
  -3   0  10   -0.30    0.60
  -3   0  10   -0.20    0.50
  -2   0  10   49.80    2.20
  -2   0  10   49.50    2.20
  -1   0  10    0.20    0.50
  -1   0  10   -0.40    0.60
   0   0  10  234.08    8.30
   0   0  10  240.58    8.30
   1   0  10    1.40    0.80
   1   0  10    0.00    0.80
   1   0  10    0.90    0.60
   2   0  10   50.09    2.30
   2   0  10   49.50    2.30
   2   0  10   50.89    2.30
   3   0  10    0.00    0.90
   3   0  10    0.10    0.70
   3   0  10   -0.90    0.60
   4   0  10    7.90    1.20
   4   0  10    9.40    1.10
   4   0  10   11.00    1.30
   5   0  10    0.30    0.50
   5   0  10   -0.40    0.60
   5   0  10    0.70    0.60
   6   0  10    4.00    0.80
   6   0  10    5.00    0.80
   7   0  10   -0.30    0.40
   7   0  10    0.10    0.40
  -6   0  11   53.79    2.20
  -6   0  11   57.49    2.10
  -5   0  11   -0.50    0.30
  -5   0  11    0.30    0.40
  -4   0  11    0.90    0.40
  -4   0  11    0.90    0.40
  -3   0  11    0.80    0.50
  -3   0  11    0.30    0.40
  -2   0  11    8.80    0.90
  -2   0  11    6.00    0.80
   0   0  11   -0.30    1.00
   1   0  11    0.30    1.10
   1   0  11   -0.50    0.60
   1   0  11   -0.50    0.50
   2   0  11    5.90    1.20
   2   0  11    7.50    1.00
   2   0  11    6.00    1.10
   3   0  11   -0.90    0.50
   3   0  11    0.20    0.60
   4   0  11    1.90    0.80
   4   0  11    0.70    0.60
   4   0  11    1.50    0.60
   5   0  11    0.60    0.40
   5   0  11    0.30    0.60
   6   0  11   70.89    2.70
  -5   0  12   -0.30    0.30
  -5   0  12   -0.30    0.40
  -4   0  12    7.10    0.80
  -4   0  12    7.90    0.70
  -3   0  12   -0.60    0.40
  -3   0  12   -0.30    0.40
  -2   0  12    5.10    0.70
  -2   0  12    3.30    0.70
  -1   0  12   -0.30    0.40
  -1   0  12   -0.10    0.50
   0   0  12    1.10    0.50
   0   0  12    2.00    0.60
   1   0  12    0.20    0.50
   1   0  12    1.00    0.70
   2   0  12    4.00    0.90
   3   0  12   -0.20    0.60
   4   0  12    5.30    0.80
   5   0  12    0.00    0.50
  -2   0  13    2.70    0.70
  -2   0  13    2.70    0.60
  -1   0  13    0.50    0.50
  -1   0  13    0.50    0.50
   0   0  13   -0.60    0.50
   0   0  13    0.40    0.70
   1   0  13   -0.90    0.90
   1   1  13    4.10    0.70
   0   1  13    0.00    0.60
   0   1  13   -0.10    0.40
  -1   1  13    4.10    0.70
  -1   1  13    5.10    0.70
  -2   1  13    0.70    0.40
  -2   1  13    0.10    0.40
   5   1  12    0.90    0.50
   4   1  12    1.00    0.50
   4   1  12    1.40    0.60
   3   1  12    1.40    0.50
   2   1  12   -0.10    0.40
   1   1  12    0.90    0.50
   1   1  12    1.60    0.60
   0   1  12    1.50    0.50
   0   1  12    0.90    0.40
  -1   1  12    0.20    0.50
  -1   1  12    0.40    0.40
  -2   1  12    0.10    0.40
  -2   1  12    0.40    0.40
  -3   1  12    2.70    0.50
  -3   1  12    3.00    0.60
  -4   1  12    1.30    0.40
  -4   1  12    1.90    0.60
  -5   1  12    1.90    0.50
  -5   1  12    2.00    0.50
   6   1  11    1.80    0.60
   6   1  11    0.00    0.50
   5   1  11    9.00    1.00
   5   1  11    8.70    0.90
   5   1  11    7.30    1.00
   4   1  11    1.70    0.70
   4   1  11    1.00    0.50
   4   1  11    1.80    0.60
   3   1  11    4.80    1.00
   3   1  11    2.40    0.60
   2   1  11    6.80    1.00
   2   1  11    4.00    1.10
   2   1  11    6.00    1.00
   1   1  11   16.00    1.50
   1   1  11   15.70    1.20
   1   1  11   19.20    1.50
   0   1  11    0.40    0.60
  -2   1  11    6.40    0.90
  -2   1  11    5.10    0.80
  -3   1  11    5.10    0.80
  -3   1  11    4.40    0.80
  -4   1  11    1.50    0.50
  -4   1  11    2.30    0.70
  -5   1  11    7.00    0.70
  -5   1  11    7.00    0.80
  -6   1  11    1.00    0.40
  -6   1  11    1.50    0.60
   7   1  10    8.70    0.80
   7   1  10    8.80    0.70
   6   1  10    8.00    0.90
   6   1  10   10.10    0.90
   5   1  10   18.30    1.20
   5   1  10   19.70    1.30
   5   1  10   18.40    1.30
   4   1  10    4.80    1.20
   4   1  10    3.50    0.80
   4   1  10    4.90    1.10
   3   1  10   31.70    2.00
   3   1  10   37.20    1.90
   3   1  10   35.50    1.90
   3   1  10   34.60    2.00
   2   1  10   19.10    1.50
   2   1  10   18.60    1.30
   2   1  10   17.90    1.50
   1   1  10   72.09    2.90
   1   1  10   70.79    2.90
   1   1  10   68.39    3.00
   0   1  10   84.59    3.30
   0   1  10   82.49    3.30
   0   1  10   79.79    3.50
  -1   1  10   69.89    2.90
  -1   1  10   73.49    2.90
  -2   1  10   18.50    1.30
  -2   1  10   18.70    1.20
  -3   1  10   33.10    1.70
  -3   1  10   35.00    1.70
  -4   1  10    2.40    0.60
  -4   1  10    3.30    0.60
  -5   1  10   18.90    1.20
  -5   1  10   18.80    1.10
  -6   1  10    8.70    0.70
  -6   1  10    8.80    0.80
  -7   1  10   10.10    0.80
  -7   1  10    8.60    0.70
   8   1   9    0.60    0.40
   8   1   9    0.50    0.40
  -8  -1  -9    1.00    0.60
   7   1   9   16.80    1.10
   7   1   9   14.90    1.10
   6   1   9    0.70    0.60
   6   1   9    0.30    0.60
   6   1   9    0.10    0.60
   5   1   9  159.98    5.70
   5   1   9  152.98    5.70
   5   1   9  155.38    5.80
   4   1   9   59.39    2.60
   4   1   9   54.69    2.60
   4   1   9   58.29    2.60
   3   1   9   29.50    1.80
   3   1   9   29.70    1.80
   3   1   9   24.70    1.80
   3   1   9   30.90    1.80
   2   1   9   60.49    2.60
   2   1   9   53.29    2.80
   2   1   9   62.09    2.60
   2   1   9   59.89    2.60
   1   1   9  122.19    4.60
   1   1   9  125.89    4.70
   1   1   9  125.79    4.70
   0   1   9    0.20    0.60
   0   1   9   -0.10    0.60
   0   1   9   -0.40    0.90
  -1   1   9  122.79    4.50
  -1   1   9  120.09    4.50
  -2   1   9   58.19    2.50
  -2   1   9   62.49    2.60
  -3   1   9   28.80    1.60
  -3   1   9   28.10    1.60
  -4   1   9   56.99    2.60
  -4   1   9   55.99    2.40
  -5   1   9  152.18    5.50
  -5   1   9  151.98    5.50
  -6   1   9    0.10    0.50
  -6   1   9    1.00    0.50
   6  -1  -9    0.00    1.00
  -7   1   9   17.00    1.00
  -7   1   9   15.20    1.00
  -8   1   9   -0.60    0.70
  -8   1   9    0.90    0.30
   9   1   8    1.30    0.40
   9   1   8    1.00    0.50
   8   1   8    2.40    0.60
   8   1   8    3.40    0.90
   7   1   8    0.90    0.60
   7   1   8    1.90    0.70
   6   1   8   31.90    1.80
   6   1   8   33.80    1.80
   6   1   8   35.40    1.90
   5   1   8   45.40    2.20
   5   1   8   41.70    2.20
   5   1   8   41.60    2.10
   4   1   8   13.70    1.30
   4   1   8   12.40    1.40
   4   1   8   13.90    1.30
   3   1   8   61.39    2.60
   3   1   8   63.09    2.70
   3   1   8   58.99    2.70
   2   1   8    4.30    1.00
   2   1   8    4.10    0.80
   2   1   8    4.30    1.00
   2   1   8    4.30    1.10
   1   1   8    8.10    1.40
   1   1   8    8.30    1.10
   1   1   8    9.10    1.10
   0   1   8   81.09    3.10
   0   1   8   79.49    3.10
   0   1   8   74.49    3.30
  -1   1   8    7.80    1.10
  -1   1   8    7.80    1.00
  -2   1   8    4.10    0.90
  -2   1   8    3.60    0.90
  -3   1   8   62.49    2.50
  -3   1   8   59.89    2.50
   3  -1  -8   59.49    2.70
  -4   1   8   12.80    1.10
  -4   1   8   12.30    1.10
   4  -1  -8   11.40    1.30
  -5   1   8   41.40    1.90
  -5   1   8   39.20    1.90
   5  -1  -8   39.20    2.00
  -6   1   8   33.30    1.60
  -6   1   8   32.50    1.60
   6  -1  -8   30.20    1.80
  -7   1   8    3.10    0.60
  -7   1   8    1.90    0.50
   7  -1  -8    2.10    0.80
  -8   1   8    1.80    0.60
  -8   1   8    1.10    0.40
   8  -1  -8    0.00    0.70
  -9   1   8    1.20    0.30
   9   1   7    1.50    0.60
   9   1   7    1.00    0.50
  -9  -1  -7    1.10    0.50
   8   1   7    0.30    0.60
   8   1   7   -0.50    0.60
   7   1   7   30.90    1.80
   7   1   7   33.60    1.70
   6   1   7   69.99    3.00
   6   1   7   67.69    3.00
   6   1   7   69.29    2.90
   5   1   7  102.69    4.00
   5   1   7  102.99    4.00
   5   1   7  101.49    4.00
   4   1   7   29.00    1.70
   4   1   7   29.00    1.80
   3   1   7  328.07   11.20
   3   1   7  318.97   11.20
   3   1   7  320.77   11.20
   3   1   7  327.57   11.30
   2   1   7    5.30    1.30
   2   1   7    3.50    0.80
   2   1   7    2.60    0.80
   2   1   7    3.40    1.10
   1   1   7   93.79    3.50
   1   1   7   91.29    3.50
   1   1   7   86.69    3.50
  -1  -1  -7   84.59    4.40
   0   1   7   -1.50    1.30
   0   1   7   -0.10    0.70
   0   1   7   -0.60    0.70
  -1   1   7   87.49    3.40
  -1   1   7   91.89    3.40
  -2   1   7    3.40    0.90
  -2   1   7    3.10    0.60
  -3   1   7  319.67   11.00
  -3   1   7  317.47   11.00
  -4   1   7   27.90    1.70
   4  -1  -7   31.50    1.60
  -5   1   7   99.89    3.90
  -5   1   7  100.49    3.90
   5  -1  -7  106.29    4.00
  -6   1   7   64.89    2.70
  -6   1   7   69.59    2.80
   6  -1  -7   67.69    2.90
  -7   1   7   29.40    1.50
  -7   1   7   30.80    1.60
   7  -1  -7   27.30    1.60
  -8   1   7    0.80    0.70
  -8   1   7    0.00    0.40
   8  -1  -7   -0.60    0.60
  -9   1   7    1.30    0.30
   9  -1  -7    0.60    0.80
  10   1   6    1.60    0.60
 -10  -1  -6    3.70    0.80
   9   1   6   44.40    2.00
   9   1   6   47.40    2.10
  -9  -1  -6   47.20    2.00
   8   1   6    8.30    1.10
   7   1   6  123.49    4.60
   7   1   6  119.29    4.70
   6   1   6    2.50    0.80
   6   1   6    1.90    0.70
   6   1   6    0.90    0.70
   5   1   6   99.39    4.00
   5   1   6  104.09    4.00
   5   1   6   96.69    3.90
   4   1   6  107.19    4.00
   4   1   6  107.69    4.10
   4   1   6  102.79    4.10
   3   1   6  133.09    4.80
   3   1   6  126.09    4.90
   3   1   6  133.19    4.90
  -2  -1  -6   20.60    1.90
  -1  -1  -6  312.67   11.10
   0  -1  -6  407.16   14.30
   1  -1  -6  305.97   11.00
   2  -1  -6   20.20    2.10
  -3   1   6  123.69    4.50
  -3   1   6  125.79    4.50
  -4   1   6  107.79    3.90
  -4   1   6  101.19    3.90
   4  -1  -6  103.39    3.90
  -5   1   6   92.39    3.70
  -5   1   6   95.59    3.60
   5  -1  -6   99.09    3.70
  -6   1   6    1.90    0.70
  -6   1   6    1.70    0.50
   6  -1  -6    0.80    0.70
  -7   1   6  120.89    4.40
  -7   1   6  118.09    4.30
   7  -1  -6  109.29    4.40
  -8   1   6    7.00    1.10
  -8   1   6    8.80    0.90
   8  -1  -6    7.10    1.20
  -9   1   6   43.70    1.80
   9  -1  -6   43.20    2.00
 -10   1   6    3.80    0.50
 -10  -1  -5    9.60    0.90
   9   1   5    4.50    1.00
   9   1   5    4.30    1.10
  -9  -1  -5    5.70    1.00
   8   1   5   99.59    4.00
   8   1   5  102.89    4.00
   7   1   5   -0.60    0.60
   7   1   5    1.00    0.70
   6   1   5   78.09    3.30
   6   1   5   73.69    3.10
   6   1   5   69.59    3.10
   5   1   5  128.89    4.80
   5   1   5  130.79    4.80
   5   1   5  127.49    4.90
   4   1   5   11.50    1.30
   4   1   5   12.10    1.30
   4   1   5   13.90    1.40
  -3  -1  -5  342.17   11.80
  -2  -1  -5  164.18    5.90
  -1  -1  -5 1340.97   45.10
   0  -1  -5    0.30    0.40
   1  -1  -5 1440.66   48.50
   2  -1  -5  167.88    6.30
   3  -1  -5  342.67   12.30
  -4   1   5   12.40    1.10
  -4   1   5   13.20    1.20
   4  -1  -5   12.90    1.00
  -5   1   5  122.49    4.50
  -5   1   5  120.09    4.50
   5  -1  -5  128.59    4.60
  -6   1   5   70.49    2.90
  -6   1   5   69.19    2.90
   6  -1  -5   73.69    2.90
  -7   1   5    0.00    0.80
  -7   1   5    0.60    0.50
   7  -1  -5    1.10    0.90
  -8   1   5   95.69    3.60
   8  -1  -5   90.89    3.70
  -9   1   5    5.60    0.80
   9  -1  -5    5.10    0.90
 -10   1   5    9.20    0.70
  10  -1  -5   11.50    1.10
 -10  -1  -4   22.10    1.20
   9   1   4   53.19    2.50
   9   1   4   54.09    2.40
  -9  -1  -4   52.69    2.30
   8   1   4   23.90    1.60
   8   1   4   21.20    1.60
   7   1   4   97.79    3.90
   7   1   4   99.79    3.90
   6   1   4   18.80    1.50
   6   1   4   20.90    1.60
   5   1   4   28.90    1.90
   5   1   4   32.80    1.90
   5   1   4   31.20    1.80
  -3  -1  -4  159.78    5.40
  -3  -1  -4  149.88    5.40
  -2  -1  -4  714.73   24.10
  -1  -1  -4  288.37    9.90
   0  -1  -4 1033.30   34.80
   1  -1  -4  267.87    9.40
   2  -1  -4  683.33   23.30
   3  -1  -4  149.99    5.70
   4  -1  -4   31.70    2.20
   4  -1  -4   35.80    1.60
  -5   1   4   28.70    1.70
  -5   1   4   30.10    1.60
   5  -1  -4   29.70    1.50
  -6   1   4   18.60    1.50
  -6   1   4   18.00    1.20
   6  -1  -4   18.90    1.20
  -7   1   4   94.49    3.60
  -7   1   4   89.59    3.60
   7  -1  -4   94.29    3.90
  -8   1   4   23.10    1.50
   8  -1  -4   20.60    1.40
  -9   1   4   46.80    2.40
   9  -1  -4   47.80    2.30
 -10   1   4   22.30    1.10
  10  -1  -4   23.00    1.40
 -10  -1  -3    1.20    0.50
  -9  -1  -3    5.70    1.00
   8   1   3   15.50    1.60
   8   1   3   17.20    1.60
  -8  -1  -3   14.50    1.30
   7   1   3   71.49    3.30
   7   1   3   75.19    3.20
   6   1   3   83.79    3.50
   6   1   3   86.29    3.50
   5   1   3   57.59    2.50
   2   1   3  196.58    6.70
  -2  -1  -3  191.58    6.70
   1   1   3  704.63   23.70
  -1  -1  -3  705.23   23.70
   0   1   3   -0.20    0.20
   0  -1  -3   -0.20    0.20
  -1   1   3  716.83   23.50
   1  -1  -3  671.53   23.40
   2  -1  -3  189.28    6.70
   3  -1  -3    8.10    0.80
   4  -1  -3  360.06   12.00
   4  -1  -3  326.17   12.40
   4  -1  -3  343.07   11.70
   5  -1  -3   64.89    2.50
   5  -1  -3   61.99    3.20
  -6   1   3   83.89    3.20
  -6   1   3   80.99    3.40
   6  -1  -3   86.49    3.30
  -7   1   3   70.79    2.90
   7  -1  -3   74.89    3.00
  -8   1   3   14.90    1.20
   8  -1  -3   13.40    1.20
  -9   1   3    6.80    0.90
   9  -1  -3    5.90    1.00
 -10   1   3    1.30    0.50
  10  -1  -3    1.00    0.80
 -11  -1  -2    5.90    0.70
 -10  -1  -2   20.40    1.20
   9   1   2   82.49    4.30
  -9  -1  -2   78.59    3.20
   8   1   2   20.10    1.90
   8   1   2   22.00    1.60
  -8  -1  -2   24.40    1.50
   7   1   2   36.60    1.90
   7   1   2   37.10    2.30
   7   1   2   39.40    2.20
   6   1   2  123.39    5.00
   6   1   2  130.89    4.90
   6   1   2  134.19    4.80
   5   1   2    9.20    1.00
   2   1   2   28.40    1.10
  -2  -1  -2   28.40    1.10
   1   1   2 1464.05   48.00
  -1  -1  -2 1387.26   48.00
   0   1   2 4318.57  139.69
   0  -1  -2 4006.80  139.59
  -1   1   2 1400.16   45.80
   1  -1  -2 1306.97   45.80
   2  -1  -2   26.90    1.20
   3  -1  -2 1038.60   34.90
   4  -1  -2   49.60    2.20
   4  -1  -2   52.19    2.60
   4  -1  -2   50.89    2.00
   5  -1  -2    7.10    0.70
   5  -1  -2    8.30    1.30
   5  -1  -2    6.80    1.40
  -6   1   2  129.09    4.80
   6  -1  -2  130.39    4.80
  -7   1   2   37.10    1.90
   7  -1  -2   37.70    1.80
  -8   1   2   22.90    1.40
   8  -1  -2   20.40    1.50
  -9   1   2   77.79    3.00
   9  -1  -2   72.99    3.60
 -10   1   2   21.80    1.20
  10  -1  -2   20.20    1.30
 -11   1   2    7.20    0.70
 -11  -1  -1   16.80    0.90
 -10  -1  -1   27.60    1.40
   9   1   1   22.20    1.60
  -9  -1  -1   26.40    1.50
   8   1   1    2.20    0.80
  -8  -1  -1    3.50    0.90
   7   1   1  109.89    4.10
  -7  -1  -1  107.59    4.20
   6   1   1   40.90    1.90
   5   1   1   91.49    3.40
   3   1   1   37.10    1.30
   2   1   1  788.82   25.40
  -2  -1  -1  726.03   25.40
   1   1   1 1451.15   46.70
  -1  -1  -1 1329.37   46.70
   0   1   1    0.20    0.10
   0  -1  -1    0.00    0.10
  -1   1   1 1308.67   44.70
   1  -1  -1 1343.87   44.80
  -2   1   1  680.43   23.00
   2  -1  -1  688.33   23.00
   3  -1  -1   32.30    1.30
   4  -1  -1  220.88    7.90
   4  -1  -1  229.18    7.90
   4  -1  -1  233.88    8.10
   5  -1  -1   95.89    3.40
   5  -1  -1   86.69    3.50
   5  -1  -1   94.59    3.90
  -6   1   1   39.60    1.90
   6  -1  -1   38.30    1.80
  -7   1   1  105.89    4.10
   7  -1  -1  110.19    4.10
  -8   1   1    2.30    0.60
   8  -1  -1    2.80    0.70
  -9   1   1   25.40    1.40
   9  -1  -1   22.50    1.50
 -10   1   1   26.60    1.40
  10  -1  -1   26.00    1.60
 -11   1   1   14.40    1.00
 -11  -1   0   89.29    3.20
 -10  -1   0    2.70    0.80
   9   1   0    3.20    0.80
  -9  -1   0    3.60    0.90
   8   1   0   40.60    1.90
  -8  -1   0   35.00    1.90
   7   1   0   86.39    3.40
  -7  -1   0   87.59    3.40
   6   1   0  471.35   16.10
  -6  -1   0  476.35   16.20
   5   1   0  205.28    7.20
   5   1   0  201.88    7.10
   5   1   0  214.08    7.20
   4   1   0   55.09    2.10
   4   1   0   56.29    2.20
   4   1   0   59.69    2.30
   3   1   0   16.30    0.80
   2   1   0  307.07   10.30
  -2  -1   0  303.97   10.30
   1   1   0 1042.70   33.70
  -1  -1   0  946.31   33.60
   0  -1   0  316.17   10.60
  -1   1   0 1015.00   32.50
   1  -1   0  917.91   32.50
  -2   1   0  324.07   10.30
   2  -1   0  288.07   10.30
   3  -1   0    2.60    0.40
   3  -1   0    2.70    0.30
   4  -1   0   60.49    2.20
   4  -1   0   57.49    2.10
   4  -1   0   57.39    2.20
   5  -1   0  211.28    7.20
   5  -1   0  210.88    7.30
  -6   1   0  467.65   16.00
   6  -1   0  471.05   16.00
  -7   1   0   83.79    3.40
   7  -1   0   84.69    3.40
  -8   1   0   40.50    2.00
   8  -1   0   41.80    2.10
  -9   1   0    3.00    0.90
   9  -1   0    4.30    1.10
 -10   1   0    2.00    0.50
  10  -1   0    2.40    0.80
 -11  -1   1   17.70    1.00
  10   1  -1   24.60    1.50
 -10  -1   1   27.80    1.40
   9   1  -1   22.70    1.50
  -9  -1   1   23.30    1.40
   8   1  -1    3.20    1.00
   7   1  -1  104.29    4.70
  -7  -1   1  100.89    3.90
   6   1  -1   37.80    1.70
  -6  -1   1   39.70    1.90
   5   1  -1   91.49    3.30
   5   1  -1   86.29    3.80
   5   1  -1   87.79    3.40
   4   1  -1  214.18    7.80
   4   1  -1  234.48    8.00
   3   1  -1   34.20    1.60
   3   1  -1   32.50    1.40
   2   1  -1  733.93   24.70
   1   1  -1 1539.45   52.19
   0   1  -1   -0.10    0.10
   0  -1   1    0.00    0.10
  -1   1  -1 1518.85   52.69
   1  -1   1 1629.94   52.69
   4  -1   1  226.48    7.80
   5  -1   1   94.59    3.50
  -6   1  -1   37.90    2.00
   6  -1   1   38.80    1.80
  -7   1  -1  105.99    4.10
   7  -1   1  104.29    4.30
   7  -1   1  114.19    4.20
  -8   1  -1    2.70    0.70
   8  -1   1    2.40    0.80
  -9   1  -1   24.20    1.50
   9  -1   1   24.60    1.60
 -10   1  -1   26.30    1.40
  10  -1   1   28.80    2.00
 -11   1  -1   17.00    1.00
 -11  -1   2    6.70    0.60
  10   1  -2   18.70    1.30
 -10  -1   2   19.00    1.10
   9   1  -2   75.09    3.20
  -9  -1   2   79.99    3.10
   8   1  -2   23.50    1.50
  -8  -1   2   24.20    1.40
   7   1  -2   38.50    1.90
  -7  -1   2   37.30    1.90
  -7  -1   2   37.70    2.10
   6   1  -2  134.89    4.90
  -6  -1   2  129.89    4.90
   5   1  -2    9.80    1.30
   5   1  -2    8.70    0.80
   5   1  -2    6.00    1.30
   4   1  -2   51.59    2.30
   4   1  -2   53.39    2.70
   3   1  -2 1026.50   35.80
   3   1  -2 1103.69   36.00
   2   1  -2   29.50    1.40
   2   1  -2   26.20    1.30
   1   1  -2 1452.55   49.10
   0   1  -2 4391.76  147.49
  -1   1  -2 1415.06   49.30
  -1   1  -2 1509.25   49.40
  -2   1  -2   31.60    1.10
   4  -1   2   52.29    2.10
   5  -1   2    9.70    0.90
   6  -1   2  132.19    4.90
   6  -1   2  127.59    4.90
   6  -1   2  128.39    4.80
  -7   1  -2   38.60    2.00
   7  -1   2   40.60    1.90
   7  -1   2   37.80    2.20
   7  -1   2   37.20    2.10
  -8   1  -2   24.20    1.60
   8  -1   2   23.00    1.80
   8  -1   2   28.50    2.00
   8  -1   2   23.70    1.60
  -9   1  -2   81.99    3.00
   9  -1   2   67.19    3.10
 -10   1  -2   20.30    1.20
 -11   1  -2    7.70    0.90
 -11  -1   3    9.00    0.70
  10   1  -3    1.60    0.70
 -10  -1   3    0.90    0.40
   9   1  -3    5.20    1.00
  -9  -1   3    6.80    0.90
   8   1  -3   13.80    1.20
  -8  -1   3   13.80    1.50
  -8  -1   3   13.00    1.10
   7   1  -3   77.39    3.10
  -7  -1   3   73.39    3.10
   6   1  -3   90.79    3.40
  -6  -1   3   82.99    3.40
  -6  -1   3   88.59    3.40
   5   1  -3   62.99    3.10
  -5  -1   3   61.99    2.60
   4   1  -3  356.16   12.40
   4   1  -3  348.47   12.80
   3   1  -3   10.40    1.50
   3   1  -3    9.30    1.00
  -3  -1   3   11.30    1.00
   2   1  -3  206.98    7.50
   2   1  -3  208.38    7.40
   1   1  -3  711.93   23.90
   1   1  -3  694.13   23.70
   0   1  -3   -0.10    0.20
  -1   1  -3  713.03   23.70
  -1   1  -3  692.73   23.60
  -2   1  -3  210.88    7.20
  -2   1  -3  213.98    7.30
   4  -1   3  338.07   11.50
   5  -1   3   63.99    2.60
   6  -1   3   86.79    3.40
   6  -1   3   85.89    3.40
   6  -1   3   83.39    3.50
   7  -1   3   82.09    3.40
  -8   1  -3   14.30    1.30
   8  -1   3   14.10    1.50
   8  -1   3   14.10    1.50
   8  -1   3   14.20    1.50
  -9   1  -3    6.40    1.10
 -10   1  -3    0.80    0.50
 -11  -1   4    3.40    0.50
  10   1  -4   20.70    1.30
 -10  -1   4   20.30    1.10
   9   1  -4   48.40    2.20
   8   1  -4   20.20    1.40
  -8  -1   4   20.80    1.30
  -8  -1   4   22.80    1.50
   7   1  -4   99.09    3.80
  -7  -1   4   92.39    3.70
  -7  -1   4   93.19    3.60
   6   1  -4   18.90    1.20
  -6  -1   4   20.50    1.40
  -6  -1   4   20.00    1.30
  -5  -1   4   29.40    1.60
  -5  -1   4   28.40    1.50
   4   1  -4   34.70    2.30
   3   1  -4  157.08    5.80
   3   1  -4  145.79    6.20
  -3  -1   4  151.58    5.50
   2   1  -4  704.93   24.60
   2   1  -4  744.33   24.40
  -2  -1   4  695.73   24.10
   1   1  -4  277.87    9.60
   1   1  -4  271.67    9.80
   0   1  -4 1071.29   35.80
   0   1  -4 1051.79   35.70
  -1   1  -4  268.67    9.00
  -1   1  -4  254.67    9.50
  -2   1  -4  714.73   24.30
  -2   1  -4  734.53   24.50
   4  -1   4   29.30    1.60
   5  -1   4   27.10    1.70
   5  -1   4   31.70    1.70
   5  -1   4   32.50    1.80
   5  -1   4   33.70    2.00
   6  -1   4   19.00    1.60
   6  -1   4   18.40    1.40
   6  -1   4   17.90    1.50
   7  -1   4   97.99    3.90
   7  -1   4  100.39    4.00
  -8   1  -4   22.00    1.60
   8  -1   4   24.10    1.70
   8  -1   4   23.60    1.60
  -9   1  -4   55.39    2.40
   9  -1   4   55.09    2.40
   9  -1   4   53.49    2.40
 -10   1  -4   22.20    1.20
  10   1  -5    9.40    1.10
 -10  -1   5   10.30    0.80
   9   1  -5    4.40    1.00
  -9  -1   5    5.90    0.80
   8   1  -5   86.59    3.70
  -8  -1   5   96.29    3.60
  -8  -1   5   95.59    3.60
   7   1  -5    1.00    0.90
  -7  -1   5    0.70    0.70
  -7  -1   5   -0.10    0.50
   6   1  -5   76.69    3.10
  -6  -1   5   74.09    3.00
  -5  -1   5  123.99    4.60
  -5  -1   5  124.79    4.60
  -4  -1   5   14.00    1.20
  -4  -1   5   11.40    1.10
   3   1  -5  345.17   12.20
  -3  -1   5  333.47   11.70
   2   1  -5  162.08    6.20
  -2  -1   5  162.08    5.80
   1   1  -5 1355.26   44.50
   1   1  -5 1339.27   44.20
  -1  -1   5 1238.58   43.90
   0   1  -5   -0.20    0.60
   0   1  -5    0.00    0.40
  -1   1  -5 1309.47   46.30
  -1   1  -5 1451.45   46.60
  -2   1  -5  160.28    5.90
  -2   1  -5  158.58    5.70
  -3   1  -5  330.37   11.30
   4  -1   5   10.50    1.30
   4  -1   5   13.40    1.30
   5  -1   5  128.69    4.70
   5  -1   5  123.79    4.70
   5  -1   5  122.79    4.80
   6  -1   5   68.89    2.90
   6  -1   5   68.89    2.90
   7  -1   5    0.50    0.70
   7  -1   5    1.40    0.70
  -8   1  -5   98.29    3.80
   8  -1   5   99.29    3.80
   8  -1   5   97.89    3.90
  -9   1  -5    4.10    1.00
   9  -1   5    3.80    1.00
   9  -1   5    5.10    1.00
  10  -1   5   12.50    1.30
  10  -1   5   10.20    1.20
 -10  -1   6    4.00    0.70
   9   1  -6   44.20    2.00
  -9  -1   6   43.20    1.80
   8   1  -6    7.50    1.00
  -8  -1   6    6.80    1.00
  -8  -1   6    7.40    0.90
   7   1  -6  113.29    4.50
  -7  -1   6  117.89    4.30
  -7  -1   6  117.79    4.30
   6   1  -6    0.60    0.60
  -6  -1   6    4.00    1.00
  -6  -1   6    1.70    0.70
  -5  -1   6   96.79    3.70
  -5  -1   6   94.69    3.60
  -4  -1   6  102.09    3.80
  -4  -1   6  104.79    3.90
  -3  -1   6  127.99    4.60
  -3  -1   6  125.59    4.60
   2   1  -6   16.70    2.10
  -2  -1   6   20.70    1.40
   1   1  -6  318.17   11.20
  -1  -1   6  300.37   10.70
   0   1  -6  406.06   13.00
   0  -1   6  329.07   12.60
  -1   1  -6  287.97   11.00
  -1   1  -6  306.97   10.60
  -2   1  -6   15.50    1.70
   3  -1   6  128.19    4.80
   3  -1   6  131.39    4.80
   3  -1   6  127.89    4.80
   4  -1   6  106.29    4.00
   4  -1   6  102.19    4.10
   4  -1   6  105.99    4.10
   5  -1   6   90.79    3.70
   5  -1   6   94.39    3.80
   5  -1   6   97.49    3.80
   6  -1   6    1.50    0.70
   6  -1   6   -0.60    0.70
   6  -1   6    1.30    0.70
   7  -1   6  123.89    4.60
   7  -1   6  120.09    4.70
  -8   1  -6    8.00    1.20
   8  -1   6    8.90    1.10
   8  -1   6    8.20    1.20
  -9   1  -6   43.80    2.00
   9  -1   6   46.00    2.00
   9  -1   6   47.40    2.00
  10  -1   6    5.10    1.20
  10  -1   6    3.10    0.90
   9   1  -7    2.80    0.90
  -9  -1   7    2.20    0.50
   8   1  -7    0.40    0.60
  -8  -1   7    0.30    0.40
  -8  -1   7   -0.60    0.60
   7   1  -7   26.00    1.60
  -7  -1   7   30.50    1.50
  -7  -1   7   29.60    1.50
   6   1  -7   60.69    2.80
  -6  -1   7   64.09    2.60
  -6  -1   7   69.99    2.70
   5   1  -7  109.09    4.00
  -5  -1   7   97.19    3.80
  -5  -1   7   98.79    3.80
  -4  -1   7   23.00    2.10
  -3  -1   7  326.37   11.30
  -3  -1   7  328.57   11.30
  -2  -1   7    3.50    0.70
  -2  -1   7    3.50    1.20
  -2  -1   7    3.30    0.70
  -1  -1   7   88.49    3.40
  -1  -1   7   92.39    3.40
  -1  -1   7   86.79    3.60
   0  -1   7    0.40    0.70
   0  -1   7    1.10    0.70
  -1   1  -7   84.09    4.20
   1  -1   7   87.99    3.40
   1  -1   7   86.69    3.30
   1  -1   7   79.29    3.40
   2  -1   7    4.70    1.40
   2  -1   7    3.00    0.80
   2  -1   7    3.00    0.90
   2  -1   7    3.30    0.80
   3  -1   7  316.37   11.20
   3  -1   7  328.67   11.20
   3  -1   7  323.07   11.20
   4  -1   7   28.10    1.80
   4  -1   7   26.00    1.80
   5  -1   7  106.29    4.10
   5  -1   7  100.69    4.10
   5  -1   7  101.39    4.00
   6  -1   7   67.49    3.00
   6  -1   7   67.29    2.90
   6  -1   7   68.59    3.00
   7  -1   7   31.00    1.80
   7  -1   7   32.20    1.70
  -8   1  -7    0.60    0.60
   8  -1   7   -0.40    0.50
   8  -1   7   -0.30    0.50
   9  -1   7    0.80    0.50
   9  -1   7    1.70    0.50
  -9  -1   8    0.90    0.30
   8   1  -8    1.60    0.70
  -8  -1   8    2.80    0.60
  -8  -1   8    3.10    0.70
   7   1  -8    3.10    1.00
  -7  -1   8    1.10    0.40
  -7  -1   8    1.90    0.60
   6   1  -8   32.40    1.70
  -6  -1   8   31.20    1.60
  -6  -1   8   31.00    1.60
   5   1  -8   40.00    2.00
  -5  -1   8   41.70    1.90
  -5  -1   8   40.10    1.90
  -4  -1   8   12.60    1.10
  -4  -1   8   14.30    1.10
  -3  -1   8   60.49    2.50
  -3  -1   8   59.79    2.50
  -2  -1   8    4.70    1.10
  -2  -1   8    6.00    1.00
  -1  -1   8    7.40    1.00
  -1  -1   8    8.70    1.10
   0  -1   8   76.99    3.10
   0  -1   8   78.79    3.10
   1  -1   8    9.70    1.50
   1  -1   8    7.30    1.20
   1  -1   8    7.90    1.20
   2  -1   8    5.40    1.00
   2  -1   8    5.20    1.10
   2  -1   8    3.80    1.00
   2  -1   8    6.10    1.20
   3  -1   8   60.59    2.70
   3  -1   8   60.39    2.70
   3  -1   8   62.09    2.70
   4  -1   8   12.80    1.30
   4  -1   8   11.40    1.30
   4  -1   8   10.80    1.30
   5  -1   8   39.40    2.10
   5  -1   8   41.70    2.20
   5  -1   8   40.20    2.10
   6  -1   8   34.10    1.90
   6  -1   8   34.50    1.90
   7  -1   8    1.30    0.60
   7  -1   8    2.60    0.70
   8  -1   8    1.50    0.50
   8  -1   8    1.90    0.50
   9  -1   8    1.00    0.40
   9  -1   8    1.10    0.50
  -8  -1   9    0.80    0.50
  -8  -1   9    0.90    0.30
   7   1  -9   14.60    1.30
  -7  -1   9   16.70    1.00
  -7  -1   9   14.80    1.00
   6   1  -9   -0.30    0.70
  -6  -1   9    0.70    0.40
  -6  -1   9    0.10    0.50
   5   1  -9  150.38    5.70
  -5  -1   9  155.98    5.50
  -5  -1   9  153.98    5.50
   4   1  -9   55.59    2.60
  -4  -1   9   56.89    2.50
  -4  -1   9   57.19    2.40
  -3  -1   9   28.00    1.50
  -3  -1   9   24.60    2.00
  -2  -1   9   61.79    2.60
  -2  -1   9   59.69    2.50
  -1  -1   9  123.59    4.60
  -1  -1   9  124.59    4.60
   0  -1   9    0.10    0.60
   0  -1   9   -0.20    0.50
   1  -1   9  116.79    4.50
   1  -1   9  125.49    4.50
   1  -1   9  118.79    4.60
   2  -1   9   58.79    2.50
   2  -1   9   54.89    2.80
   2  -1   9   54.59    2.60
   2  -1   9   58.79    2.60
   3  -1   9   29.80    1.70
   3  -1   9   25.70    1.70
   3  -1   9   25.60    1.80
   4  -1   9   56.69    2.60
   4  -1   9   57.89    2.60
   4  -1   9   53.79    2.50
   5  -1   9  159.08    5.80
   5  -1   9  160.38    5.80
   5  -1   9  154.98    5.80
   6  -1   9    0.70    0.50
   6  -1   9    0.30    0.60
   7  -1   9   15.20    1.10
   7  -1   9   15.40    1.00
   8  -1   9    1.20    0.40
   8  -1   9    0.60    0.40
  -7  -1  10   10.10    1.00
  -7  -1  10    9.50    0.70
  -6  -1  10    8.50    0.70
  -6  -1  10    9.00    0.80
  -5  -1  10   19.50    1.10
  -5  -1  10   20.50    1.20
  -4  -1  10    3.90    0.80
  -4  -1  10    4.20    1.00
  -3  -1  10   34.90    1.70
  -3  -1  10   33.30    1.70
  -2  -1  10   20.50    1.30
  -2  -1  10   18.00    1.30
  -1  -1  10   72.79    2.90
  -1  -1  10   70.19    2.90
   0  -1  10   78.09    3.20
   0  -1  10   84.39    3.20
   1  -1  10   71.59    2.90
   1  -1  10   72.69    2.90
   1  -1  10   71.59    3.10
   2  -1  10   17.50    1.40
   2  -1  10   18.70    1.70
   2  -1  10   17.20    1.50
   3  -1  10   34.30    1.80
   3  -1  10   33.40    1.90
   3  -1  10   35.90    1.90
   4  -1  10    5.00    1.10
   4  -1  10    2.70    0.70
   5  -1  10   20.50    1.30
   5  -1  10   21.90    1.30
   5  -1  10   19.00    1.40
   6  -1  10    9.30    0.90
   6  -1  10    9.50    0.90
   7  -1  10    9.50    0.70
   7  -1  10    9.10    0.80
  -6  -1  11    1.00    0.30
  -6  -1  11    0.60    0.50
  -5  -1  11    8.20    0.70
  -5  -1  11    6.60    0.60
  -4  -1  11    2.60    0.60
  -4  -1  11    2.20    0.60
  -3  -1  11    5.20    0.70
  -3  -1  11    4.30    0.80
  -2  -1  11    5.30    0.90
  -2  -1  11    6.70    0.80
  -1  -1  11   16.90    1.20
  -1  -1  11   17.30    1.20
   0  -1  11    0.60    0.50
   0  -1  11    0.60    0.60
   1  -1  11   18.30    1.20
   1  -1  11   16.20    1.30
   2  -1  11    5.60    1.20
   2  -1  11    7.80    1.10
   3  -1  11    3.60    1.00
   3  -1  11    5.90    1.10
   4  -1  11    3.80    1.10
   4  -1  11    2.40    0.70
   4  -1  11    2.40    0.60
   5  -1  11    9.20    1.00
   5  -1  11    7.40    0.80
   6  -1  11    1.10    0.60
   6  -1  11    0.50    0.40
  -5  -1  12    0.50    0.40
  -5  -1  12    1.30    0.40
  -4  -1  12    1.30    0.40
  -4  -1  12    0.80    0.40
  -3  -1  12    1.20    0.50
  -3  -1  12    2.60    0.90
  -2  -1  12    0.70    0.40
  -2  -1  12    0.70    0.40
  -1  -1  12    1.90    0.50
  -1  -1  12    0.10    0.50
   0  -1  12    3.20    0.80
   1  -1  12    2.00    0.90
   1  -1  12    1.50    0.60
   2  -1  12   -0.50    0.60
   3  -1  12    3.90    1.10
   4  -1  12    1.10    0.60
  -2  -1  13    0.70    0.50
  -1  -1  13    5.00    0.90
   2   2  13    1.10    0.50
   1   2  13    0.80    0.40
   0   2  13    0.60    0.40
   0   2  13    0.50    0.50
  -1   2  13    2.10    0.50
  -1   2  13    2.50    0.60
  -2   2  13    4.30    0.50
  -2   2  13    4.00    0.60
   4   2  12    5.40    0.70
   4   2  12    4.10    0.80
   3   2  12    0.20    0.80
   3   2  12   -0.60    0.40
   2   2  12    0.60    0.40
   2   2  12    0.80    0.60
   2   2  12    0.70    0.90
   1   2  12    0.30    0.50
   1   2  12    0.40    0.40
   0   2  12   10.70    0.90
   0   2  12   11.10    0.90
  -1   2  12    0.10    0.40
  -1   2  12    0.30    0.40
  -2   2  12    0.60    0.50
  -2   2  12    0.40    0.40
  -3   2  12    0.30    0.40
  -3   2  12    0.10    0.40
  -4   2  12    3.50    0.60
  -4   2  12    2.90    0.60
   6   2  11   21.80    1.10
   6   2  11   19.20    1.10
   5   2  11    2.70    0.80
   5   2  11    1.20    1.10
   5   2  11    1.50    0.50
   4   2  11    1.60    0.80
   4   2  11    3.50    0.70
   4   2  11    1.90    0.60
   3   2  11    7.60    0.90
   3   2  11    6.40    0.90
   2   2  11    5.50    1.00
   2   2  11    5.50    1.00
   2   2  11    7.60    0.90
   1   2  11   23.70    1.40
   1   2  11   25.40    1.50
   1   2  11   23.50    1.50
  -1   2  11   21.40    1.70
  -1   2  11   25.80    1.90
  -2   2  11    7.60    0.90
  -2   2  11    6.60    0.80
  -3   2  11    8.50    1.00
  -3   2  11    8.00    0.90
  -4   2  11    2.30    0.60
  -4   2  11    2.70    0.70
  -5   2  11    2.00    0.60
  -5   2  11    2.90    0.60
  -6   2  11   22.10    1.10
   7   2  10   23.20    1.20
   7   2  10   26.40    1.40
   6   2  10    4.30    0.80
   6   2  10    4.80    1.00
   5   2  10   20.90    1.40
   5   2  10   21.80    1.30
   5   2  10   21.00    1.70
   4   2  10    4.10    1.10
   4   2  10    5.10    1.10
   3   2  10   38.60    2.10
   3   2  10   41.20    2.20
   3   2  10   39.30    2.00
   3   2  10   41.40    2.00
   2   2  10    9.80    1.30
   2   2  10   13.90    1.30
   2   2  10   12.80    1.20
   1   2  10   22.40    1.60
   1   2  10   22.80    1.50
   1   2  10   22.60    1.50
   0   2  10    9.20    1.10
   0   2  10    8.20    1.10
   0   2  10    7.30    1.40
  -1   2  10   23.70    1.50
  -1   2  10   24.00    1.50
  -2   2  10   10.40    1.00
  -2   2  10   12.90    1.10
  -3   2  10   37.00    1.80
  -3   2  10   38.30    1.80
  -4   2  10    5.00    1.00
  -4   2  10    4.40    0.90
  -5   2  10   20.50    1.20
  -5   2  10   21.10    1.20
  -6   2  10    3.00    0.70
  -6   2  10    5.30    0.70
  -7   2  10   23.60    1.10
   8   2   9    3.80    0.90
   8   2   9    2.60    0.70
  -8  -2  -9    3.60    0.80
   7   2   9   10.90    1.00
   7   2   9    9.20    0.80
   6   2   9   36.90    1.80
   6   2   9   34.80    1.70
   6   2   9   36.70    1.80
   5   2   9   10.70    1.30
   5   2   9   13.20    1.20
   5   2   9   13.90    1.30
   4   2   9  121.49    4.70
   4   2   9  126.19    4.70
   4   2   9  120.69    4.60
   3   2   9   66.89    2.90
   3   2   9   68.09    2.90
   3   2   9   68.09    2.90
   3   2   9   64.99    2.90
   2   2   9   40.80    2.00
   2   2   9   39.80    2.00
   2   2   9   40.60    2.30
   2   2   9   39.80    2.00
   1   2   9  210.98    7.30
   1   2   9  204.58    7.40
   1   2   9  202.48    7.30
   0   2   9    1.20    0.90
   0   2   9   -0.30    0.70
   0   2   9    0.30    0.60
  -1   2   9  200.88    7.20
  -1   2   9  206.08    7.20
  -2   2   9   39.50    1.90
  -2   2   9   41.10    1.90
  -3   2   9   66.59    2.80
  -3   2   9   66.99    2.70
  -4   2   9  119.09    4.40
  -4   2   9  117.19    4.40
  -5   2   9   11.00    1.00
  -5   2   9   11.90    1.10
  -6   2   9   35.60    1.70
  -6   2   9   37.30    1.70
  -7   2   9   10.50    0.80
  -7   2   9    9.40    0.90
  -8   2   9    3.40    0.60
   9   2   8    3.90    0.80
   9   2   8    1.40    0.40
  -9  -2  -8    0.20    0.50
   8   2   8    4.10    0.80
   8   2   8    2.30    0.80
   7   2   8   16.60    1.30
   7   2   8   17.10    1.30
   6   2   8    7.30    1.20
   6   2   8    7.50    1.10
   6   2   8    8.10    1.20
   5   2   8   63.59    2.70
   5   2   8   60.59    2.70
   5   2   8   59.99    2.70
   4   2   8   43.50    2.40
   4   2   8   45.50    2.30
   4   2   8   41.80    2.20
   4   2   8   46.40    2.20
   3   2   8   89.39    3.50
   3   2   8   86.79    3.40
   3   2   8   83.39    3.50
   3   2   8   82.69    3.50
   2   2   8   95.49    3.70
   2   2   8   91.59    3.90
   2   2   8   93.19    3.80
   1   2   8   15.00    1.20
   1   2   8   13.00    1.30
   1   2   8   10.90    1.30
   0   2   8  107.59    4.00
   0   2   8  103.39    4.10
   0   2   8  109.59    4.00
  -1   2   8   12.50    1.10
  -1   2   8   13.90    1.20
  -1   2   8   14.40    1.70
  -3   2   8   86.19    3.30
  -3   2   8   84.79    3.30
  -4   2   8   42.90    2.00
  -4   2   8   43.20    2.00
   4  -2  -8   44.80    2.20
  -5   2   8   60.29    2.60
   5  -2  -8   55.59    2.60
  -6   2   8    7.00    0.90
  -6   2   8    6.00    0.90
   6  -2  -8    7.20    1.20
  -7   2   8   14.70    1.10
  -7   2   8   14.50    1.00
   7  -2  -8   16.80    1.40
  -8   2   8    3.10    0.60
   8  -2  -8    1.40    0.90
  -9   2   8    1.10    0.30
   9   2   7    9.10    0.90
   9   2   7   10.70    1.40
  -9  -2  -7   10.30    0.90
   8   2   7   23.80    1.40
   8   2   7   22.00    1.40
   7   2   7   31.20    1.70
   7   2   7   30.40    1.80
   5   2   7  158.98    5.90
   5   2   7  161.78    5.90
   5   2   7  156.38    5.90
   4   2   7   11.40    1.90
   4   2   7   12.20    1.20
   4   2   7   11.70    1.80
   4   2   7   11.40    2.00
   3   2   7   16.30    1.60
   3   2   7   19.90    1.40
   3   2   7   15.90    1.50
   3   2   7   15.80    1.30
   2   2   7  154.78    5.50
   2   2   7  153.28    5.50
   2   2   7  148.09    5.60
   2   2   7  151.98    5.60
   1   2   7  119.19    4.40
   1   2   7  121.49    4.40
   1   2   7  116.09    4.30
  -1  -2  -7  109.99    5.40
   0   2   7   -0.30    0.60
   0   2   7    0.00    0.90
   0   2   7   -0.50    0.60
  -1   2   7  120.49    4.40
  -1   2   7  120.49    4.40
  -2   2   7  149.29    5.40
  -2   2   7  149.19    5.40
  -3   2   7   16.60    1.20
  -3   2   7   15.40    1.20
   3  -2  -7   15.90    1.30
  -4   2   7   13.30    1.10
   4  -2  -7   10.60    1.10
  -5   2   7  155.38    5.70
  -5   2   7  156.08    5.70
   5  -2  -7  163.58    5.80
  -6   2   7   23.40    1.40
  -6   2   7   24.60    1.40
   6  -2  -7   22.70    1.50
  -7   2   7   31.00    1.50
  -7   2   7   28.40    1.50
   7  -2  -7   28.30    1.70
  -8   2   7   17.50    1.60
  -8   2   7   18.30    1.20
   8  -2  -7   22.70    1.40
  -9   2   7   10.00    0.80
   9  -2  -7    9.20    1.20
  10   2   6   -0.20    0.60
 -10  -2  -6   -0.10    0.40
   9   2   6   10.80    1.10
   9   2   6   14.20    1.10
  -9  -2  -6   13.50    1.00
   8   2   6   42.00    2.60
   8   2   6   32.50    1.80
   7   2   6    6.30    1.10
   7   2   6    9.00    1.20
   6   2   6   21.20    1.50
   6   2   6   19.30    1.50
   6   2   6   21.00    1.50
   5   2   6   21.60    2.20
   5   2   6   22.90    2.10
   4   2   6   31.10    1.80
   4   2   6   26.50    1.70
   4   2   6   27.90    2.30
   4   2   6   29.70    1.60
   3   2   6   62.59    2.60
   3   2   6   58.99    2.80
   3   2   6   59.09    2.70
   3   2   6   62.49    2.60
   2   2   6   52.19    2.40
   2   2   6   49.30    2.40
  -2  -2  -6   53.39    2.80
  -1  -2  -6  111.19    4.60
   0  -2  -6 1222.78   41.50
   1  -2  -6  109.29    4.70
  -2   2   6   47.40    2.10
  -2   2   6   50.09    2.10
  -3   2   6   57.99    2.40
  -3   2   6   58.79    2.40
   3  -2  -6   58.79    2.40
  -4   2   6   27.30    1.50
  -4   2   6   30.10    1.60
   4  -2  -6   29.50    1.50
  -5   2   6   25.10    1.50
   5  -2  -6   24.20    1.40
  -6   2   6   19.10    1.40
  -6   2   6   19.20    1.30
   6  -2  -6   21.30    1.40
  -7   2   6    5.60    1.10
  -7   2   6    7.20    0.90
   7  -2  -6    5.70    1.10
  -8   2   6   38.30    2.00
   8  -2  -6   33.10    1.80
  -9   2   6   11.60    0.90
   9  -2  -6   11.80    1.20
 -10   2   6   -0.10    0.30
  10   2   5   -0.20    0.70
 -10  -2  -5    0.20    0.40
   9   2   5   32.90    1.80
   9   2   5   32.70    1.70
  -9  -2  -5   33.10    1.60
   8   2   5   18.30    1.50
   8   2   5   20.40    1.50
   7   2   5   20.70    1.60
   7   2   5   25.40    1.60
   6   2   5   95.49    3.80
   6   2   5   95.79    3.80
   6   2   5  100.89    3.90
   5   2   5   64.99    2.80
   5   2   5   69.09    2.90
   5   2   5   64.69    2.80
   4   2   5   15.50    1.40
   4   2   5   14.60    1.30
   4   2   5   13.50    1.20
  -3  -2  -5  586.84   20.00
  -2  -2  -5  256.97    9.10
   0  -2  -5    0.10    0.40
   1  -2  -5  336.77   11.90
   2  -2  -5  260.87    9.40
   3  -2  -5  560.74   19.30
   3  -2  -5  583.14   19.90
  -4   2   5   15.40    1.30
  -4   2   5   14.50    1.20
   4  -2  -5   14.70    1.00
  -5   2   5   62.69    2.60
  -5   2   5   64.89    2.60
   5  -2  -5   64.39    2.60
  -6   2   5   95.89    3.70
  -6   2   5   93.19    3.70
   6  -2  -5   97.69    3.70
  -7   2   5   22.70    1.40
  -7   2   5   23.20    1.70
   7  -2  -5   18.60    2.00
  -8   2   5   17.40    1.20
   8  -2  -5   16.20    1.30
  -9   2   5   32.00    1.50
   9  -2  -5   32.80    1.70
 -10   2   5    0.80    0.40
  10  -2  -5    0.70    0.60
 -10  -2  -4   14.30    1.00
   9   2   4   86.79    3.40
  -9  -2  -4   81.99    3.30
   8   2   4   33.00    1.90
   8   2   4   31.20    1.90
   7   2   4   63.99    2.80
   7   2   4   63.99    2.80
   6   2   4    4.20    0.80
   6   2   4    3.10    0.70
   6   2   4    5.10    1.00
   5   2   4    5.50    1.10
   5   2   4    3.40    0.90
   5   2   4    3.60    0.90
  -3  -2  -4   32.60    1.50
   2   2   4  474.35   16.80
  -2  -2  -4  501.95   16.60
   1   2   4   12.00    1.00
  -1  -2  -4   12.60    0.90
   0   2   4  154.38    5.80
   0  -2  -4  165.68    5.80
  -1   2   4   12.30    1.10
   1  -2  -4   10.70    0.90
   2  -2  -4  508.15   17.40
   3  -2  -4   29.20    1.40
   3  -2  -4   30.90    1.80
   4  -2  -4  196.98    7.50
   4  -2  -4  197.08    6.90
  -5   2   4    2.50    0.60
  -5   2   4    5.50    1.10
   5  -2  -4    2.00    0.50
  -6   2   4    5.60    1.10
  -6   2   4    4.20    1.00
   6  -2  -4    5.20    0.80
  -7   2   4   67.29    2.80
   7  -2  -4   68.19    2.90
  -8   2   4   28.40    1.50
   8  -2  -4   25.90    1.60
  -9   2   4   79.19    3.00
   9  -2  -4   77.49    3.20
 -10   2   4   14.90    0.90
  10  -2  -4   14.10    1.10
 -11  -2  -3    4.80    0.60
 -10  -2  -3   32.50    1.50
   9   2   3    6.40    1.70
  -9  -2  -3    7.80    1.00
   8   2   3    4.50    1.20
   8   2   3    1.70    0.80
  -8  -2  -3    0.90    0.60
   7   2   3   12.40    1.50
   7   2   3   13.70    1.70
   6   2   3    6.40    1.00
   6   2   3    5.80    1.50
   5   2   3  140.89    5.20
   3   2   3   38.40    1.50
  -3  -2  -3   36.60    1.50
   2   2   3  645.34   22.00
  -2  -2  -3  663.33   22.00
   1   2   3  643.74   21.10
  -1  -2  -3  608.64   21.10
   0   2   3   -0.20    0.20
   0  -2  -3    0.00    0.20
  -1   2   3  650.13   21.80
   1  -2  -3  637.84   21.80
  -2   2   3  654.53   22.00
   2  -2  -3  636.54   21.90
   3  -2  -3   34.60    1.50
   3  -2  -3   33.00    1.70
   4  -2  -3  303.37   10.60
   4  -2  -3  293.17   10.20
  -5   2   3  155.18    5.60
   5  -2  -3  136.89    5.80
   5  -2  -3  143.99    5.20
  -6   2   3    5.40    1.00
   6  -2  -3    5.90    0.80
  -7   2   3   11.50    1.20
   7  -2  -3   13.20    1.30
  -8   2   3    1.50    0.60
   8  -2  -3    3.00    0.80
  -9   2   3    7.10    1.00
   9  -2  -3    5.30    1.00
 -10   2   3   29.90    1.40
  10  -2  -3   30.70    1.60
 -11   2   3    5.50    0.80
 -11  -2  -2   33.30    1.40
 -10  -2  -2   16.70    1.10
  -9  -2  -2    5.30    1.00
   8   2   2   16.80    1.70
   8   2   2   16.20    1.80
  -8  -2  -2   14.70    1.30
   7   2   2   27.60    1.70
   7   2   2   28.10    2.00
   6   2   2   61.69    3.30
   6   2   2   75.79    3.10
   5   2   2   46.80    2.00
   3   2   2   61.99    2.20
  -3  -2  -2   59.29    2.20
   2   2   2 1557.44   51.29
  -2  -2  -2 1500.25   51.19
   1   2   2  431.26   14.00
  -1  -2  -2  399.46   14.00
   0   2   2 1430.56   48.20
   0  -2  -2 1422.36   48.30
  -1   2   2  419.06   13.90
   1  -2  -2  398.26   13.80
  -2   2   2 1372.06   46.30
   2  -2  -2 1394.26   46.40
   3  -2  -2   54.89    2.20
   4  -2  -2   23.60    1.20
   4  -2  -2   24.50    1.40
   5  -2  -2   45.80    1.90
   5  -2  -2   43.60    3.20
   5  -2  -2   45.50    2.30
  -6   2   2   74.49    3.10
   6  -2  -2   80.19    3.00
  -7   2   2   28.40    1.60
   7  -2  -2   31.30    1.60
  -8   2   2   15.00    1.20
  -9   2   2    6.90    0.90
   9  -2  -2    5.90    1.10
 -10   2   2   17.10    1.10
  10  -2  -2   15.80    1.20
 -11  -2  -1    0.40    0.40
 -10  -2  -1    9.20    0.90
   9   2   1    1.30    0.80
  -9  -2  -1    1.40    0.60
   8   2   1   45.40    2.20
  -8  -2  -1   45.30    2.10
   7   2   1   92.59    3.40
   7   2   1   76.89    4.30
  -7  -2  -1   88.79    3.50
   6   2   1    7.30    0.90
   5   2   1   10.00    0.90
   4   2   1  345.67   11.70
   3   2   1   14.70    0.70
  -3  -2  -1   14.40    0.80
   2   2   1 6451.05  210.98
  -2  -2  -1 6170.98  210.98
   1   2   1 6090.79  191.88
  -1  -2  -1 5386.96  191.88
   0   2   1    0.20    0.10
   0  -2  -1    0.00    0.10
  -1   2   1 5953.80  188.88
   1  -2  -1 5329.37  188.78
  -2   2   1 6014.10  198.28
   2  -2  -1 5824.22  198.08
  -3   2   1   13.20    0.80
   3  -2  -1   13.40    0.70
   4  -2  -1  320.97   11.00
   4  -2  -1  327.47   11.10
   5  -2  -1   10.00    0.80
   5  -2  -1    9.40    1.10
   5  -2  -1   10.30    1.80
  -6   2   1    6.30    1.20
   6  -2  -1    8.10    0.90
  -7   2   1   90.99    3.40
   7  -2  -1   81.89    3.40
  -8   2   1   41.20    2.00
   8  -2  -1   44.40    2.10
  -9   2   1    1.70    0.60
   9  -2  -1    1.10    0.70
 -10   2   1    8.60    0.90
  10  -2  -1    8.60    1.00
 -11   2   1    0.90    0.50
 -11  -2   0    0.20    0.30
  10   2   0   79.49    3.30
   9   2   0   30.30    1.80
  -9  -2   0   33.80    1.70
   8   2   0   24.80    1.50
  -8  -2   0   23.10    1.50
   7   2   0   59.59    2.50
  -7  -2   0   58.29    2.60
   6   2   0    9.00    0.90
  -6  -2   0    5.40    1.10
   5   2   0  349.67   11.40
   5   2   0  316.17   11.40
   4   2   0  434.16   14.60
   4   2   0  419.16   14.40
   3   2   0  664.53   22.00
  -3  -2   0  640.34   22.00
   2   2   0  801.32   26.40
  -2  -2   0  771.22   26.40
   1   2   0 1052.09   34.20
  -1  -2   0  966.60   34.20
   0   2   0 1907.91   62.99
   0  -2   0 1820.32   62.79
  -1   2   0  997.50   33.70
   1  -2   0  995.30   33.80
  -2   2   0  808.42   26.40
   2  -2   0  758.82   26.20
  -3   2   0  691.63   22.10
   3  -2   0  624.64   22.10
   4  -2   0  441.56   14.90
   4  -2   0  438.46   14.80
   4  -2   0  435.76   14.80
   5  -2   0  352.96   12.10
  -6   2   0    5.60    1.30
   6  -2   0    7.20    0.80
  -7   2   0   60.49    2.50
   7  -2   0   59.99    2.50
   7  -2   0   47.30    3.30
  -8   2   0   23.90    1.50
   8  -2   0   24.10    1.60
  -9   2   0   33.90    1.70
   9  -2   0   30.90    1.80
 -10   2   0   81.09    3.10
  10  -2   0   78.89    3.30
 -11   2   0    0.00    0.60
 -11  -2   1    0.80    0.30
  10   2  -1   13.20    1.80
 -10  -2   1    7.90    0.80
   9   2  -1    1.20    0.60
  -9  -2   1    1.90    0.60
   8   2  -1   42.20    2.10
  -8  -2   1   42.10    2.00
   7   2  -1   91.89    3.50
  -7  -2   1   91.09    3.50
  -7  -2   1   81.59    3.50
   6   2  -1    7.60    0.80
  -6  -2   1    7.40    1.10
   5   2  -1   11.00    1.30
   5   2  -1   10.10    0.80
   5   2  -1    8.30    1.80
   4   2  -1  314.77   11.00
   4   2  -1  323.17   11.20
   3   2  -1   13.80    1.00
   2   2  -1 6469.05  213.88
  -2  -2   1 6289.17  214.08
   1   2  -1 6242.38  203.98
  -1  -2   1 5929.81  203.98
   0   2  -1    0.10    0.10
   0  -2   1    0.00    0.10
  -1   2  -1 5840.52  196.08
   1  -2   1 5900.81  196.08
   2  -2   1 6486.35  216.28
   4  -2   1  324.27   11.10
   5  -2   1   22.40    1.20
  -6   2  -1    6.90    1.30
   6  -2   1   10.50    1.60
   6  -2   1    7.90    1.00
  -7   2  -1   87.69    3.50
   7  -2   1   87.99    3.60
   7  -2   1   86.29    3.50
  -8   2  -1   42.60    2.10
   8  -2   1   43.00    2.10
   8  -2   1   38.60    2.20
  -9   2  -1    1.30    0.60
   9  -2   1    0.70    0.70
 -10   2  -1    7.90    1.00
 -11  -2   2   33.50    1.40
  10   2  -2   19.00    1.80
 -10  -2   2   17.10    1.00
   9   2  -2    6.50    1.00
  -9  -2   2    5.90    0.90
  -8  -2   2   12.70    1.10
  -8  -2   2   14.70    1.50
   7   2  -2   27.90    1.50
  -7  -2   2   26.60    1.70
   6   2  -2   77.79    3.00
  -6  -2   2   78.89    3.00
  -6  -2   2   73.19    3.10
   5   2  -2   44.40    2.40
   5   2  -2   45.70    3.20
   4   2  -2   24.70    1.90
   4   2  -2   24.60    1.80
   3   2  -2   59.39    2.60
   2   2  -2 1126.99   38.20
   1   2  -2  467.15   15.90
   0   2  -2 1367.66   45.60
   0  -2   2 1359.96   46.00
  -1   2  -2  444.06   14.60
   1  -2   2  423.46   14.60
  -2   2  -2 1641.94   54.99
   4  -2   2   24.30    1.30
   5  -2   2   48.50    2.10
   6  -2   2   77.19    3.20
   6  -2   2   76.29    3.30
   6  -2   2   80.59    3.10
  -7   2  -2   28.00    1.70
   7  -2   2   27.70    1.80
   7  -2   2   28.50    1.60
   7  -2   2   26.90    1.90
  -8   2  -2   15.80    1.40
   8  -2   2   14.20    1.90
   8  -2   2   14.10    1.50
  -9   2  -2    3.70    1.10
   9  -2   2    6.60    1.30
   9  -2   2    5.10    1.20
 -10   2  -2   16.70    1.10
  10  -2   2   18.80    1.80
 -11  -2   3    6.30    0.60
  10   2  -3   29.10    1.60
 -10  -2   3   31.00    1.40
   9   2  -3    5.00    1.00
  -9  -2   3    7.80    1.00
   8   2  -3    0.30    0.60
  -8  -2   3    2.50    0.90
   7   2  -3   12.40    1.10
  -7  -2   3   12.70    1.10
   6   2  -3    5.20    0.80
  -6  -2   3    5.90    1.00
  -6  -2   3    5.40    1.10
   5   2  -3  134.99    5.60
  -5  -2   3  137.99    5.00
   4   2  -3  294.77   11.30
   4   2  -3  316.67   10.90
   3   2  -3   36.10    2.20
   3   2  -3   36.20    1.80
  -3  -2   3   36.50    1.70
   2   2  -3  714.73   24.40
   1   2  -3  700.33   23.80
   0   2  -3   -0.40    0.20
  -1   2  -3  712.03   24.00
  -2   2  -3  660.33   22.30
  -2   2  -3  672.73   22.40
   4  -2   3  302.07   10.40
   5  -2   3  143.39    5.30
   5  -2   3  140.09    5.10
   6  -2   3    4.60    1.00
   6  -2   3    4.90    1.20
   6  -2   3    4.70    1.30
   7  -2   3   13.00    1.50
   7  -2   3   12.40    1.30
   7  -2   3   13.10    1.40
  -8   2  -3    1.30    0.70
   8  -2   3    1.70    0.90
   8  -2   3    1.90    0.90
   8  -2   3    3.80    0.90
   9  -2   3    4.70    1.10
   9  -2   3    7.30    1.60
 -10   2  -3   28.00    1.50
  10   2  -4   17.20    1.20
 -10  -2   4   16.30    1.10
   9   2  -4   78.49    3.10
  -9  -2   4   71.69    3.00
  -9  -2   4   74.79    3.00
   8   2  -4   25.80    1.60
  -8  -2   4   31.40    1.60
  -8  -2   4   25.10    1.50
   7   2  -4   67.19    2.80
  -7  -2   4   62.49    2.70
  -7  -2   4   63.69    2.70
   6   2  -4    6.20    0.90
  -6  -2   4    4.20    1.00
  -6  -2   4    4.10    0.90
  -5  -2   4    3.50    1.00
  -5  -2   4    2.60    0.60
   4   2  -4  204.38    7.80
   3   2  -4   34.00    2.00
  -3  -2   4   32.30    1.70
   2   2  -4  490.75   17.00
   2   2  -4  487.95   17.30
  -2  -2   4  499.15   16.70
   1   2  -4   12.20    1.30
   1   2  -4   11.90    1.00
   0   2  -4  162.18    6.00
   0   2  -4  163.38    5.90
  -1   2  -4   12.70    0.90
  -1   2  -4   12.70    1.10
  -2   2  -4  514.45   17.40
  -2   2  -4  507.25   17.30
   3  -2   4   30.10    1.50
   4  -2   4  197.28    6.90
   5  -2   4    1.60    1.10
   5  -2   4    3.70    1.10
   5  -2   4    2.50    0.80
   6  -2   4    3.70    1.20
   6  -2   4    4.20    1.10
   6  -2   4    5.70    1.10
   7  -2   4   63.99    2.80
   7  -2   4   64.29    2.80
   7  -2   4   59.59    2.90
  -8   2  -4   29.70    1.80
   8  -2   4   28.00    1.80
   8  -2   4   30.30    1.70
   8  -2   4   23.10    2.10
  -9   2  -4   77.59    3.20
   9  -2   4   83.19    3.30
   9  -2   4   81.89    3.20
  10  -2   4    7.60    1.70
  10   2  -5   -0.50    0.60
 -10  -2   5    0.20    0.30
   9   2  -5   31.90    1.70
  -9  -2   5   31.00    1.60
  -9  -2   5   31.00    1.60
   8   2  -5   15.10    1.20
  -8  -2   5   15.50    1.50
  -8  -2   5   13.60    1.20
   7   2  -5   20.80    1.50
  -7  -2   5   21.10    1.40
  -7  -2   5   23.10    1.40
   6   2  -5   99.19    3.80
  -6  -2   5   90.89    3.70
  -6  -2   5   97.79    3.70
  -5  -2   5   67.59    2.70
  -5  -2   5   67.49    2.80
  -4  -2   5   15.70    1.20
  -4  -2   5   16.50    1.30
   3   2  -5  592.64   20.60
  -3  -2   5  585.74   20.10
   2   2  -5  268.17    9.60
  -2  -2   5  259.87    9.20
   1   2  -5  348.07   12.00
   1   2  -5  340.97   12.30
  -1  -2   5  331.17   11.70
   0   2  -5    0.60    0.50
   0   2  -5   -0.40    0.70
   0  -2   5   -0.30    0.60
  -1   2  -5  342.67   12.00
  -1   2  -5  342.37   12.20
   1  -2   5  348.57   11.90
  -2   2  -5  247.68    8.70
  -2   2  -5  246.28    8.50
   2  -2   5  231.78    8.40
   3  -2   5  523.55   17.80
   4  -2   5   12.60    1.30
   4  -2   5   15.10    1.40
   5  -2   5   62.39    2.90
   5  -2   5   67.49    2.80
   5  -2   5   62.19    3.00
   5  -2   5   67.59    2.80
   6  -2   5   96.69    3.80
   6  -2   5   96.89    4.30
   6  -2   5   96.89    3.80
   7  -2   5   23.30    1.60
   7  -2   5   21.40    1.50
  -8   2  -5   17.30    1.50
   8  -2   5   17.00    1.40
   8  -2   5   15.80    1.40
  -9   2  -5   31.60    1.70
   9  -2   5   33.30    1.70
   9  -2   5   32.70    1.70
  10  -2   5    1.70    0.60
  10  -2   5    0.10    0.70
 -10  -2   6    0.30    0.30
   9   2  -6   12.90    1.10
  -9  -2   6   11.40    1.00
  -9  -2   6   11.40    0.80
   8   2  -6   34.90    1.90
  -8  -2   6   34.00    1.60
  -8  -2   6   32.40    1.70
   7   2  -6    6.30    1.00
  -7  -2   6    9.40    1.10
  -7  -2   6    6.00    1.00
   6   2  -6   19.90    1.40
  -6  -2   6   20.00    1.40
  -6  -2   6   21.50    1.30
  -5  -2   6   22.20    1.60
  -4  -2   6   29.90    1.60
  -4  -2   6   28.90    1.50
  -3  -2   6   57.19    2.40
  -3  -2   6   59.79    2.50
  -3  -2   6   65.59    2.70
  -2  -2   6   50.39    2.20
  -2  -2   6   54.09    2.40
   1   2  -6  105.49    4.40
  -1  -2   6   98.69    3.90
   0   2  -6 1203.18   38.70
   0  -2   6 1078.19   38.30
  -1   2  -6  107.19    4.10
  -1   2  -6   99.19    4.80
   1  -2   6   94.49    3.80
  -2   2  -6   51.39    2.60
   2  -2   6   49.00    2.40
   3  -2   6   62.99    2.70
   3  -2   6   61.29    2.70
   4  -2   6   29.40    1.60
   4  -2   6   25.70    2.00
   4  -2   6   28.30    1.70
   5  -2   6   26.20    1.90
   6  -2   6   20.40    1.50
   6  -2   6   19.70    1.50
   7  -2   6    5.40    1.10
   7  -2   6    6.70    1.20
  -8   2  -6   35.70    2.00
   9  -2   6   12.70    1.10
   9  -2   6   12.40    1.00
  10  -2   6    0.70    0.60
  10  -2   6   -0.80    0.50
   9   2  -7    9.30    1.00
  -9  -2   7    7.90    0.70
  -9  -2   7    9.10    0.90
   8   2  -7   22.20    1.40
  -8  -2   7   22.00    1.50
  -8  -2   7   21.80    1.20
   7   2  -7   26.50    1.60
  -7  -2   7   29.20    1.50
  -7  -2   7   28.10    1.40
   6   2  -7   21.90    1.50
  -6  -2   7   22.80    1.30
  -6  -2   7   22.40    1.30
  -5  -2   7  154.88    5.70
  -5  -2   7  155.58    5.60
  -4  -2   7   10.50    1.60
  -4  -2   7   11.20    1.10
  -3  -2   7   15.90    1.30
  -3  -2   7   17.20    1.20
  -2  -2   7  155.48    5.60
  -2  -2   7  146.69    5.30
  -2  -2   7  143.09    5.30
  -1  -2   7  109.59    4.50
  -1  -2   7  114.89    4.30
  -1  -2   7  116.99    4.20
   0  -2   7   -0.60    0.80
   0  -2   7   -0.70    0.80
   0  -2   7    0.20    0.80
  -1   2  -7  110.99    5.20
   1  -2   7  109.79    4.40
   1  -2   7  117.29    4.30
   1  -2   7  111.29    4.30
   2  -2   7  143.09    5.30
   2  -2   7  142.79    5.30
   2  -2   7  142.09    5.30
   3  -2   7   15.50    1.60
   3  -2   7   17.70    1.50
   3  -2   7   15.80    1.40
   4  -2   7   11.30    1.60
   4  -2   7   11.20    1.80
   4  -2   7   12.30    1.30
   5  -2   7  157.68    5.70
   5  -2   7  156.48    5.80
   5  -2   7  149.09    5.70
   6  -2   7   22.60    1.50
   6  -2   7   19.90    1.50
   7  -2   7   27.40    1.70
   7  -2   7   29.60    1.70
   8  -2   7   23.00    1.30
   8  -2   7   20.00    1.30
   9  -2   7    8.10    0.80
   9  -2   7    9.60    1.10
  -9  -2   8    2.40    0.50
   8   2  -8    2.90    0.70
  -8  -2   8    4.10    0.60
  -8  -2   8    4.60    0.70
   7   2  -8   13.30    1.20
  -7  -2   8   13.80    1.00
  -7  -2   8   14.70    1.00
   6   2  -8    6.60    1.00
  -6  -2   8    5.80    0.90
  -6  -2   8    7.20    0.90
   5   2  -8   58.99    2.60
  -5  -2   8   56.09    2.40
  -5  -2   8   56.99    2.40
  -4  -2   8   45.00    2.00
  -4  -2   8   42.60    2.00
  -3  -2   8   85.29    3.30
  -3  -2   8   84.29    3.30
  -2  -2   8   93.49    3.60
  -2  -2   8   94.29    3.90
  -1  -2   8   11.40    1.80
  -1  -2   8   13.60    1.20
  -1  -2   8   12.80    1.20
   0  -2   8  104.19    4.00
   0  -2   8  104.99    4.00
   1  -2   8   14.10    1.30
   1  -2   8   12.70    1.60
   1  -2   8   11.00    1.30
   2  -2   8   92.99    3.80
   2  -2   8   90.39    3.70
   2  -2   8   95.39    3.70
   3  -2   8   85.89    3.50
   3  -2   8   85.19    3.40
   3  -2   8   81.89    3.40
   4  -2   8   46.20    2.30
   4  -2   8   42.90    2.30
   4  -2   8   43.70    2.20
   5  -2   8   55.29    2.60
   5  -2   8   59.19    2.70
   5  -2   8   60.69    2.80
   6  -2   8    6.60    1.20
   6  -2   8    6.60    1.10
   7  -2   8   14.40    1.20
   7  -2   8   16.10    1.10
   8  -2   8    3.50    0.70
   8  -2   8    3.20    0.80
   9  -2   8    1.70    0.50
   9  -2   8    1.90    0.40
  -8  -2   9    1.80    0.60
  -8  -2   9    2.50    0.60
   7   2  -9   12.50    1.20
  -7  -2   9   10.00    0.80
  -7  -2   9   10.60    0.80
   6   2  -9   34.80    1.80
  -6  -2   9   34.40    1.60
  -6  -2   9   36.30    1.60
   5   2  -9    9.80    1.20
  -5  -2   9   12.40    1.00
  -5  -2   9   11.50    1.10
   4   2  -9  116.79    4.60
  -4  -2   9  121.59    4.50
  -4  -2   9  119.99    4.40
  -3  -2   9   65.59    2.70
  -3  -2   9   67.69    2.70
  -2  -2   9   37.90    1.90
  -2  -2   9   38.00    1.80
  -1  -2   9  203.08    7.30
  -1  -2   9  209.38    7.30
   0  -2   9   -0.40    0.60
   0  -2   9    0.70    0.60
   1  -2   9  205.58    7.10
   1  -2   9  196.48    7.00
   1  -2   9  192.78    7.10
   2  -2   9   36.40    2.00
   2  -2   9   37.80    2.20
   2  -2   9   37.00    2.00
   3  -2   9   62.29    2.80
   3  -2   9   63.89    2.80
   3  -2   9   67.49    2.90
   4  -2   9  114.09    4.40
   4  -2   9  114.69    4.40
   4  -2   9  114.59    4.40
   5  -2   9    5.10    1.50
   5  -2   9    9.10    1.20
   5  -2   9   10.90    1.30
   6  -2   9   33.80    1.70
   6  -2   9   33.60    1.80
   7  -2   9    9.10    0.90
   7  -2   9   11.20    1.10
   8  -2   9    3.80    0.60
   8  -2   9    3.70    0.70
  -7  -2  10   26.60    1.40
  -7  -2  10   25.90    1.20
  -6  -2  10    3.50    0.60
  -6  -2  10    3.80    0.60
  -5  -2  10   21.70    1.20
  -5  -2  10   20.80    1.20
  -4  -2  10    5.70    1.00
  -4  -2  10    5.40    1.00
  -3  -2  10   41.20    1.90
  -3  -2  10   38.60    1.90
  -2  -2  10   10.80    1.10
  -2  -2  10   12.40    1.10
  -1  -2  10   23.90    1.50
  -1  -2  10   24.30    1.40
   0  -2  10    8.50    1.10
   0  -2  10    8.20    1.20
   1  -2  10   23.20    1.60
   1  -2  10   22.60    1.50
   2  -2  10   12.40    1.40
   2  -2  10   11.00    1.30
   3  -2  10   42.70    2.00
   3  -2  10   39.20    2.10
   3  -2  10   37.20    2.10
   4  -2  10    4.10    1.10
   4  -2  10    5.70    1.00
   4  -2  10    2.90    0.90
   5  -2  10   21.30    1.30
   5  -2  10   21.60    1.40
   6  -2  10    3.20    0.80
   6  -2  10    2.30    0.60
   7  -2  10   24.20    1.40
   7  -2  10   23.60    1.20
  -6  -2  11   19.90    1.00
  -5  -2  11    1.20    0.40
  -5  -2  11    2.80    0.60
  -4  -2  11    2.80    0.70
  -4  -2  11    1.70    0.50
  -3  -2  11    8.40    0.90
  -3  -2  11    6.80    0.80
  -2  -2  11    7.70    0.90
  -2  -2  11    6.10    0.80
  -1  -2  11   25.20    1.40
  -1  -2  11   23.00    1.40
   0  -2  11    0.60    0.60
   0  -2  11    0.20    0.60
   1  -2  11   20.30    1.50
   1  -2  11   23.80    1.40
   2  -2  11    4.50    1.00
   3  -2  11    8.80    1.50
   3  -2  11   10.20    1.10
   4  -2  11    2.30    0.60
   4  -2  11    1.80    0.80
   5  -2  11    3.30    0.70
   5  -2  11    1.50    0.80
   6  -2  11   21.60    1.10
   6  -2  11   24.00    1.20
  -4  -2  12    4.20    0.60
  -4  -2  12    3.30    0.80
  -3  -2  12   -0.40    0.60
  -3  -2  12   -0.20    0.40
  -2  -2  12    0.40    0.50
  -2  -2  12    0.40    0.50
  -1  -2  12    0.10    0.50
  -1  -2  12    0.50    0.50
   0  -2  12   10.70    1.00
   0  -2  12   10.60    1.10
   1  -2  12    0.20    0.70
   4  -2  12    5.10    1.10
  -2  -2  13    3.00    0.80
   1   3  13    0.20    0.40
   0   3  13    0.30    0.50
   0   3  13   -0.50    0.30
  -1   3  13   -0.40    0.30
  -1   3  13    0.30    0.40
  -2   3  13    2.00    0.60
   4   3  12    1.50    0.50
   4   3  12    2.50    0.60
   3   3  12    8.50    0.90
   3   3  12    7.50    0.80
   2   3  12    0.10    0.60
   2   3  12    1.30    0.60
   2   3  12    0.30    0.40
   1   3  12    1.40    0.40
   1   3  12    1.00    0.50
   0   3  12    0.90    0.40
   0   3  12    0.20    0.40
  -1   3  12    1.00    0.50
  -1   3  12    1.70    0.60
  -2   3  12    0.70    0.50
  -2   3  12    1.20    0.40
  -3   3  12    8.60    0.70
  -3   3  12    7.30    0.90
  -4   3  12    2.60    0.70
  -4   3  12    3.20    0.80
   6   3  11    6.90    0.90
   6   3  11    7.20    0.70
   5   3  11    3.60    0.70
   5   3  11    2.50    0.60
   5   3  11    3.50    0.80
   4   3  11    0.50    0.80
   4   3  11    1.30    0.50
   4   3  11    0.10    0.40
   3   3  11    1.50    0.50
   3   3  11    1.20    0.60
   2   3  11    6.20    1.00
   2   3  11    4.90    1.00
   2   3  11    7.50    0.90
   1   3  11    4.80    0.90
   1   3  11    4.70    1.00
   1   3  11    3.80    0.90
   0   3  11    0.00    0.50
   0   3  11    0.90    0.80
  -1   3  11    4.80    0.90
  -1   3  11    3.80    0.80
  -2   3  11    6.20    0.90
  -2   3  11    8.20    0.90
  -3   3  11    2.20    0.60
  -3   3  11    2.70    0.70
  -4   3  11    0.60    0.50
  -4   3  11    1.00    0.40
  -5   3  11    4.20    0.60
  -5   3  11    3.40    0.60
  -6   3  11    7.10    0.60
  -6   3  11    8.00    0.70
   7   3  10    2.40    0.70
   6   3  10   11.00    0.90
   6   3  10   11.20    1.00
   5   3  10    1.00    0.50
   5   3  10    1.20    0.50
   5   3  10    1.90    0.70
   4   3  10   67.29    2.90
   4   3  10   72.99    2.90
   4   3  10   73.49    3.00
   3   3  10   14.60    1.30
   3   3  10   13.40    1.30
   3   3  10   13.60    1.40
   2   3  10    2.10    0.60
   2   3  10    2.20    0.80
   2   3  10    1.80    0.70
   1   3  10   18.30    1.40
   1   3  10   18.00    1.40
   1   3  10   19.30    1.30
   0   3  10   92.89    3.60
   0   3  10   95.59    3.70
   0   3  10   90.89    3.60
  -1   3  10   17.10    1.20
  -1   3  10   18.00    1.30
  -2   3  10    2.00    0.60
  -2   3  10    3.70    0.90
  -3   3  10   15.50    1.20
  -3   3  10   15.50    1.10
  -4   3  10   71.39    3.20
  -4   3  10   64.39    2.80
  -5   3  10    1.10    0.50
  -6   3  10   11.30    0.90
  -6   3  10    8.50    0.80
  -7   3  10    5.10    0.90
  -7   3  10    4.50    1.00
   8   3   9    2.10    0.70
   8   3   9    3.20    0.70
  -8  -3  -9    3.60    0.70
   7   3   9   18.90    1.20
   7   3   9   18.60    1.20
   6   3   9    7.50    0.90
   6   3   9    8.30    1.00
   6   3   9    8.20    1.10
   5   3   9    7.40    1.40
   5   3   9    6.30    1.10
   5   3   9    6.20    1.10
   4   3   9   71.59    3.00
   4   3   9   71.69    3.00
   4   3   9   70.79    3.00
   3   3   9   65.69    2.90
   3   3   9   66.59    2.90
   3   3   9   66.49    2.90
   3   3   9   68.49    2.90
   2   3   9   95.09    4.00
   2   3   9   98.99    3.80
   2   3   9  102.99    3.90
   2   3   9   93.69    3.80
   1   3   9   62.99    2.70
   1   3   9   62.89    2.70
   1   3   9   62.09    2.70
   0   3   9   -0.10    0.50
   0   3   9    0.00    0.70
   0   3   9   -1.10    0.70
  -1   3   9   57.59    2.50
  -1   3   9   57.49    2.40
  -1   3   9   57.69    2.70
  -2   3   9   98.29    3.70
  -2   3   9   93.59    3.70
  -3   3   9   69.39    2.90
  -3   3   9   64.29    2.80
  -4   3   9   70.19    2.80
  -4   3   9   71.69    2.90
  -5   3   9    7.20    1.00
  -5   3   9    5.70    0.90
  -6   3   9    8.60    0.90
  -6   3   9    9.00    0.90
  -7   3   9   19.50    1.20
  -7   3   9   17.80    1.00
  -8   3   9    4.20    0.60
   9   3   8    0.20    0.40
  -9  -3  -8    0.00    0.40
   8   3   8    2.10    0.60
   8   3   8    4.10    0.80
   7   3   8    1.20    0.60
   7   3   8    1.10    0.60
   6   3   8   19.20    1.40
   6   3   8   16.70    1.40
   6   3   8   18.80    1.40
   5   3   8   12.30    1.40
   5   3   8   10.60    1.30
   5   3   8   12.80    1.40
   4   3   8   20.60    1.50
   4   3   8   17.00    1.70
   4   3   8   20.00    1.40
   4   3   8   20.30    1.50
   3   3   8   19.80    1.70
   3   3   8   20.60    1.40
   3   3   8   17.20    1.40
   3   3   8   21.70    1.60
   2   3   8  214.88    7.50
   2   3   8  222.38    7.50
   2   3   8  198.68    7.90
   2   3   8  203.58    7.50
   1   3   8    8.80    1.20
   1   3   8    7.80    1.20
   1   3   8   10.70    1.10
   0   3   8   67.99    2.90
   0   3   8   66.89    2.80
   0   3   8   68.39    2.80
  -1   3   8    8.20    1.50
  -1   3   8   10.40    1.00
  -1   3   8    9.00    1.00
  -2   3   8  210.38    7.40
  -2   3   8  209.48    7.40
  -3   3   8   19.40    1.30
  -3   3   8   21.30    1.40
  -4   3   8   19.60    1.30
  -4   3   8   17.00    1.30
  -5   3   8   12.40    1.10
  -5   3   8   12.60    1.10
   5  -3  -8    9.80    1.50
  -6   3   8   18.20    1.20
  -6   3   8   18.50    1.20
   6  -3  -8   15.40    1.60
  -7   3   8    0.70    0.60
  -7   3   8    0.30    0.40
  -8   3   8    1.60    0.50
   8  -3  -8    0.60    1.20
  -9   3   8   -0.60    0.30
   9   3   7    5.90    0.90
   9   3   7    4.50    0.80
  -9  -3  -7    4.30    0.70
   8   3   7    2.60    0.80
   8   3   7    3.30    0.90
   7   3   7   23.20    1.50
   7   3   7   23.10    1.50
   6   3   7   54.89    2.50
   6   3   7   58.49    2.60
   6   3   7   56.09    2.50
   5   3   7  300.17   10.70
   5   3   7  317.17   10.70
   5   3   7  297.37   10.70
   4   3   7   42.50    2.10
   4   3   7   42.20    2.30
   4   3   7   41.90    2.10
   4   3   7   41.30    2.00
   3   3   7   66.19    2.80
   3   3   7   63.69    2.90
   3   3   7   68.69    2.80
   3   3   7   66.19    2.80
   2   3   7   82.09    3.20
   2   3   7   83.89    3.20
   2   3   7   78.69    3.20
   2   3   7   73.39    3.20
   1   3   7   34.40    1.80
   1   3   7   34.90    1.80
   1   3   7   32.50    1.80
   0   3   7    0.80    0.60
   0   3   7   -1.30    0.60
   0   3   7   -0.30    0.80
  -1   3   7   32.20    1.60
  -1   3   7   33.50    1.60
  -1   3   7   32.10    1.90
  -2   3   7   77.69    3.10
  -2   3   7   82.29    3.10
  -3   3   7   65.69    2.60
  -3   3   7   61.79    2.60
  -4   3   7   40.20    1.90
  -4   3   7   41.00    1.90
   4  -3  -7   43.50    2.10
  -5   3   7  286.07   10.30
  -5   3   7  299.57   10.30
   5  -3  -7  307.57   10.40
  -6   3   7   54.09    2.40
  -6   3   7   51.99    2.30
   6  -3  -7   50.39    2.40
  -7   3   7   21.90    1.20
   7  -3  -7   20.50    1.50
  -8   3   7    2.70    0.70
   8  -3  -7    2.20    1.00
  -9   3   7    4.60    0.60
   9  -3  -7    1.00    1.00
  10   3   6    1.90    0.60
 -10  -3  -6    2.90    0.60
   9   3   6   17.20    1.20
   9   3   6   16.40    1.30
  -9  -3  -6   17.60    1.10
   8   3   6   14.60    1.30
   8   3   6   14.30    1.30
   7   3   6   51.09    2.40
   7   3   6   50.29    2.40
   6   3   6   87.29    3.80
   6   3   6   84.59    3.50
   6   3   6   84.69    3.50
   5   3   6    7.70    1.10
   5   3   6    7.70    1.20
   5   3   6    9.20    1.30
   4   3   6    6.00    1.20
   4   3   6    5.10    1.10
   4   3   6    7.00    1.20
   4   3   6    6.60    1.10
   3   3   6  141.69    5.20
   3   3   6  140.29    5.20
   3   3   6  146.29    5.20
   3   3   6  138.69    5.30
   2   3   6   90.69    3.60
   2   3   6   94.79    3.60
   2   3   6   90.59    3.50
  -2  -3  -6   93.79    4.30
  -1  -3  -6   27.20    2.20
   0  -3  -6  833.32   28.60
   1  -3  -6   26.30    2.20
  -2   3   6   88.19    3.40
  -2   3   6   88.89    3.40
  -3   3   6  135.89    5.00
  -3   3   6  142.09    5.00
   3  -3  -6  138.39    5.00
  -4   3   6    7.30    1.10
  -4   3   6    4.40    0.90
   4  -3  -6    7.40    1.00
  -5   3   6    6.20    0.90
  -5   3   6    8.50    1.20
   5  -3  -6    7.70    1.00
  -6   3   6   79.79    3.20
  -6   3   6   80.59    3.20
   6  -3  -6   87.39    3.40
  -7   3   6   46.30    2.00
  -7   3   6   41.80    2.10
   7  -3  -6   43.60    2.10
  -8   3   6   13.20    1.00
   8  -3  -6   12.10    1.20
  -9   3   6   14.80    1.00
   9  -3  -6   18.20    1.30
 -10   3   6    4.50    0.60
  10   3   5    5.20    1.10
 -10  -3  -5    3.90    0.60
   9   3   5   30.60    1.60
   9   3   5   30.10    1.90
  -9  -3  -5   27.60    1.50
   8   3   5  174.78    6.40
   8   3   5  178.58    6.40
   7   3   5    1.80    0.90
   7   3   5    0.50    0.70
   6   3   5  200.28    7.20
   6   3   5  199.78    7.30
   6   3   5  203.78    7.30
   5   3   5   12.50    1.30
   5   3   5   12.00    1.30
   5   3   5   12.50    1.40
   4   3   5  163.08    6.00
   4   3   5  166.18    6.00
   4   3   5  158.38    6.10
   4   3   5  173.18    6.00
  -3  -3  -5  469.85   16.30
   2   3   5  397.66   13.60
  -2  -3  -5  378.76   13.90
   1   3   5  175.88    6.90
  -1  -3  -5  194.78    6.90
   0   3   5   -0.20    0.60
   0  -3  -5    0.20    0.40
   1  -3  -5  176.08    6.60
   2  -3  -5  414.96   13.70
   2  -3  -5  359.26   13.10
   3  -3  -5  452.15   16.50
   3  -3  -5  484.75   15.90
  -4   3   5  156.28    5.70
  -4   3   5  158.18    5.60
   4  -3  -5  158.98    5.60
  -5   3   5   12.00    1.10
  -5   3   5   10.40    1.40
   5  -3  -5   12.30    1.00
  -6   3   5  191.88    6.90
  -6   3   5  194.18    6.90
   6  -3  -5  192.38    6.90
  -7   3   5    0.80    0.60
   7  -3  -5    0.90    0.60
  -8   3   5  171.78    5.90
   8  -3  -5  156.48    6.00
  -9   3   5   28.80    1.40
   9  -3  -5   27.10    1.60
 -10   3   5    5.60    1.20
  10  -3  -5    5.00    1.00
 -10  -3  -4   13.10    0.90
   9   3   4   35.00    1.90
  -9  -3  -4   34.90    1.70
   8   3   4   11.80    1.60
   8   3   4   11.30    1.40
   7   3   4   16.40    1.50
   7   3   4   12.90    1.40
   6   3   4   26.80    1.80
   6   3   4   26.50    1.70
   6   3   4   27.20    1.70
   5   3   4  163.88    5.90
   5   3   4  163.28    5.90
   5   3   4  161.38    5.90
   3   3   4  217.68    7.90
  -3  -3  -4  229.98    7.90
   2   3   4   50.79    2.20
  -2  -3  -4   51.99    2.20
   1   3   4  484.25   16.50
  -1  -3  -4  478.05   16.50
   0   3   4  261.67    9.70
   0  -3  -4  289.97    9.70
  -1   3   4  428.06   15.20
   1  -3  -4  450.25   15.20
  -2   3   4   48.80    2.50
   2  -3  -4   55.09    2.40
   3  -3  -4  209.48    7.40
   3  -3  -4  219.38    7.90
   4  -3  -4   93.39    4.20
   4  -3  -4   98.09    3.60
  -5   3   4  154.48    5.90
  -5   3   4  182.78    6.30
   5  -3  -4  159.18    5.90
  -6   3   4   27.80    1.60
   6  -3  -4   26.70    1.50
  -7   3   4   14.00    1.20
   7  -3  -4   13.20    1.20
  -8   3   4   11.40    1.10
   8  -3  -4    9.10    1.10
  -9   3   4   35.80    1.70
   9  -3  -4   34.90    1.90
 -10   3   4   11.40    0.90
  10  -3  -4   12.20    1.10
 -11  -3  -3    0.70    0.30
 -10  -3  -3    3.30    0.70
   9   3   3   10.30    1.40
  -9  -3  -3   11.10    1.10
   8   3   3   10.80    1.40
  -8  -3  -3   10.00    1.20
   7   3   3   15.40    1.50
   7   3   3   15.00    2.70
   6   3   3   37.40    2.00
   6   3   3   37.30    2.20
   5   3   3  290.77    9.80
   5   3   3  270.47    9.80
  -4  -3  -3  230.38    8.00
   3   3   3  112.29    4.10
  -3  -3  -3  117.79    4.20
   2   3   3  453.45   14.90
  -2  -3  -3  422.86   14.90
  -1  -3  -3  134.29    4.90
   0   3   3    0.10    0.20
   0  -3  -3   -0.10    0.20
  -1   3   3  132.49    4.80
   1  -3  -3  130.19    4.80
  -2   3   3  432.66   14.70
   2  -3  -3  419.06   14.60
  -3   3   3  108.89    4.40
   3  -3  -3  119.29    4.30
   3  -3  -3  110.99    4.00
   4  -3  -3  222.78    7.70
   4  -3  -3  218.18    8.00
  -5   3   3  266.07    9.20
   5  -3  -3  262.87    9.80
   5  -3  -3  269.77    9.20
  -6   3   3   34.50    1.80
   6  -3  -3   36.70    1.70
  -7   3   3   15.70    1.20
   7  -3  -3   14.40    1.20
  -8   3   3    8.30    1.10
   8  -3  -3    8.80    1.00
   9  -3  -3   10.10    1.10
 -10   3   3    3.30    0.80
  10  -3  -3    3.50    0.90
 -11  -3  -2    0.20    0.30
 -10  -3  -2   46.20    2.10
  -9  -3  -2   42.90    2.00
   8   3   2   24.90    1.90
  -8  -3  -2   24.50    1.60
   7   3   2   12.80    1.60
   6   3   2   24.50    1.70
  -6  -3  -2   20.70    2.00
   5   3   2  146.79    5.60
   4   3   2  632.14   21.00
  -4  -3  -2  618.54   21.10
   3   3   2  289.17    9.60
  -3  -3  -2  271.97    9.60
   2   3   2 1300.67   43.40
  -2  -3  -2 1295.27   43.60
   1   3   2  913.71   29.20
  -1  -3  -2  829.32   29.30
   0   3   2  391.46   13.10
   0  -3  -2  380.06   13.10
  -1   3   2  927.71   31.30
   1  -3  -2  938.41   31.30
  -2   3   2 1179.88   39.50
   2  -3  -2 1173.28   39.50
  -3   3   2  266.27    9.30
   3  -3  -2  262.67    9.20
   4  -3  -2  614.74   20.80
   4  -3  -2  591.14   20.30
   5  -3  -2  150.18    5.80
  -6   3   2   26.30    1.60
   6  -3  -2   24.90    1.40
  -7   3   2   12.10    1.30
   7  -3  -2   10.40    1.10
  -8   3   2   22.90    1.50
   8  -3  -2   21.70    1.50
  -9   3   2   45.30    1.90
   9  -3  -2   37.40    2.00
 -10   3   2   44.10    1.80
  10  -3  -2   41.40    2.10
 -11  -3  -1    0.30    0.30
 -10  -3  -1   13.10    1.00
   9   3   1   35.60    3.00
  -9  -3  -1   48.50    2.10
   8   3   1  112.29    4.50
  -8  -3  -1  122.69    4.60
   7   3   1   21.00    2.20
   7   3   1   22.00    1.40
  -7  -3  -1   19.50    1.50
  -7  -3  -1   14.60    1.90
   6   3   1   33.90    2.20
   6   3   1   36.80    1.70
  -6  -3  -1   34.60    2.10
   5   3   1  247.28    8.50
   4   3   1   80.39    3.00
  -4  -3  -1   79.69    3.10
   3   3   1  350.46   11.60
  -3  -3  -1  329.37   11.60
   2   3   1 5317.77  175.38
  -2  -3  -1 5145.89  175.58
   1   3   1 9640.94  309.87
  -1  -3  -1 8898.91  309.87
   0   3   1    0.80    0.30
   1  -3  -1 8830.12  295.17
  -2   3   1 5271.37  173.58
   2  -3  -1 5084.49  173.78
  -3   3   1  330.07   11.40
   3  -3  -1  332.57   11.30
   4  -3  -1   73.39    2.90
   4  -3  -1   77.29    2.80
   5  -3  -1  251.17    9.10
   5  -3  -1  263.27    8.90
  -6   3   1   39.60    2.00
   6  -3  -1   39.00    1.80
  -7   3   1   20.00    1.40
   7  -3  -1   19.80    1.30
  -8   3   1  113.29    4.10
   8  -3  -1  104.69    4.70
  -9   3   1   48.50    2.10
   9  -3  -1   44.20    2.40
 -10   3   1   12.90    1.10
  10  -3  -1   11.30    1.10
 -11  -3   0    0.10    0.30
 -10  -3   0    0.10    0.40
   9   3   0   74.09    3.20
  -9  -3   0   79.49    3.10
   8   3   0  222.68    7.90
  -8  -3   0  222.18    7.90
   7   3   0   25.20    1.50
  -7  -3   0   25.60    1.50
  -7  -3   0   23.30    1.80
   6   3   0   25.60    1.30
  -6  -3   0   22.50    1.40
  -6  -3   0   23.20    1.80
   5   3   0   68.39    2.90
   5   3   0   70.39    2.70
   4   3   0  108.59    4.10
   3   3   0    1.80    0.60
  -3  -3   0    2.00    0.70
   2   3   0 1363.16   45.50
  -2  -3   0 1356.16   45.80
   1   3   0  942.11   32.50
  -1  -3   0  997.30   32.60
   0   3   0 2504.45   81.59
   0  -3   0 2328.07   81.29
  -1   3   0  959.80   32.30
   1  -3   0  971.50   32.40
  -2   3   0 1353.76   46.30
   2  -3   0 1419.26   46.80
  -3   3   0    1.90    0.40
   3  -3   0    1.90    0.40
   4  -3   0  115.39    4.20
   4  -3   0  118.69    4.20
   5  -3   0   69.79    2.70
  -6   3   0   23.30    1.70
   6  -3   0   24.00    1.90
   6  -3   0   23.20    1.30
  -7   3   0   24.70    1.60
   7  -3   0   24.70    1.80
   7  -3   0   26.70    1.50
  -8   3   0  216.28    7.80
   8  -3   0  230.68    8.00
   8  -3   0  211.18    7.90
  -9   3   0   78.59    3.10
   9  -3   0   77.09    3.20
 -10   3   0   -0.70    0.50
  10  -3   0   -0.70    0.60
 -11  -3   1    0.10    0.30
  10   3  -1   13.00    1.40
 -10  -3   1   11.30    0.90
   9   3  -1   43.70    2.10
  -9  -3   1   45.30    2.00
   8   3  -1  108.09    4.40
  -8  -3   1  117.19    4.30
  -8  -3   1  109.39    4.20
   7   3  -1   21.40    1.30
  -7  -3   1   16.80    1.50
  -7  -3   1   17.30    1.50
   6   3  -1   37.60    1.80
  -6  -3   1   38.00    2.00
  -6  -3   1   39.80    1.90
   5   3  -1  249.68    8.90
   5   3  -1  242.38    9.10
   4   3  -1   74.69    3.20
   3   3  -1  336.27   11.50
  -3  -3   1  324.87   11.50
   2   3  -1 5615.64  182.28
  -2  -3   1 5216.48  181.88
   1   3  -1 9999.00  328.97
  -1  -3   1 9667.23  329.07
   0   3  -1    0.10    0.20
   0  -3   1    0.00    0.10
   1  -3   1 8976.00  299.87
  -2   3  -1 5306.67  177.88
   2  -3   1 5336.57  178.08
  -3   3  -1  351.16   11.60
   3  -3   1  337.17   11.60
   4  -3   1   81.89    3.10
   5  -3   1  260.57    9.00
  -6   3  -1   36.10    2.10
   6  -3   1   37.70    1.80
   6  -3   1   38.70    2.10
  -7   3  -1   20.60    1.60
   7  -3   1   20.00    1.60
   7  -3   1   20.00    1.30
  -8   3  -1  117.29    4.30
   8  -3   1  100.29    4.70
   8  -3   1  118.89    4.30
  -9   3  -1   46.90    2.10
   9  -3   1   42.40    2.20
 -10   3  -1   12.40    1.10
  10  -3   1   14.10    1.50
 -11  -3   2    0.30    0.50
  10   3  -2   43.40    2.10
 -10  -3   2   41.80    1.80
   9   3  -2   39.20    2.00
  -9  -3   2   42.10    1.90
   8   3  -2   21.90    1.40
  -8  -3   2   20.60    1.50
  -8  -3   2   22.10    1.40
   7   3  -2   11.40    1.10
  -7  -3   2   11.10    1.20
  -7  -3   2   11.10    1.10
   6   3  -2   25.90    1.40
  -6  -3   2   22.50    1.50
  -6  -3   2   26.80    1.50
   5   3  -2  156.08    6.10
   4   3  -2  588.74   20.40
   3   3  -2  270.87    9.50
  -3  -3   2  257.27    9.10
   2   3  -2 1280.87   43.10
   1   3  -2  960.10   31.90
  -1  -3   2  932.61   31.90
   0   3  -2  421.06   14.00
   0  -3   2  401.06   14.00
  -1   3  -2  957.40   31.60
   1  -3   2  926.81   31.60
  -2   3  -2 1439.46   46.30
   2  -3   2 1317.67   46.00
   3  -3   2  261.57    9.00
   4  -3   2  621.04   21.00
   5  -3   2  162.48    5.80
  -6   3  -2   25.50    1.90
   6  -3   2   24.20    1.90
   6  -3   2   26.90    1.70
   6  -3   2   28.10    1.50
  -7   3  -2   13.10    1.40
   7  -3   2   10.40    1.40
   7  -3   2   11.30    1.20
   7  -3   2   12.70    1.60
  -8   3  -2   21.60    1.60
   8  -3   2   22.30    1.90
   8  -3   2   23.20    1.60
   8  -3   2   22.10    1.60
  -9   3  -2   43.20    2.10
   9  -3   2   43.20    2.00
   9  -3   2   41.60    2.20
 -10   3  -2   29.30    2.10
  10  -3   2   39.10    2.10
 -11  -3   3    1.00    0.30
  10   3  -3    2.60    0.80
 -10  -3   3    4.60    0.90
   9   3  -3   10.90    1.10
  -9  -3   3   11.40    1.10
  -9  -3   3   10.20    1.30
   8   3  -3    9.10    1.10
  -8  -3   3   11.50    1.20
  -8  -3   3    8.40    1.00
   7   3  -3   13.80    1.20
  -7  -3   3   14.60    1.20
  -7  -3   3   12.00    1.10
   6   3  -3   36.30    1.80
  -6  -3   3   35.30    1.70
  -6  -3   3   33.50    1.70
   5   3  -3  263.47   10.10
  -5  -3   3  272.77    9.40
  -5  -3   3  274.97    9.40
   4   3  -3  237.48    8.60
  -4  -3   3  227.68    8.20
   3   3  -3  113.49    4.70
  -3  -3   3  111.59    4.20
   2   3  -3  414.66   14.40
  -2  -3   3  409.86   14.20
   1   3  -3  143.69    5.40
   0   3  -3   -0.20    0.30
  -1   3  -3  135.79    4.90
  -2   3  -3  450.85   15.30
   3  -3   3  103.39    3.80
   4  -3   3  221.98    7.70
   5  -3   3  282.57    9.80
   5  -3   3  275.07    9.80
   5  -3   3  282.67    9.80
   6  -3   3   34.20    2.00
   6  -3   3   35.70    1.80
   6  -3   3   38.00    1.90
   7  -3   3   14.10    1.50
   7  -3   3   14.90    1.40
   7  -3   3   16.30    1.40
  -8   3  -3   11.00    1.50
   8  -3   3   12.90    1.50
   8  -3   3   11.70    1.40
   8  -3   3   12.20    1.30
  -9   3  -3   10.90    1.40
   9  -3   3    9.40    1.50
   9  -3   3    8.20    1.40
   9  -3   3    7.90    1.10
  10   3  -4   14.00    1.10
 -10  -3   4   14.80    0.90
   9   3  -4   33.10    1.80
  -9  -3   4   33.70    1.60
  -9  -3   4   34.20    1.60
   8   3  -4   11.10    1.10
  -8  -3   4   11.50    1.20
  -8  -3   4   11.40    1.10
   7   3  -4   14.30    1.20
  -7  -3   4   13.20    1.20
  -7  -3   4   11.80    1.10
  -6  -3   4   26.80    1.50
  -6  -3   4   25.60    1.50
  -5  -3   4  157.28    5.60
  -5  -3   4  153.88    5.60
   4   3  -4   99.39    4.50
  -4  -3   4   95.19    3.80
   3   3  -4  251.87    9.10
  -3  -3   4  242.18    8.70
   2   3  -4   54.59    3.00
  -2  -3   4   52.69    2.20
   1   3  -4  475.95   16.10
  -1  -3   4  442.76   15.60
   0   3  -4  278.27    9.90
  -1   3  -4  443.86   15.30
  -2   3  -4   55.69    2.20
  -2   3  -4   55.69    2.30
   2  -3   4   49.60    2.20
  -3   3  -4  247.88    8.30
  -3   3  -4  252.87    8.20
   3  -3   4  225.08    8.40
   4  -3   4   90.29    3.40
   5  -3   4  162.28    5.90
   5  -3   4  162.28    5.90
   5  -3   4  161.98    5.90
   6  -3   4   29.00    1.70
   6  -3   4   27.00    1.70
   6  -3   4   25.40    1.70
  -7   3  -4   12.10    1.60
   7  -3   4   12.40    1.40
   7  -3   4   11.20    1.50
   7  -3   4   12.40    1.30
  -8   3  -4   12.70    1.50
   8  -3   4   13.70    1.40
   8  -3   4   12.10    1.30
   8  -3   4   10.60    1.60
   9  -3   4   35.70    1.90
   9  -3   4   35.60    1.80
  10   3  -5    6.00    1.00
 -10  -3   5    5.00    0.60
   9   3  -5   29.60    1.60
  -9  -3   5   29.20    1.40
  -9  -3   5   27.40    1.40
   8   3  -5  158.28    6.00
  -8  -3   5  168.38    5.80
  -8  -3   5  162.88    5.90
   7   3  -5    0.50    0.60
  -7  -3   5    1.20    0.70
  -7  -3   5    0.10    0.50
  -6  -3   5  196.18    6.90
  -6  -3   5  190.48    6.80
  -5  -3   5   13.00    1.20
  -5  -3   5   12.30    1.10
  -4  -3   5  159.48    5.80
  -4  -3   5  156.18    5.70
  -4  -3   5  168.38    6.00
   3   3  -5  473.45   16.80
  -3  -3   5  467.35   16.10
   2   3  -5  429.26   14.80
  -2  -3   5  403.56   14.30
   1   3  -5  163.88    7.70
   1   3  -5  182.98    6.70
  -1  -3   5  176.08    6.20
   0   3  -5    0.60    0.80
   0   3  -5   -0.60    0.40
   0  -3   5   -0.70    0.60
  -1   3  -5  175.58    6.50
  -1   3  -5  164.38    6.80
   1  -3   5  168.78    6.00
  -2   3  -5  386.76   13.10
  -2   3  -5  377.46   13.30
   2  -3   5  373.06   13.00
   4  -3   5  163.08    5.90
   4  -3   5  164.58    5.90
   4  -3   5  160.38    5.90
   5  -3   5   12.00    1.40
   5  -3   5   11.90    1.30
   5  -3   5   11.00    1.30
   6  -3   5  192.48    7.10
   6  -3   5  189.58    7.00
   6  -3   5  199.78    7.00
   7  -3   5    1.00    0.70
   7  -3   5    1.30    0.70
   7  -3   5    2.00    1.20
   8  -3   5  176.68    6.40
   8  -3   5  176.38    6.40
   9  -3   5   30.50    1.50
   9  -3   5   29.90    1.60
  10  -3   5    7.30    1.10
  10  -3   5    4.20    0.80
 -10  -3   6    3.90    0.50
   9   3  -6   16.50    1.20
  -9  -3   6   15.50    1.00
  -9  -3   6   15.60    0.90
   8   3  -6   12.70    1.10
  -8  -3   6   11.50    1.00
  -8  -3   6   14.80    1.10
   7   3  -6   42.10    2.20
  -7  -3   6   47.80    2.10
  -7  -3   6   46.20    2.10
   6   3  -6   86.99    3.50
  -6  -3   6   81.89    3.30
  -6  -3   6   83.39    3.30
  -5  -3   6    6.60    1.00
  -5  -3   6    6.50    1.10
  -4  -3   6    5.90    1.00
  -4  -3   6    6.60    1.10
  -3  -3   6  139.79    5.10
  -3  -3   6  143.89    5.30
  -3  -3   6  137.19    5.10
  -2  -3   6   88.29    3.40
  -2  -3   6   89.59    3.60
   1   3  -6   26.70    2.30
  -1  -3   6   27.70    1.50
   0   3  -6  836.52   27.30
   0  -3   6  752.92   26.80
  -1   3  -6   30.10    2.00
   1  -3   6   27.70    1.70
  -2   3  -6   65.49    4.40
   2  -3   6   84.99    3.10
   3  -3   6  138.09    5.00
   3  -3   6  132.69    5.00
   3  -3   6  133.69    5.00
   4  -3   6    7.00    1.20
   4  -3   6    5.30    1.20
   4  -3   6    5.60    1.50
   5  -3   6    6.90    1.20
   5  -3   6    8.50    1.20
   6  -3   6   82.69    3.40
   6  -3   6   79.29    3.50
   7  -3   6   47.80    2.20
   7  -3   6   45.90    2.20
   8  -3   6   13.00    1.10
   8  -3   6   12.80    1.20
   9  -3   6   15.50    1.10
   9  -3   6   15.60    1.10
  10  -3   6    4.40    0.70
  10  -3   6    2.00    0.60
   9   3  -7    4.00    0.90
  -9  -3   7    5.70    0.60
  -9  -3   7    5.50    0.70
   8   3  -7    2.90    0.80
  -8  -3   7    3.20    0.70
  -8  -3   7    1.90    0.60
   7   3  -7   22.30    1.50
  -7  -3   7   22.50    1.30
  -7  -3   7   23.80    1.30
   6   3  -7   49.10    2.40
  -6  -3   7   53.89    2.30
  -6  -3   7   52.99    2.20
  -5  -3   7  294.67   10.30
  -5  -3   7  300.07   10.30
  -4  -3   7   40.30    1.90
  -4  -3   7   38.90    1.90
  -3  -3   7   66.79    2.90
  -3  -3   7   63.89    2.70
  -3  -3   7   63.49    2.60
  -2  -3   7   78.69    3.10
  -2  -3   7   80.19    3.10
  -2  -3   7   82.09    3.30
  -1  -3   7   30.20    1.70
  -1  -3   7   31.50    1.70
  -1  -3   7   36.30    1.90
   0  -3   7   -0.10    0.80
   0  -3   7   -1.40    0.80
   0  -3   7    0.10    0.90
   1  -3   7   32.20    2.00
   1  -3   7   31.50    2.30
   1  -3   7   29.30    2.10
   1  -3   7   30.40    2.50
   1  -3   7   32.90    2.00
   2  -3   7   76.69    3.20
   2  -3   7   71.59    3.30
   2  -3   7   77.09    3.10
   2  -3   7   78.29    3.40
   3  -3   7   61.29    2.70
   3  -3   7   67.19    2.80
   4  -3   7   39.60    2.00
   4  -3   7   38.60    2.10
   5  -3   7  282.17   10.00
   5  -3   7  289.07   10.10
   6  -3   7   53.09    2.50
   6  -3   7   54.19    2.40
   7  -3   7   21.10    1.40
   7  -3   7   22.60    1.50
   8  -3   7    2.80    0.60
   8  -3   7    4.20    0.90
   9  -3   7    5.10    0.80
   9  -3   7    4.90    0.70
  -9  -3   8   -0.20    0.30
   8   3  -8    3.10    0.90
  -8  -3   8    1.90    0.50
  -8  -3   8    2.10    0.60
   7   3  -8    1.20    0.60
  -7  -3   8    0.90    0.40
  -7  -3   8    1.20    0.50
   6   3  -8   15.20    1.30
  -6  -3   8   19.80    1.20
  -6  -3   8   17.10    1.10
  -5  -3   8   10.20    1.50
  -5  -3   8   13.00    1.10
  -4  -3   8   17.10    1.20
  -4  -3   8   16.90    1.30
  -3  -3   8   21.60    1.30
  -3  -3   8   19.00    1.30
  -2  -3   8  224.18    7.80
  -2  -3   8  218.98    7.90
  -2  -3   8  209.58    7.60
  -1  -3   8    9.80    1.20
  -1  -3   8    8.40    1.10
  -1  -3   8   10.30    1.40
   0  -3   8   62.19    2.70
   0  -3   8   66.69    2.70
   0  -3   8   63.89    3.00
   1  -3   8   10.30    1.40
   1  -3   8    9.30    1.60
   1  -3   8   11.40    1.50
   2  -3   8  194.78    7.10
   2  -3   8  203.28    7.20
   2  -3   8  201.78    7.20
   3  -3   8   17.70    2.00
   3  -3   8   18.30    1.50
   3  -3   8   20.70    1.50
   4  -3   8   17.00    1.40
   4  -3   8   17.80    1.50
   5  -3   8   11.10    1.20
   5  -3   8    8.90    1.20
   6  -3   8   19.30    1.50
   6  -3   8   18.60    1.40
   7  -3   8    0.40    0.50
   7  -3   8    1.20    0.50
   8  -3   8    2.90    0.80
   8  -3   8    1.80    0.50
   9  -3   8    0.00    0.40
   9  -3   8    0.20    0.40
  -8  -3   9    4.00    0.60
  -8  -3   9    4.20    0.50
   7   3  -9   18.30    1.30
  -7  -3   9   17.40    1.00
  -7  -3   9   19.10    1.00
   6   3  -9    9.60    1.10
  -6  -3   9    7.00    0.80
  -6  -3   9    7.00    0.80
   5   3  -9    7.30    1.10
  -5  -3   9    6.50    1.00
  -5  -3   9    6.20    0.90
  -4  -3   9   67.09    2.80
  -4  -3   9   68.89    2.80
  -3  -3   9   66.29    2.70
  -3  -3   9   65.59    2.70
  -2  -3   9   95.69    3.70
  -2  -3   9   99.29    3.70
  -1  -3   9   60.19    2.50
  -1  -3   9   58.09    2.40
  -1  -3   9   51.19    4.20
   0  -3   9   -0.10    0.70
   0  -3   9   -1.10    0.70
   1  -3   9   57.19    2.60
   1  -3   9   55.59    2.60
   2  -3   9   88.29    3.60
   2  -3   9   91.09    3.60
   2  -3   9   91.09    3.70
   3  -3   9   65.59    2.90
   3  -3   9   63.89    2.80
   3  -3   9   64.79    3.00
   4  -3   9   65.59    2.80
   4  -3   9   68.19    2.90
   5  -3   9    4.40    1.20
   5  -3   9    4.50    1.10
   6  -3   9    8.50    0.90
   6  -3   9    7.60    1.00
   7  -3   9   18.10    1.10
   7  -3   9   17.90    1.20
   8  -3   9    2.70    0.80
   8  -3   9    3.20    0.80
  -7  -3  10    3.40    0.60
  -7  -3  10    1.90    0.50
   6   3 -10   10.30    1.40
  -6  -3  10   10.30    0.80
  -6  -3  10    9.50    0.80
   5   3 -10    3.70    1.20
  -5  -3  10    1.10    0.50
  -5  -3  10    1.40    0.50
   4   3 -10   68.99    3.00
  -4  -3  10   73.09    2.80
  -4  -3  10   66.99    2.80
  -3  -3  10   15.10    1.10
  -3  -3  10   15.10    1.30
  -2  -3  10    2.60    0.60
  -2  -3  10    2.60    0.70
  -1  -3  10   16.60    1.20
  -1  -3  10   19.20    1.30
   0  -3  10   90.09    3.50
   0  -3  10   91.39    3.60
   1  -3  10   17.10    1.60
   1  -3  10   17.50    1.50
   2  -3  10    2.20    0.90
   2  -3  10    3.20    1.00
   3  -3  10   16.60    1.30
   4  -3  10   70.89    2.90
   4  -3  10   70.39    2.90
   5  -3  10    0.80    0.50
   5  -3  10    1.20    0.60
   6  -3  10   11.20    0.90
   6  -3  10    9.10    0.90
   7  -3  10    2.80    0.70
   7  -3  10    1.90    0.70
  -6  -3  11    7.20    0.60
  -6  -3  11    6.50    0.80
  -5  -3  11    4.20    0.60
  -5  -3  11    4.80    0.80
  -4  -3  11    1.00    0.50
  -4  -3  11    1.20    0.40
  -3  -3  11    2.10    0.60
  -3  -3  11    1.70    0.50
  -2  -3  11    8.20    1.00
  -2  -3  11    6.00    0.80
  -1  -3  11    4.00    0.90
  -1  -3  11    4.20    1.00
   0  -3  11    0.40    0.60
   0  -3  11   -0.80    0.60
   1  -3  11    5.50    1.40
   3  -3  11    0.40    0.70
   4  -3  11    1.20    0.80
   4  -3  11    0.80    0.60
   5  -3  11    4.00    1.00
   5  -3  11    3.60    0.70
   6  -3  11    5.50    0.70
   6  -3  11    6.60    0.90
  -4  -3  12    2.60    0.50
  -3  -3  12    8.60    1.00
  -3  -3  12    8.30    0.70
  -2  -3  12    0.70    0.60
  -2  -3  12    0.20    0.50
  -1  -3  12    1.10    0.60
   1   4  13    4.70    0.60
   0   4  13    0.10    0.40
   0   4  13   -0.60    0.50
  -1   4  13    6.60    0.70
  -1   4  13    6.10    0.70
   4   4  12    2.10    0.60
   4   4  12    1.50    0.50
   3   4  12    4.70    1.10
   3   4  12    5.20    0.70
   2   4  12    1.00    0.40
   2   4  12    1.80    0.60
   1   4  12    1.80    0.50
   1   4  12    0.60    1.10
   1   4  12    3.00    0.70
   0   4  12    4.00    1.10
   0   4  12    5.20    0.70
  -1   4  12    2.70    1.10
  -1   4  12    2.00    0.60
  -2   4  12    0.60    0.40
  -2   4  12    1.30    0.60
  -3   4  12    5.10    0.60
  -3   4  12    5.00    0.60
  -4   4  12    0.60    0.40
  -4   4  12    0.90    0.30
   6   4  11    7.50    0.70
   5   4  11    0.70    0.40
   5   4  11    0.50    0.40
   5   4  11    0.30    0.60
   4   4  11    1.50    0.50
   4   4  11    0.60    0.50
   3   4  11   10.30    0.90
   3   4  11   10.70    1.00
   2   4  11   21.00    1.30
   2   4  11   21.80    1.30
   2   4  11   24.80    1.40
   1   4  11    7.40    1.10
   1   4  11    9.10    1.00
   1   4  11    7.90    0.90
   0   4  11    0.20    0.40
   0   4  11   -0.10    0.70
   0   4  11    0.00    0.50
  -1   4  11    7.20    0.90
  -1   4  11    7.00    0.90
  -2   4  11   23.80    1.30
  -2   4  11   23.50    1.40
  -3   4  11   10.00    0.90
  -3   4  11   11.20    0.90
  -4   4  11    0.90    0.50
  -4   4  11    0.40    0.40
  -5   4  11    0.60    0.40
  -5   4  11    1.70    0.50
  -6   4  11    6.70    0.80
  -6   4  11    6.40    0.60
   7   4  10   10.00    0.80
   7   4  10   10.00    0.80
   6   4  10    4.60    0.80
   6   4  10    3.50    0.70
   5   4  10   12.60    1.10
   5   4  10   12.00    1.30
   5   4  10   10.10    1.00
   4   4  10    6.50    1.20
   4   4  10    6.30    0.90
   4   4  10    4.50    1.00
   3   4  10   11.50    1.10
   3   4  10   10.20    1.40
   3   4  10   12.20    1.20
   2   4  10   55.09    2.40
   2   4  10   55.19    2.50
   2   4  10   55.79    2.40
   1   4  10   49.60    2.30
   1   4  10   46.20    2.20
   1   4  10   46.60    2.20
   0   4  10  127.09    4.80
   0   4  10  127.59    4.80
   0   4  10  128.39    4.80
  -1   4  10   44.40    2.10
  -1   4  10   48.00    2.30
  -1   4  10   45.50    2.10
  -2   4  10   56.79    2.40
  -2   4  10   54.89    2.40
  -3   4  10   10.30    1.50
  -3   4  10   12.30    1.10
  -4   4  10    3.90    0.80
  -4   4  10    4.70    0.80
  -5   4  10   11.00    1.00
  -5   4  10   11.40    0.90
  -6   4  10    5.70    0.80
  -6   4  10    5.50    0.80
   8   4   9   14.90    0.90
   8   4   9   16.90    1.00
  -8  -4  -9   16.20    0.90
   7   4   9    2.80    0.70
   7   4   9    3.40    0.80
   6   4   9    5.10    0.90
   6   4   9    5.50    0.90
   6   4   9    5.70    0.90
   5   4   9   24.30    1.50
   5   4   9   19.20    1.80
   5   4   9   23.40    1.50
   4   4   9  100.49    3.90
   4   4   9   98.79    3.90
   4   4   9  100.09    3.90
   3   4   9   78.39    3.20
   3   4   9   76.29    3.20
   3   4   9   79.09    3.20
   3   4   9   77.79    3.30
   2   4   9   27.90    1.60
   2   4   9   27.90    2.00
   2   4   9   27.60    1.70
   2   4   9   28.30    1.70
   1   4   9   68.49    2.90
   1   4   9   70.79    2.90
   1   4   9   71.29    2.90
   0   4   9   -1.00    0.60
   0   4   9    0.40    0.70
   0   4   9    0.00    0.60
  -1   4   9   69.29    2.80
  -1   4   9   67.59    2.90
  -1   4   9   65.79    2.80
  -2   4   9   28.00    1.60
  -2   4   9   28.90    1.60
  -3   4   9   72.09    3.00
  -3   4   9   76.19    3.00
  -4   4   9  101.89    3.80
  -4   4   9   96.79    3.80
  -5   4   9   22.50    1.50
  -5   4   9   22.10    1.50
  -6   4   9    4.50    0.80
  -6   4   9    4.80    0.80
  -7   4   9    3.40    0.60
  -7   4   9    1.60    1.10
  -8   4   9   14.50    0.80
   8   4   8    4.20    0.80
   8   4   8    2.70    0.70
   7   4   8    9.60    1.00
   7   4   8    8.60    1.00
   6   4   8    4.80    1.10
   6   4   8    4.60    1.00
   6   4   8    3.40    1.00
   5   4   8   10.70    1.30
   5   4   8   11.40    1.30
   5   4   8   11.80    1.30
   4   4   8   11.90    1.20
   4   4   8   13.30    1.30
   4   4   8   11.90    1.50
   4   4   8   15.00    1.40
   3   4   8  142.29    5.30
   3   4   8  146.69    5.30
   3   4   8  141.89    5.30
   3   4   8  141.69    5.30
   2   4   8   41.50    2.10
   2   4   8   42.60    2.10
   2   4   8   42.80    2.10
   1   4   8   44.60    2.30
   1   4   8   45.00    2.10
   0   4   8   21.10    1.50
  -1   4   8   43.20    2.00
  -1   4   8   39.30    2.10
  -1   4   8   45.40    2.00
  -2   4   8   42.50    2.00
  -2   4   8   44.30    2.00
  -2   4   8   39.80    2.50
  -3   4   8  141.09    5.20
  -3   4   8  144.09    5.20
  -4   4   8   13.70    1.10
  -4   4   8   10.80    1.40
  -5   4   8   10.00    1.00
  -5   4   8   12.20    1.10
  -6   4   8    3.10    0.80
  -6   4   8    4.90    1.20
  -7   4   8   11.70    1.10
  -7   4   8    9.70    0.90
  -8   4   8    2.90    0.60
   9   4   7    1.20    0.60
   9   4   7   -0.40    0.80
  -9  -4  -7    0.20    0.40
   8   4   7   14.60    1.10
   8   4   7   16.50    1.20
   7   4   7   21.50    1.40
   7   4   7   20.30    1.60
   6   4   7   35.20    1.90
   6   4   7   34.20    1.90
   6   4   7   37.10    2.00
   5   4   7  185.48    6.80
   5   4   7  187.88    6.80
   5   4   7  187.48    6.80
   4   4   7   12.30    1.30
   4   4   7   10.10    1.20
   4   4   7    9.30    1.50
   4   4   7    9.80    1.30
   3   4   7   12.40    1.30
   3   4   7   12.50    1.20
   3   4   7   10.90    1.20
   3   4   7   13.10    1.40
   2   4   7  154.78    5.70
   2   4   7  152.08    5.70
   2   4   7  157.88    5.60
   2   4   7  152.28    5.60
   1   4   7   29.50    1.70
   1   4   7   31.00    1.70
   1   4   7   30.80    1.70
   0   4   7    0.50    0.60
   0   4   7    0.30    0.70
   0   4   7   -0.50    0.70
  -1   4   7   29.00    1.60
  -1   4   7   30.20    1.60
  -1   4   7   28.30    1.70
  -2   4   7  141.09    5.50
  -2   4   7  153.98    5.40
  -2   4   7  153.28    5.40
  -3   4   7   11.60    1.00
  -3   4   7   11.00    1.10
  -4   4   7   10.30    1.10
  -4   4   7   11.20    1.10
   4  -4  -7   12.60    1.50
  -5   4   7  184.98    6.60
  -5   4   7  188.78    6.70
   5  -4  -7  186.68    6.80
  -6   4   7   32.80    1.70
  -6   4   7   34.50    1.70
   6  -4  -7   32.70    1.80
  -7   4   7   19.70    1.20
  -7   4   7   18.80    1.40
   7  -4  -7   20.40    1.50
  -8   4   7   15.50    1.00
   8  -4  -7   17.10    1.50
  -9   4   7    0.10    0.50
 -10  -4  -6   -0.20    0.30
   9   4   6    0.30    0.50
  -9  -4  -6   -0.20    0.40
   8   4   6    4.00    1.00
   8   4   6    1.60    0.60
   7   4   6   38.60    2.00
   7   4   6   37.00    2.00
   6   4   6    4.60    1.10
   6   4   6    4.00    1.10
   6   4   6    3.40    0.80
  -6  -4  -6    5.00    1.40
   5   4   6   42.40    2.20
   5   4   6   45.30    2.10
   5   4   6   40.70    2.10
   4   4   6  132.99    5.00
   4   4   6  132.79    5.00
   4   4   6  132.79    4.90
   4   4   6  131.89    5.00
   3   4   6   24.70    1.70
   3   4   6   25.60    1.50
   3   4   6   22.70    1.60
   3   4   6   22.80    1.50
   2   4   6  228.98    7.90
   2   4   6  216.28    7.90
   2   4   6  223.08    7.90
   2   4   6  219.48    7.90
  -2  -4  -6  231.88    8.70
   1   4   6  202.58    7.20
   1   4   6  199.48    7.10
   1   4   6  196.28    7.20
  -1  -4  -6  211.68    7.90
   0   4   6  147.19    5.50
   0   4   6  157.48    5.60
   0  -4  -6  155.68    6.30
  -1   4   6  194.58    7.00
  -1   4   6  204.88    7.00
  -2   4   6  213.68    7.50
  -2   4   6  214.28    7.50
  -3   4   6   22.40    1.40
  -3   4   6   21.60    1.30
   3  -4  -6   24.10    1.50
  -4   4   6  126.19    4.70
  -4   4   6  127.99    4.70
   4  -4  -6  129.39    4.70
  -5   4   6   39.70    1.90
   5  -4  -6   43.70    2.00
  -6   4   6    4.50    1.20
  -6   4   6    5.10    1.50
   6  -4  -6    5.30    1.00
  -7   4   6   35.00    1.70
   7  -4  -6   32.90    1.80
  -8   4   6    2.90    0.80
   8  -4  -6    2.80    0.80
  -9   4   6    0.30    0.40
   9  -4  -6   -0.70    0.70
  10   4   5    4.20    1.10
 -10  -4  -5    2.70    0.60
   9   4   5   20.90    1.30
  -9  -4  -5   18.80    1.20
   8   4   5   54.99    2.50
   8   4   5   59.79    2.80
   7   4   5   58.59    2.70
   7   4   5   57.89    2.60
   6   4   5   37.00    2.00
   6   4   5   36.60    2.00
   6   4   5   39.00    2.00
  -6  -4  -5   37.70    2.20
   5   4   5   21.00    1.50
   5   4   5   23.10    1.60
   5   4   5   22.80    1.50
   4   4   5  114.39    4.30
   4   4   5  111.49    4.30
   4   4   5  108.39    4.20
   4   4   5  112.89    4.20
   3   4   5   43.10    2.10
   3   4   5   48.00    2.20
   3   4   5   45.20    2.20
  -3  -4  -5   49.60    2.90
   2   4   5   21.90    2.00
  -2  -4  -5   23.30    1.90
   1   4   5   92.79    4.20
  -1  -4  -5  102.19    4.10
   0  -4  -5    0.00    0.60
   1  -4  -5  105.99    4.40
   2  -4  -5   27.30    2.30
   3  -4  -5   45.20    2.00
  -4   4   5  105.79    4.00
  -4   4   5  103.99    4.00
   4  -4  -5  111.29    4.00
  -5   4   5   19.60    1.50
  -5   4   5   21.00    1.30
   5  -4  -5   21.30    1.30
  -6   4   5   35.20    1.80
   6  -4  -5   37.00    1.80
  -7   4   5   56.39    2.30
   7  -4  -5   52.39    2.40
  -8   4   5   54.79    2.20
   8  -4  -5   47.90    2.40
  -9   4   5   18.00    1.10
   9  -4  -5   17.80    1.30
 -10   4   5    0.40    0.40
  10  -4  -5    1.40    0.80
 -10  -4  -4    0.30    0.40
   9   4   4   14.60    1.30
  -9  -4  -4   13.60    1.10
   8   4   4   35.40    1.90
   8   4   4   32.00    2.10
   7   4   4   38.80    2.10
   7   4   4   39.00    2.20
   6   4   4  104.69    4.00
   6   4   4   99.99    4.10
  -6  -4  -4  102.29    4.00
   5   4   4   28.40    1.70
   5   4   4   26.60    1.60
   5   4   4   27.30    1.80
   4   4   4  124.59    4.60
   4   4   4  123.19    4.60
   3   4   4  354.76   12.70
  -3  -4  -4  376.96   12.80
   2   4   4   25.50    1.60
  -2  -4  -4   27.20    1.60
   1   4   4  214.78    7.80
  -1  -4  -4  220.28    7.80
   0   4   4   66.99    2.80
   0  -4  -4   67.29    2.90
  -1   4   4  199.08    7.60
   1  -4  -4  217.28    7.60
  -2   4   4   21.20    1.80
   2  -4  -4   23.30    1.60
   3  -4  -4  355.76   12.80
   3  -4  -4  361.26   12.20
   4  -4  -4  124.49    4.40
   4  -4  -4  114.99    5.20
  -5   4   4   25.20    1.50
   5  -4  -4   27.30    1.40
  -6   4   4  103.49    4.00
   6  -4  -4  109.69    4.10
  -7   4   4   33.90    1.80
   7  -4  -4   35.80    1.80
  -8   4   4   30.80    1.60
   8  -4  -4   28.70    1.70
  -9   4   4   13.60    1.10
   9  -4  -4   14.70    1.50
 -10   4   4    0.20    0.70
  10  -4  -4    0.10    0.60
 -11  -4  -3    8.70    0.60
 -10  -4  -3   33.60    1.50
   9   4   3   56.59    2.50
  -9  -4  -3   51.99    2.90
   8   4   3   57.99    2.60
  -8  -4  -3   53.69    2.50
   7   4   3  103.09    3.90
   7   4   3  100.59    4.20
  -7  -4  -3   92.49    3.90
   6   4   3   61.79    2.80
   6   4   3   57.59    2.60
  -6  -4  -3   57.89    2.70
   5   4   3   60.99    2.60
   5   4   3   59.29    2.60
  -4  -4  -3  107.79    4.20
   3   4   3  244.98    8.40
  -3  -4  -3  236.18    8.50
   2   4   3   33.00    1.50
  -2  -4  -3   31.30    1.60
   1   4   3  223.28    7.70
  -1  -4  -3  216.08    7.80
   0   4   3   -0.10    0.30
   0  -4  -3    0.10    0.30
  -1   4   3  213.18    7.50
   1  -4  -3  210.58    7.50
  -2   4   3   29.60    1.60
   2  -4  -3   30.60    1.60
  -3   4   3  222.38    8.50
   3  -4  -3  244.08    8.40
   3  -4  -3  233.58    8.00
   4  -4  -3  109.39    4.50
   4  -4  -3  109.89    4.00
  -5   4   3   55.19    2.50
   5  -4  -3   62.79    3.60
   5  -4  -3   57.69    2.40
  -6   4   3   58.59    2.50
   6  -4  -3   58.49    2.60
  -7   4   3   99.89    3.90
   7  -4  -3  102.49    4.00
  -8   4   3   53.39    2.30
   8  -4  -3   48.00    2.40
  -9   4   3   52.49    2.20
   9  -4  -3   47.40    2.30
 -10   4   3   32.00    1.50
  10  -4  -3   34.00    1.70
 -11  -4  -2    5.60    0.60
 -10  -4  -2   22.50    1.20
  -9  -4  -2   43.70    2.00
   8   4   2   27.90    2.00
  -8  -4  -2   21.20    1.70
  -7  -4  -2   14.40    1.60
   6   4   2   22.30    1.60
  -6  -4  -2   19.70    1.70
   5   4   2   75.39    3.10
   4   4   2  127.69    4.60
  -4  -4  -2  123.49    4.70
   3   4   2  327.67   11.90
  -3  -4  -2  344.77   11.60
   2   4   2  298.47   10.10
  -2  -4  -2  282.27   10.10
   1   4   2  964.30   31.90
  -1  -4  -2  920.71   31.70
   0   4   2  102.69    3.80
   0  -4  -2  107.19    3.90
  -1   4   2  937.51   30.50
   1  -4  -2  877.91   30.60
  -2   4   2  290.37    9.80
   2  -4  -2  276.77    9.90
  -3   4   2  353.76   12.10
   3  -4  -2  346.67   12.00
   3  -4  -2  337.07   11.70
  -4   4   2  107.89    4.60
   4  -4  -2  115.69    4.10
   4  -4  -2  117.69    4.50
   5  -4  -2   69.49    3.60
   5  -4  -2   75.39    2.80
  -6   4   2   23.50    1.50
   6  -4  -2   21.80    1.30
  -7   4   2   13.90    1.90
   7  -4  -2   15.10    1.30
  -8   4   2   24.50    1.50
   8  -4  -2   22.20    1.50
   9  -4  -2   39.20    2.00
 -10   4   2   21.10    1.30
  10  -4  -2   21.50    1.40
 -11  -4  -1   12.50    1.00
 -10  -4  -1   13.20    1.20
  -9  -4  -1   34.00    1.70
   8   4   1   40.50    2.70
  -8  -4  -1   44.20    2.30
  -8  -4  -1   45.50    2.20
   7   4   1   57.09    2.90
   7   4   1   57.19    2.50
  -7  -4  -1   57.99    2.50
  -7  -4  -1   52.49    2.60
   6   4   1   55.39    2.30
   6   4   1   55.09    2.70
  -6  -4  -1   55.59    2.50
   5   4   1  283.67    9.80
   4   4   1  136.19    5.00
  -4  -4  -1  134.19    5.10
   3   4   1  605.94   23.20
  -3  -4  -1  745.13   22.90
   2   4   1  795.12   26.00
  -2  -4  -1  745.83   26.00
   1   4   1  436.96   14.80
  -1  -4  -1  430.76   14.80
   0   4   1    0.10    0.20
   0  -4  -1   -0.20    0.20
  -1   4   1  396.36   13.50
  -2   4   1  608.64   23.00
   2  -4  -1  741.23   22.80
  -3   4   1  742.93   25.80
   3  -4  -1  784.12   25.90
   3  -4  -1  767.32   25.70
  -4   4   1  134.09    4.90
   4  -4  -1  127.89    4.80
   4  -4  -1  128.59    4.60
   5  -4  -1  226.78    8.00
  -6   4   1   53.09    2.50
   6  -4  -1   56.99    2.30
   6  -4  -1   52.49    2.50
  -7   4   1   56.09    2.50
   7  -4  -1   59.09    2.50
  -8   4   1   46.10    2.20
   8  -4  -1   46.40    2.30
  -9   4   1   34.10    1.80
   9  -4  -1   31.60    2.10
 -10   4   1   10.40    1.20
  10  -4  -1   10.80    1.60
 -11  -4   0    0.90    0.40
 -10  -4   0    0.20    0.40
   9   4   0   31.10    1.90
  -9  -4   0   32.10    1.70
  -8  -4   0   96.99    3.90
  -8  -4   0  101.09    3.90
   7   4   0    1.40    0.60
  -7  -4   0    0.60    0.90
  -7  -4   0   -0.10    0.60
   6   4   0   11.10    1.00
  -6  -4   0   11.10    1.30
  -6  -4   0   13.80    1.20
   5   4   0   95.19    3.50
   4   4   0  787.52   26.90
  -4  -4   0  798.32   26.90
   3   4   0   55.59    2.40
  -3  -4   0   56.09    2.40
   2   4   0 7296.17  236.28
  -2  -4   0 6769.62  236.08
   1   4   0    3.40    0.50
  -1  -4   0    3.70    0.50
   0   4   0   85.49    3.10
   0  -4   0   81.29    3.10
  -1   4   0    4.60    0.50
   1  -4   0    4.10    0.50
  -2   4   0 6985.80  235.28
   2  -4   0 7064.49  235.48
  -3   4   0   57.89    2.20
   3  -4   0   58.89    2.30
   3  -4   0   54.19    2.20
  -4   4   0  827.32   26.90
   4  -4   0  784.12   26.90
   4  -4   0  782.92   26.80
   5  -4   0   99.09    4.00
  -6   4   0   11.40    1.60
   6  -4   0   14.10    1.40
   6  -4   0   13.20    1.10
  -7   4   0    0.50    0.80
   7  -4   0    0.70    0.80
   7  -4   0    1.10    0.60
  -8   4   0   99.69    4.00
   8  -4   0  106.59    4.20
  -9   4   0   33.60    1.80
   9  -4   0   31.00    1.80
 -11  -4   1   13.10    1.00
  10   4  -1   14.40    1.60
 -10  -4   1   11.30    0.90
   9   4  -1   30.90    1.80
  -9  -4   1   31.70    1.60
   8   4  -1   42.90    2.10
  -8  -4   1   42.40    2.00
  -8  -4   1   43.40    2.00
   7   4  -1   57.59    2.40
  -7  -4   1   52.99    2.50
  -7  -4   1   56.99    2.40
   6   4  -1   56.89    2.40
  -6  -4   1   56.09    2.40
  -6  -4   1   57.79    2.50
   4   4  -1  127.39    5.10
   3   4  -1  789.72   26.40
  -3  -4   1  760.22   26.30
   2   4  -1  744.33   25.60
  -2  -4   1  767.42   25.60
   1   4  -1  454.45   15.00
  -1  -4   1  420.76   14.90
   0   4  -1    0.00    0.20
   0  -4   1   -0.20    0.20
  -1   4  -1  446.86   14.70
   1  -4   1  421.06   14.70
  -2   4  -1  747.33   25.10
   2  -4   1  749.23   25.20
  -3   4  -1  762.52   25.20
   3  -4   1  785.02   25.30
   3  -4   1  708.53   25.30
  -4   4  -1  139.19    4.70
   4  -4   1  132.79    4.70
   4  -4   1  134.09    4.80
  -6   4  -1   55.79    2.90
   6  -4   1   58.69    2.90
   6  -4   1   57.49    2.60
   6  -4   1   57.19    2.40
  -7   4  -1   56.19    2.60
   7  -4   1   57.99    2.60
   7  -4   1   60.79    2.60
   7  -4   1   47.40    3.90
  -8   4  -1   47.60    2.30
   8  -4   1   45.80    2.20
   8  -4   1   47.00    2.20
  -9   4  -1   29.70    2.60
   9  -4   1   30.80    1.70
  10  -4   1   10.80    1.20
 -11  -4   2    5.90    0.60
  10   4  -2   20.40    1.60
 -10  -4   2   24.70    1.30
   9   4  -2   42.10    2.10
  -9  -4   2   39.40    2.00
  -9  -4   2   41.80    1.90
   8   4  -2   21.00    1.40
  -8  -4   2   19.40    1.30
  -8  -4   2   21.60    1.40
   7   4  -2   13.90    1.20
  -7  -4   2   14.60    1.20
  -7  -4   2   14.30    1.20
   6   4  -2   23.20    1.40
  -6  -4   2   23.90    1.50
  -6  -4   2   22.70    1.50
   5   4  -2   75.89    3.90
  -5  -4   2   74.59    3.10
  -5  -4   2   87.99    3.40
   4   4  -2  110.49    5.00
  -4  -4   2  122.39    4.40
   3   4  -2  343.17   12.50
  -3  -4   2  365.56   12.20
   2   4  -2  292.07   10.20
  -2  -4   2  285.87   10.20
  -1  -4   2  904.91   30.60
   0   4  -2  108.89    3.90
   0  -4   2   97.09    3.90
  -1   4  -2  977.00   32.10
   1  -4   2  933.11   32.10
  -2   4  -2  299.37   10.00
   2  -4   2  283.97   10.00
  -3   4  -2  377.56   12.50
   3  -4   2  381.26   12.60
   3  -4   2  354.66   12.60
   4  -4   2  122.29    4.40
   5  -4   2   78.79    3.00
   5  -4   2   75.09    3.10
   6  -4   2   22.70    1.70
   6  -4   2   24.00    1.40
   6  -4   2   23.10    1.60
  -7   4  -2   13.90    1.70
   7  -4   2   12.60    2.30
   7  -4   2   14.30    1.30
   7  -4   2   14.80    1.30
  -8   4  -2   18.70    1.70
   8  -4   2   20.90    1.50
   8  -4   2   24.20    1.90
   8  -4   2   22.70    1.50
   9  -4   2   41.50    2.20
  10  -4   2   19.60    1.60
 -11  -4   3    9.00    0.60
  10   4  -3   31.20    1.70
 -10  -4   3   32.90    1.40
   9   4  -3   52.29    2.30
  -9  -4   3   50.99    2.20
   8   4  -3   49.99    2.30
  -8  -4   3   51.29    2.20
  -8  -4   3   51.69    2.30
   7   4  -3  103.19    3.90
  -7  -4   3  100.59    3.80
  -7  -4   3   96.59    3.80
  -6  -4   3   58.59    2.50
  -6  -4   3   60.39    2.50
  -5  -4   3   60.49    2.60
  -5  -4   3   60.39    2.50
  -4  -4   3  113.49    4.30
   3   4  -3  227.78    8.80
  -3  -4   3  242.78    8.30
   2   4  -3   31.90    2.00
  -2  -4   3   32.50    1.50
   1   4  -3  218.88    8.00
  -1  -4   3  223.18    8.00
   0   4  -3    0.30    0.40
   0  -4   3    0.50    0.30
  -1   4  -3  223.18    7.80
   1  -4   3  218.98    7.80
  -2   4  -3   34.20    1.50
   2  -4   3   29.30    1.50
  -3   4  -3  246.88    8.20
   3  -4   3  231.38    8.30
   4  -4   3  110.19    4.10
   5  -4   3   63.69    2.60
   5  -4   3   61.39    2.60
   5  -4   3   58.29    2.70
   6  -4   3   61.89    2.60
   6  -4   3   59.89    2.60
   6  -4   3   60.99    2.80
   7  -4   3  100.59    4.10
   7  -4   3  104.79    4.10
   7  -4   3  105.29    4.10
   8  -4   3   52.49    2.50
   8  -4   3   54.99    2.40
   8  -4   3   50.49    2.50
   9  -4   3   53.69    2.30
   9  -4   3   49.99    2.50
   9  -4   3   54.99    2.50
  10   4  -4    0.30    0.70
 -10  -4   4    0.50    0.40
   9   4  -4   12.90    1.10
  -9  -4   4   13.90    1.10
  -9  -4   4   14.50    1.00
   8   4  -4   29.60    1.70
  -8  -4   4   30.30    1.90
  -8  -4   4   32.20    1.60
   7   4  -4   37.00    1.90
  -7  -4   4   35.90    1.80
  -7  -4   4   38.50    1.80
  -6  -4   4  100.29    4.00
  -6  -4   4  116.99    4.50
  -5  -4   4   26.60    1.40
  -5  -4   4   24.20    1.50
  -4  -4   4  129.39    4.80
  -4  -4   4  122.29    4.60
  -3  -4   4  398.86   13.70
   2   4  -4   18.50    2.10
  -2  -4   4   24.40    1.30
   1   4  -4  199.78    7.70
  -1  -4   4  212.78    7.20
   0   4  -4   67.29    3.10
   0  -4   4   66.39    2.60
  -1   4  -4  219.98    7.90
   1  -4   4  212.58    7.50
  -2   4  -4   25.60    1.60
   2  -4   4   24.20    1.30
  -3   4  -4  394.46   13.20
  -3   4  -4  378.86   13.20
   3  -4   4  390.46   13.30
   4  -4   4  123.19    4.50
   4  -4   4  122.09    4.60
   4  -4   4  122.19    4.60
   5  -4   4   28.70    1.60
   5  -4   4   25.80    1.70
   5  -4   4   27.70    1.60
   6  -4   4  104.99    4.20
   6  -4   4  108.19    4.20
   6  -4   4  109.89    4.70
   7  -4   4   37.60    2.00
   7  -4   4   39.10    2.10
   7  -4   4   38.00    2.10
   8  -4   4   33.50    1.80
   8  -4   4   29.50    2.00
   8  -4   4   33.70    1.90
   9  -4   4   13.20    1.10
   9  -4   4   14.90    1.30
   9  -4   4   11.60    2.30
  10   4  -5    1.30    0.70
 -10  -4   5    2.30    0.50
   9   4  -5   19.60    1.30
  -9  -4   5   17.80    1.10
  -9  -4   5   18.00    1.10
   8   4  -5   47.20    2.30
  -8  -4   5   51.69    2.20
  -8  -4   5   54.79    2.20
   7   4  -5   53.19    2.50
  -7  -4   5   54.19    2.30
  -7  -4   5   55.69    2.30
  -6  -4   5   35.90    1.80
  -6  -4   5   37.30    1.80
  -5  -4   5   21.00    1.40
  -5  -4   5   23.20    1.30
  -4  -4   5  107.69    4.10
  -4  -4   5  108.49    4.10
  -4  -4   5  115.89    4.30
  -3  -4   5   45.10    2.10
  -3  -4   5   44.10    2.00
   2   4  -5   25.50    2.20
  -2  -4   5   24.70    1.40
   1   4  -5  112.39    4.60
  -1  -4   5  105.79    4.10
   0   4  -5   -0.40    0.90
   0   4  -5   -0.40    0.50
  -1   4  -5  100.89    4.00
  -1   4  -5   91.39    4.30
   1  -4   5  101.99    3.70
  -2   4  -5   19.60    2.10
  -2   4  -5   22.00    1.50
   2  -4   5   21.70    1.40
   3  -4   5   43.80    2.10
   3  -4   5   50.99    2.40
   3  -4   5   45.80    2.30
   4  -4   5  111.99    4.20
   4  -4   5  108.89    4.20
   4  -4   5  107.69    4.20
   5  -4   5   20.80    1.60
   5  -4   5   23.50    1.40
   5  -4   5   21.80    1.60
   6  -4   5   36.30    2.10
   6  -4   5   36.80    1.90
   6  -4   5   34.60    1.90
   7  -4   5   53.09    2.50
   7  -4   5   49.20    2.60
   7  -4   5   55.99    2.40
   8  -4   5   54.69    2.50
   8  -4   5   53.69    2.40
   9  -4   5   19.20    1.30
   9  -4   5   18.70    1.20
  10  -4   5    0.00    1.30
 -10  -4   6    0.60    0.30
   9   4  -6    0.40    0.60
  -9  -4   6   -0.20    0.50
  -9  -4   6    0.50    0.40
   8   4  -6    2.10    0.60
  -8  -4   6    1.90    0.50
  -8  -4   6    3.20    0.60
   7   4  -6   32.90    1.80
  -7  -4   6   34.40    1.70
  -7  -4   6   33.20    1.60
  -6  -4   6    4.30    0.90
  -6  -4   6    2.80    0.70
  -5  -4   6   44.40    2.00
  -5  -4   6   43.50    2.10
  -4  -4   6  128.29    5.00
  -4  -4   6  130.79    4.80
  -4  -4   6  133.29    4.80
  -3  -4   6   24.60    1.40
  -3  -4   6   23.40    1.50
  -3  -4   6   25.70    1.60
  -2  -4   6  223.38    7.80
  -2  -4   6  214.68    7.60
   1   4  -6  214.88    8.20
  -1  -4   6  190.98    7.60
   0   4  -6  155.98    6.30
   0  -4   6  151.58    5.60
  -1   4  -6  204.08    7.60
   1  -4   6  198.58    7.20
   2  -4   6  204.98    7.30
   2  -4   6  199.28    7.30
   2  -4   6  208.58    7.30
   3  -4   6   22.40    1.60
   3  -4   6   23.20    1.50
   3  -4   6   22.80    1.60
   4  -4   6  127.59    4.70
   4  -4   6  124.79    4.80
   4  -4   6  126.79    4.80
   5  -4   6   41.50    2.10
   5  -4   6   40.00    2.00
   5  -4   6   40.40    2.30
   6  -4   6    4.90    1.10
   6  -4   6    3.70    1.30
   6  -4   6    6.00    1.10
   7  -4   6   36.40    1.90
   7  -4   6   35.10    1.80
   8  -4   6    2.30    0.60
   8  -4   6    2.40    0.70
   9  -4   6   -0.20    0.40
   9  -4   6    1.30    0.60
   9   4  -7   -0.40    0.60
  -9  -4   7   -0.10    0.30
  -9  -4   7    0.50    0.50
   8   4  -7   13.90    1.20
  -8  -4   7   15.20    1.00
  -8  -4   7   14.10    0.90
   7   4  -7   17.90    1.30
  -7  -4   7   19.40    1.20
  -7  -4   7   17.70    1.20
   6   4  -7   34.20    2.30
  -6  -4   7   35.90    1.70
  -6  -4   7   34.10    1.70
  -5  -4   7  182.78    6.40
  -5  -4   7  172.98    6.30
  -4  -4   7   11.40    1.10
  -4  -4   7   12.90    1.20
  -3  -4   7   12.80    1.20
  -3  -4   7   14.60    1.10
  -3  -4   7   11.00    1.40
  -2  -4   7  141.49    5.40
  -2  -4   7  155.98    5.70
  -2  -4   7  156.18    5.40
  -1  -4   7   28.30    1.60
  -1  -4   7   28.80    1.70
  -1  -4   7   27.60    1.80
   0  -4   7    1.40    0.90
   0  -4   7    0.90    0.70
   1  -4   7   28.50    1.70
   1  -4   7   24.40    2.10
   2  -4   7  144.39    5.40
   2  -4   7  139.99    5.30
   2  -4   7  149.29    5.40
   3  -4   7   10.90    1.50
   3  -4   7   10.70    1.30
   3  -4   7   13.40    1.30
   4  -4   7    7.90    1.20
   4  -4   7   10.50    2.00
   4  -4   7    8.40    1.20
   5  -4   7  185.68    6.60
   5  -4   7  177.28    6.60
   6  -4   7   33.30    1.90
   6  -4   7   33.60    1.80
   7  -4   7   20.90    1.40
   7  -4   7   20.00    1.40
   8  -4   7   15.50    1.10
   8  -4   7   15.50    1.10
   9  -4   7   -0.30    0.50
   9  -4   7    0.80    0.40
   8   4  -8    4.30    0.90
  -8  -4   8    4.30    0.60
  -8  -4   8    3.60    0.60
   7   4  -8    9.30    1.00
  -7  -4   8    9.00    0.80
  -7  -4   8    9.70    0.80
   6   4  -8    5.10    0.90
  -6  -4   8    3.20    0.80
  -6  -4   8    3.40    0.90
  -5  -4   8   11.60    1.00
  -5  -4   8   10.90    1.10
  -4  -4   8   12.60    1.20
  -4  -4   8   15.30    1.20
  -3  -4   8  137.89    5.10
  -3  -4   8  141.99    5.40
  -3  -4   8  140.09    5.10
  -2  -4   8   42.50    2.30
  -2  -4   8   39.50    2.00
  -2  -4   8   38.20    1.90
  -1  -4   8   40.40    2.10
  -1  -4   8   41.70    2.30
  -1  -4   8   42.30    2.00
   0  -4   8   19.50    1.70
   0  -4   8   20.80    1.50
   0  -4   8   21.00    1.80
   1  -4   8   39.00    2.20
   2  -4   8   38.80    2.20
   2  -4   8   31.20    2.40
   3  -4   8  136.39    5.10
   3  -4   8  138.19    5.10
   4  -4   8   15.50    1.40
   4  -4   8   12.30    1.30
   5  -4   8    9.30    1.20
   5  -4   8   10.80    1.30
   6  -4   8    3.70    0.80
   6  -4   8    3.90    1.10
   7  -4   8    8.90    1.00
   7  -4   8    9.30    1.10
   8  -4   8    3.00    0.80
   8  -4   8    3.90    0.70
  -8  -4   9   14.60    0.80
  -8  -4   9   14.80    0.80
   7   4  -9    3.40    0.90
  -7  -4   9    3.40    0.70
  -7  -4   9    2.60    0.60
   6   4  -9    5.20    1.00
  -6  -4   9    4.60    0.80
  -6  -4   9    4.20    0.70
   5   4  -9   21.00    1.50
  -5  -4   9   24.40    1.30
  -5  -4   9   21.60    1.50
  -4  -4   9  104.59    3.90
  -4  -4   9  104.19    3.90
  -3  -4   9   75.89    3.00
  -3  -4   9   76.29    3.10
  -2  -4   9   24.60    2.00
  -2  -4   9   26.50    1.50
  -2  -4   9   28.90    1.70
  -1  -4   9   68.19    2.80
  -1  -4   9   65.39    3.20
  -1  -4   9   64.79    2.70
   0  -4   9    1.50    0.70
   0  -4   9   -0.60    1.50
   0  -4   9    0.90    0.80
   2  -4   9   27.30    2.00
   2  -4   9   25.80    1.80
   3  -4   9   72.09    3.10
   3  -4   9   77.09    3.20
   4  -4   9  100.59    3.90
   4  -4   9   97.49    3.90
   5  -4   9   21.30    1.60
   5  -4   9   20.90    1.50
   6  -4   9    6.50    1.00
   6  -4   9    5.10    0.90
   7  -4   9    3.20    0.70
   7  -4   9    2.80    0.80
   8  -4   9   14.40    0.90
   8  -4   9   14.60    0.80
  -7  -4  10    9.30    0.80
  -7  -4  10    8.50    0.60
   6   4 -10    5.60    1.20
  -6  -4  10    5.20    0.60
  -6  -4  10    4.80    0.80
   5   4 -10    9.70    1.20
  -5  -4  10   12.80    1.00
  -5  -4  10   11.90    0.90
   4   4 -10    4.90    1.20
  -4  -4  10    6.10    1.00
  -4  -4  10    4.30    0.80
  -3  -4  10   13.10    1.40
  -3  -4  10   12.10    1.00
  -2  -4  10   56.59    2.40
  -2  -4  10   55.29    2.40
  -1  -4  10   39.90    2.10
  -1  -4  10   44.00    1.90
   0  -4  10  117.19    4.40
   0  -4  10  119.79    4.50
   2  -4  10   49.80    2.50
   3  -4  10   11.50    1.30
   3  -4  10    8.50    1.40
   4  -4  10    3.70    1.10
   4  -4  10    5.10    0.90
   5  -4  10   12.80    1.00
   5  -4  10   11.90    1.10
   6  -4  10    5.00    0.70
   6  -4  10    5.50    0.80
   7  -4  10   10.90    0.80
   7  -4  10   10.40    0.80
  -6  -4  11    5.30    0.50
  -5  -4  11    0.90    0.50
  -5  -4  11    0.70    0.40
  -4  -4  11    0.10    0.50
  -4  -4  11    0.80    0.40
  -3  -4  11   12.60    1.10
  -3  -4  11   11.90    0.90
  -2  -4  11   19.30    1.40
  -2  -4  11   22.00    1.20
  -1  -4  11    8.20    1.00
  -1  -4  11    8.30    1.80
   0  -4  11    0.10    0.80
   3  -4  11   11.50    1.30
   4  -4  11    1.10    0.60
   4  -4  11   -0.20    0.80
   5  -4  11    0.60    0.60
   5  -4  11   -0.40    0.50
   6  -4  11    5.80    0.70
  -4  -4  12    2.00    0.50
  -3  -4  12    4.80    1.00
  -2  -4  12    1.40    0.50
  -1  -4  12    2.60    1.00
   4   5  12    5.30    0.60
   4   5  12    4.90    0.60
   3   5  12    0.50    0.50
   3   5  12    0.40    0.40
   2   5  12    4.50    0.70
   1   5  12   -0.20    0.60
   1   5  12    0.50    0.50
   1   5  12    0.40    0.40
   0   5  12    0.90    0.40
   0   5  12    1.50    0.50
  -1   5  12    1.00    0.40
  -1   5  12    0.40    0.40
  -2   5  12    3.80    0.60
  -3   5  12    1.00    0.40
  -3   5  12    0.40    0.30
  -4   5  12    4.30    0.60
  -4   5  12    5.60    0.60
   5   5  11    0.30    0.40
   5   5  11    0.40    0.70
   5   5  11    0.20    0.40
   4   5  11   12.40    1.10
   4   5  11   11.90    0.90
   3   5  11   15.20    1.00
   3   5  11   15.70    1.10
   2   5  11   11.30    1.00
   2   5  11    9.20    0.90
   2   5  11   10.00    1.00
   1   5  11    8.40    0.90
   1   5  11    8.00    0.90
   1   5  11   10.30    1.00
   0   5  11    0.60    0.50
   0   5  11    0.60    0.50
   0   5  11    1.00    0.60
  -1   5  11    8.30    1.00
  -1   5  11    8.90    0.90
  -2   5  11    9.10    0.90
  -2   5  11    9.80    0.90
  -3   5  11   18.20    1.20
  -3   5  11   16.00    1.00
  -4   5  11   12.10    0.80
  -4   5  11   12.70    0.90
  -5   5  11    0.00    0.40
  -5   5  11    1.00    0.50
   7   5  10    0.30    0.40
   7   5  10    0.50    0.40
   6   5  10    1.70    0.50
   6   5  10    2.00    0.50
   5   5  10    8.80    1.00
   5   5  10    8.20    1.00
   5   5  10    8.50    0.90
  -5  -5 -10    8.30    1.20
   4   5  10   25.20    1.40
   4   5  10   23.80    1.40
   4   5  10   23.30    1.50
   3   5  10   16.00    1.60
   3   5  10   17.00    1.50
   3   5  10   17.10    1.30
   3   5  10   16.10    1.30
   2   5  10    5.00    1.00
   2   5  10    2.50    0.70
   2   5  10    3.00    0.80
   1   5  10    6.90    1.00
   1   5  10    5.30    1.10
   1   5  10    5.80    1.10
   0   5  10   17.80    1.30
   0   5  10   18.00    1.40
   0   5  10   18.90    1.30
  -1   5  10   10.70    1.30
  -1   5  10    6.20    1.00
  -1   5  10    6.80    1.00
  -2   5  10    2.90    0.70
  -2   5  10    1.70    0.60
  -3   5  10   19.30    1.30
  -3   5  10   20.60    1.30
  -4   5  10   23.80    1.30
  -4   5  10   21.70    1.20
  -5   5  10    9.80    1.00
  -5   5  10    8.30    0.90
  -6   5  10    1.70    0.40
  -6   5  10    2.70    0.80
  -7   5  10    0.50    0.40
   8   5   9    0.40    0.50
   8   5   9    0.00    0.40
  -8  -5  -9    0.00    0.30
   7   5   9   28.00    1.40
   7   5   9   28.10    1.60
   6   5   9    1.50    0.60
   6   5   9    1.60    0.60
   6   5   9    1.20    0.50
   5   5   9   12.10    1.10
   5   5   9   12.50    1.70
   5   5   9   12.30    1.30
   4   5   9   34.80    1.90
   4   5   9   36.60    1.80
   4   5   9   36.40    1.90
   3   5   9   42.60    2.20
   3   5   9   44.80    2.20
   3   5   9   40.10    2.10
   3   5   9   45.40    2.10
   2   5   9   42.00    2.10
   2   5   9   45.60    2.40
   2   5   9   42.50    2.10
   2   5   9   44.40    2.10
   1   5   9   71.89    3.00
   1   5   9   72.29    3.00
   1   5   9   74.29    3.00
   0   5   9    1.30    0.70
   0   5   9   -0.10    0.70
   0   5   9   -0.30    0.60
  -1   5   9   73.39    3.00
  -1   5   9   70.29    2.90
  -1   5   9   71.69    3.00
  -2   5   9   40.50    2.20
  -2   5   9   41.60    2.10
  -2   5   9   41.90    1.90
  -3   5   9   44.80    2.10
  -3   5   9   43.70    2.00
  -4   5   9   35.20    1.80
  -4   5   9   36.50    1.80
  -5   5   9   14.40    1.10
  -5   5   9   13.10    1.10
  -6   5   9    1.70    0.60
  -6   5   9    0.90    0.40
  -7   5   9   28.60    1.30
  -8   5   9    0.50    0.40
   8   5   8   13.40    1.00
   8   5   8   14.90    1.30
   7   5   8    2.60    0.60
   7   5   8    3.60    0.90
   6   5   8   20.10    1.80
   6   5   8   21.00    1.60
   6   5   8   20.70    1.50
  -6  -5  -8   21.20    1.50
   5   5   8   22.40    1.60
   5   5   8   21.10    1.50
   5   5   8   23.00    1.60
   4   5   8   29.60    1.80
   4   5   8   27.00    1.70
   4   5   8   30.90    1.70
   3   5   8   56.49    2.60
   3   5   8   57.39    2.60
   3   5   8   57.69    2.50
   3   5   8   57.59    2.60
   2   5   8  260.27    9.40
   2   5   8  272.07    9.50
   2   5   8  271.37    9.50
   2   5   8  273.47    9.50
   1   5   8   44.30    2.10
   1   5   8   41.90    2.10
   1   5   8   41.60    2.10
   0   5   8   27.50    1.60
   0   5   8   26.90    1.60
   0   5   8   27.90    1.60
  -1   5   8   38.90    1.90
  -1   5   8   41.30    2.10
  -1   5   8   41.00    2.00
  -2   5   8  264.07    9.20
  -2   5   8  258.97    9.20
  -2   5   8  266.47    9.20
  -3   5   8   53.79    2.40
  -3   5   8   56.29    2.40
  -4   5   8   29.10    1.60
  -4   5   8   30.10    1.60
  -5   5   8   20.60    1.40
  -5   5   8   21.30    1.40
  -6   5   8   17.70    1.30
  -7   5   8    3.40    0.70
  -8   5   8   11.80    0.80
   9   5   7    1.80    0.60
  -9  -5  -7    2.20    0.60
   8   5   7    5.60    1.00
   8   5   7    6.70    0.90
   7   5   7   27.70    1.60
   7   5   7   28.20    2.10
   6   5   7   63.89    2.90
   6   5   7   74.39    3.10
   6   5   7   72.19    2.90
  -6  -5  -7   59.59    2.80
   5   5   7   46.70    2.30
   5   5   7   44.10    2.20
   5   5   7   46.00    2.30
   4   5   7   51.09    2.40
   4   5   7   48.70    2.40
   4   5   7   49.30    2.30
   4   5   7   52.59    2.40
   3   5   7   72.59    3.10
   3   5   7   73.19    3.10
   3   5   7   80.49    3.20
   3   5   7   66.09    3.40
   2   5   7   14.30    1.30
   2   5   7   16.20    1.30
   2   5   7   15.70    1.40
   2   5   7   12.50    1.50
   1   5   7    9.40    1.20
   1   5   7    8.40    1.20
   1   5   7    5.90    1.80
   1   5   7    8.00    1.20
   0   5   7    0.10    0.70
   0   5   7   -0.20    0.50
   0   5   7   -0.30    0.70
  -1   5   7    7.50    1.10
  -1   5   7   10.30    1.10
  -1   5   7   10.80    1.20
  -2   5   7   15.60    1.20
  -2   5   7   15.80    1.20
  -2   5   7   12.20    1.50
  -3   5   7   67.19    2.90
  -3   5   7   68.09    2.80
  -4   5   7   47.90    2.20
  -4   5   7   50.79    2.20
  -5   5   7   45.50    2.10
  -5   5   7   46.70    2.10
   5  -5  -7   48.00    2.50
  -6   5   7   57.99    2.40
  -6   5   7   56.19    2.50
   6  -5  -7   54.99    2.60
  -7   5   7   25.90    1.40
   7  -5  -7   28.10    1.70
  -8   5   7    6.70    0.80
   8  -5  -7    4.80    1.40
   9   5   6    6.40    0.90
  -9  -5  -6    5.30    0.70
   8   5   6    1.90    0.70
   8   5   6    3.10    0.80
   7   5   6   51.99    2.40
   7   5   6   49.90    2.40
   6   5   6   25.20    1.60
   6   5   6   27.00    1.70
   6   5   6   26.40    1.70
  -6  -5  -6   25.20    1.70
   5   5   6   19.40    1.40
   5   5   6   15.60    1.40
   5   5   6   16.40    1.50
   4   5   6   52.69    2.50
   4   5   6   53.99    2.50
   4   5   6   55.39    2.40
   3   5   6   92.69    3.60
   3   5   6   93.69    3.70
   3   5   6   93.79    3.70
   3   5   6   95.69    3.70
   2   5   6   12.30    1.20
   2   5   6   15.40    1.50
   2   5   6   12.00    1.30
   2   5   6   13.60    1.30
  -2  -5  -6   11.60    3.20
   1   5   6    4.50    0.80
   1   5   6    3.60    0.90
   1   5   6    3.20    0.70
  -1  -5  -6    1.80    1.20
   0   5   6  479.35   16.80
   0   5   6  501.55   16.80
   0   5   6  501.95   16.80
  -1   5   6    3.00    0.70
  -1   5   6    2.90    0.70
  -1   5   6    3.60    1.00
  -2   5   6   14.80    1.30
  -2   5   6   13.30    1.30
  -2   5   6   13.80    1.20
  -3   5   6   83.79    3.50
  -3   5   6   86.79    3.40
  -3   5   6   89.39    3.40
  -4   5   6   50.69    2.20
  -4   5   6   51.99    2.30
   4  -5  -6   52.69    2.40
  -5   5   6   17.90    1.20
  -5   5   6   16.90    1.40
   5  -5  -6   16.50    1.30
  -6   5   6   26.90    1.50
  -6   5   6   27.00    1.80
   6  -5  -6   23.00    1.60
  -7   5   6   49.30    2.10
   7  -5  -6   45.50    2.30
  -8   5   6    2.90    0.80
   8  -5  -6    3.70    1.10
  -9   5   6    3.70    0.70
   9  -5  -6    3.90    1.20
  10   5   5   10.30    2.10
 -10  -5  -5    4.70    0.80
   9   5   5   15.10    1.20
  -9  -5  -5   14.30    1.00
   8   5   5    0.50    0.90
   8   5   5    0.70    0.70
   7   5   5  155.08    5.60
   7   5   5  155.38    5.60
  -7  -5  -5  145.29    5.60
   6   5   5   42.50    2.20
   6   5   5   41.80    2.10
   6   5   5   42.20    2.10
  -6  -5  -5   41.90    2.10
   5   5   5   75.99    3.10
   5   5   5   74.39    3.10
   5   5   5   75.69    3.10
   4   5   5   40.70    2.00
   4   5   5   43.10    2.10
   4   5   5   42.20    2.00
   3   5   5   91.79    3.60
   3   5   5   93.29    3.70
   3   5   5   94.89    3.60
   3   5   5   90.29    3.70
  -2  -5  -5  190.08    7.40
  -1  -5  -5  120.79    5.00
   0  -5  -5    0.70    0.70
   1  -5  -5  124.09    5.20
   2  -5  -5  160.78    6.50
  -3   5   5  102.09    3.80
  -3   5   5   89.89    3.50
   3  -5  -5   89.09    3.50
  -4   5   5   38.90    1.90
  -4   5   5   39.20    2.20
  -4   5   5   37.90    2.00
   4  -5  -5   41.60    1.90
  -5   5   5   72.09    2.80
  -5   5   5   60.89    2.90
   5  -5  -5   75.39    2.90
  -6   5   5   38.00    1.80
   6  -5  -5   39.90    1.90
  -7   5   5  139.69    5.00
   7  -5  -5  136.39    5.20
   8  -5  -5    0.90    0.70
  -9   5   5   13.40    1.00
   9  -5  -5   13.10    1.20
 -10  -5  -4    0.90    0.40
   9   5   4   10.10    1.20
  -9  -5  -4   11.80    1.30
   8   5   4    8.00    1.30
   7   5   4  105.49    4.60
   7   5   4  109.19    4.20
  -7  -5  -4  105.99    4.20
   6   5   4    9.90    1.50
   6   5   4   12.80    1.30
   6   5   4   12.20    1.20
  -6  -5  -4   13.20    1.40
   5   5   4  139.69    5.30
   5   5   4  149.19    5.40
   5   5   4  144.49    5.30
   4   5   4   78.09    3.10
   4   5   4   79.09    3.10
   4   5   4   73.79    3.10
   3   5   4   66.99    3.20
  -3  -5  -4   69.79    3.30
   2   5   4  265.27    9.60
  -2  -5  -4  276.67    9.80
   1   5   4  365.56   12.80
  -1  -5  -4  366.96   12.90
   0   5   4  939.31   31.60
   0  -5  -4  920.21   31.60
  -1   5   4  335.07   12.30
   1  -5  -4  362.96   12.40
   2  -5  -4  261.97    9.50
   3  -5  -4   69.69    2.80
   3  -5  -4   73.19    3.50
  -4   5   4   92.19    3.80
  -5   5   4  132.89    5.10
   5  -5  -4  145.49    5.10
   6  -5  -4   10.70    1.10
  -7   5   4  103.39    3.70
   7  -5  -4   85.59    4.30
  -8   5   4    6.00    1.00
   8  -5  -4    7.10    1.00
  -9   5   4    8.90    1.00
   9  -5  -4    7.80    1.10
  10  -5  -4    1.20    0.70
 -10  -5  -3    6.90    0.80
   9   5   3   -0.70    0.80
  -9  -5  -3    0.20    0.50
   8   5   3   41.80    2.20
  -8  -5  -3   42.20    2.10
   7   5   3   22.60    1.60
  -7  -5  -3   21.00    1.60
   6   5   3   62.99    2.70
   6   5   3   54.59    2.90
  -6  -5  -3   58.99    2.60
   5   5   3   43.30    2.40
   5   5   3   45.10    2.10
   5   5   3   45.60    2.20
  -5  -5  -3   45.40    2.20
  -4  -5  -3   35.70    2.20
   3   5   3   31.60    1.80
  -3  -5  -3   32.30    1.90
   2   5   3  490.25   16.70
  -2  -5  -3  484.95   16.80
   1   5   3   29.20    1.50
  -1  -5  -3   25.70    1.50
   0   5   3    0.00    0.40
   0  -5  -3    0.00    0.30
  -1   5   3   27.70    1.50
   1  -5  -3   26.10    1.50
  -2   5   3  435.26   15.30
   2  -5  -3  447.16   15.30
  -3   5   3   30.40    2.30
   3  -5  -3   28.70    1.40
   3  -5  -3   31.70    1.90
   4  -5  -3   35.80    1.60
   4  -5  -3   35.90    2.50
  -5   5   3   47.30    2.30
   5  -5  -3   49.00    2.10
  -6   5   3   56.09    2.50
   6  -5  -3   61.59    2.50
  -7   5   3   21.80    1.50
   7  -5  -3   23.80    1.50
  -8   5   3   41.90    2.00
   8  -5  -3   38.70    2.00
  -9   5   3   -0.40    0.60
   9  -5  -3    0.00    0.60
  10  -5  -3    5.30    1.00
 -10  -5  -2    9.80    0.80
  -9  -5  -2   11.90    1.10
   8   5   2   45.80    2.30
  -8  -5  -2   38.60    2.20
  -8  -5  -2   42.80    2.10
   7   5   2  123.89    4.80
  -7  -5  -2  127.19    4.70
   6   5   2   16.00    1.60
  -6  -5  -2   20.60    1.50
   5   5   2   19.00    1.60
  -5  -5  -2   24.00    1.50
   4   5   2  303.87   10.50
  -4  -5  -2  291.17   10.50
   3   5   2   39.80    1.90
  -3  -5  -2   39.10    2.00
   2   5   2  943.31   30.70
  -2  -5  -2  874.91   30.80
   1   5   2  277.87   10.00
  -1  -5  -2  296.47   10.10
   0   5   2  696.73   23.60
   0  -5  -2  699.73   23.70
  -1   5   2  286.77   10.00
   1  -5  -2  289.37   10.10
  -2   5   2  880.71   29.50
   2  -5  -2  863.51   29.50
  -3   5   2   35.50    1.90
   3  -5  -2   40.30    2.00
  -4   5   2  279.47   10.50
   4  -5  -2  295.87   10.40
   4  -5  -2  296.27   10.00
   5  -5  -2   20.20    1.20
  -6   5   2   22.10    1.60
   6  -5  -2   18.00    1.20
  -7   5   2  117.49    4.60
   7  -5  -2  126.99    4.70
  -8   5   2   41.10    2.10
   8  -5  -2   40.80    2.10
  -9   5   2   11.60    1.20
   9  -5  -2   11.60    1.20
  10  -5  -2    9.10    1.10
 -11  -5  -1    0.90    0.30
 -10  -5  -1    4.10    0.80
  -9  -5  -1   22.50    1.40
  -8  -5  -1   93.09    3.70
  -8  -5  -1   92.19    3.60
   7   5   1   11.80    1.60
   7   5   1    9.70    1.70
  -7  -5  -1   11.10    1.30
  -7  -5  -1   10.60    1.10
   6   5   1   29.60    1.60
   6   5   1   28.20    2.00
  -6  -5  -1   27.70    1.70
   5   5   1   48.00    2.10
   4   5   1 1019.00   34.50
  -4  -5  -1 1018.30   34.50
   3   5   1  143.39    5.30
  -3  -5  -1  140.39    5.30
   2   5   1  533.45   17.70
  -2  -5  -1  501.35   17.70
   1   5   1  326.77   11.20
  -1  -5  -1  322.17   11.20
   0   5   1    0.00    0.20
   0  -5  -1    0.00    0.20
  -1   5   1  296.27   10.70
   1  -5  -1  326.87   10.80
  -2   5   1  508.25   17.60
   2  -5  -1  526.75   17.70
  -3   5   1  143.69    5.30
   3  -5  -1  142.59    5.10
   3  -5  -1  147.39    5.40
  -4   5   1  990.70   33.50
   4  -5  -1  986.90   33.20
   4  -5  -1  990.80   33.50
   5  -5  -1   50.99    2.20
  -6   5   1   27.60    2.00
   6  -5  -1   29.60    1.70
   6  -5  -1   30.30    1.60
  -7   5   1    9.20    1.40
   7  -5  -1    9.00    1.10
  -8   5   1   89.19    3.40
   8  -5  -1   83.79    3.50
  -9   5   1   17.00    1.50
   9  -5  -1   17.90    1.30
  10  -5  -1    2.70    0.70
 -11  -5   0   -0.30    0.30
 -10  -5   0   13.20    0.90
  -9  -5   0    2.80    0.90
   8   5   0   58.49    2.70
  -8  -5   0   62.09    2.60
  -8  -5   0   65.59    2.70
   7   5   0   34.50    1.80
  -7  -5   0   34.90    1.90
  -7  -5   0   36.60    1.80
   6   5   0   75.59    3.00
  -6  -5   0   78.99    3.10
  -6  -5   0   73.99    3.10
   4   5   0   17.30    1.70
  -4  -5   0   16.10    1.60
   3   5   0 6180.28  202.28
  -3  -5   0 5847.22  201.88
   2   5   0   13.50    1.10
  -2  -5   0   14.20    1.00
   1   5   0 4439.16  149.69
   0   5   0 1054.09   35.70
   0  -5   0 1067.19   35.70
  -1   5   0 4231.78  140.29
   1  -5   0 4086.49  139.89
  -2   5   0   16.60    0.90
   2  -5   0   14.60    1.00
  -3   5   0 5906.51  197.08
   3  -5   0 5921.61  197.78
   3  -5   0 5830.02  196.88
  -4   5   0   17.30    1.30
   4  -5   0   15.40    1.30
   4  -5   0   16.40    1.00
   5  -5   0  343.27   11.80
   6  -5   0   77.99    3.20
   6  -5   0   79.39    3.10
   7  -5   0   30.70    2.30
   7  -5   0   36.60    1.80
  -8   5   0   57.19    2.60
   8  -5   0   56.09    2.60
   9  -5   0    1.00    0.70
  10  -5   0   14.10    1.20
 -11  -5   1    0.80    0.30
 -10  -5   1    3.50    0.60
   9   5  -1   19.20    1.50
  -9  -5   1   21.10    1.30
  -9  -5   1   18.60    1.40
   8   5  -1   87.29    3.50
  -8  -5   1   91.19    3.50
  -8  -5   1   89.69    3.50
   7   5  -1   10.50    1.10
  -7  -5   1   11.50    1.10
  -7  -5   1    9.60    1.20
   6   5  -1   28.40    1.50
  -6  -5   1   28.00    1.70
  -6  -5   1   29.90    1.60
  -5  -5   1   47.90    2.20
  -5  -5   1   47.10    2.20
   4   5  -1  981.40   33.70
  -4  -5   1 1010.50   33.60
  -4  -5   1  966.20   33.20
   3   5  -1  143.59    5.60
  -3  -5   1  144.49    5.20
   2   5  -1  523.05   18.10
  -2  -5   1  527.45   18.00
   1   5  -1  341.77   11.80
  -1  -5   1  335.77   11.70
   0   5  -1   -0.10    0.20
   0  -5   1    0.00    0.20
   1  -5   1  319.77   11.10
  -2   5  -1  523.75   17.90
   2  -5   1  530.75   17.90
  -3   5  -1  146.09    5.20
   3  -5   1  144.59    5.30
   3  -5   1  145.59    5.20
  -4   5  -1 1001.00   33.70
   4  -5   1 1020.10   33.80
   4  -5   1  996.10   33.80
   5  -5   1   48.20    2.30
   5  -5   1   53.99    2.20
   6  -5   1   29.40    2.10
   6  -5   1   27.50    1.70
   6  -5   1   29.30    1.60
   7  -5   1   10.40    1.20
   7  -5   1   11.80    1.20
   7  -5   1    7.40    1.90
   8  -5   1   92.79    3.50
   8  -5   1   83.19    3.60
   9  -5   1   19.50    1.40
  10  -5   1    5.20    1.20
 -11  -5   2    3.10    0.50
  10   5  -2   10.80    1.60
 -10  -5   2    9.90    0.80
   9   5  -2   12.70    1.30
  -9  -5   2   12.00    1.20
  -9  -5   2   13.40    1.40
   8   5  -2   39.00    2.00
  -8  -5   2   38.20    1.90
  -8  -5   2   40.90    1.90
   7   5  -2  129.99    4.80
  -7  -5   2  127.69    4.70
  -7  -5   2  124.29    4.70
  -6  -5   2   17.40    1.30
  -6  -5   2   18.60    1.30
  -5  -5   2   22.00    1.50
  -5  -5   2   20.90    1.40
  -4  -5   2  304.57   10.60
   3   5  -2   38.60    2.40
  -3  -5   2   38.90    1.80
  -3  -5   2   38.80    2.20
   2   5  -2  926.61   30.50
  -2  -5   2  862.41   30.00
   1   5  -2  296.77   10.20
  -1  -5   2  277.37   10.10
   0   5  -2  725.03   24.60
  -1   5  -2  285.97   10.00
   1  -5   2  289.47   10.00
  -2   5  -2  911.21   30.20
   2  -5   2  914.11   30.20
   2  -5   2  863.31   30.10
  -3   5  -2   40.30    1.70
   3  -5   2   40.60    1.80
   3  -5   2   39.10    1.70
   4  -5   2  308.17   10.60
   5  -5   2   20.50    1.30
   5  -5   2   22.40    1.50
   5  -5   2   21.00    1.70
   6  -5   2   18.60    1.40
   6  -5   2   19.00    1.30
   6  -5   2   19.30    1.70
   7  -5   2  129.69    4.80
   7  -5   2  127.09    4.90
   7  -5   2  121.59    4.80
   8  -5   2   44.30    2.10
   8  -5   2   40.90    2.40
   8  -5   2   41.70    2.10
   9  -5   2   11.90    1.30
   9  -5   2   11.80    1.10
  10  -5   2    5.50    1.30
  10   5  -3    5.00    1.20
 -10  -5   3    6.40    0.70
   9   5  -3    0.20    0.60
  -9  -5   3   -0.70    0.60
  -9  -5   3    0.30    0.40
   8   5  -3   38.30    2.00
  -8  -5   3   42.70    1.90
  -8  -5   3   38.80    1.90
   7   5  -3   24.10    1.50
  -7  -5   3   22.70    1.40
  -7  -5   3   22.90    1.40
  -6  -5   3   59.79    2.50
  -6  -5   3   58.89    2.50
  -5  -5   3   44.80    2.00
  -5  -5   3   44.90    2.10
  -3  -5   3   33.70    1.70
   2   5  -3  464.65   16.10
  -2  -5   3  445.46   15.50
   1   5  -3   26.10    1.80
  -1  -5   3   28.30    1.40
  -1  -5   3   26.70    1.70
   0   5  -3    0.30    0.40
   0  -5   3   -0.30    0.50
   0  -5   3    0.10    0.40
  -1   5  -3   26.40    1.60
   1  -5   3   27.90    1.50
   1  -5   3   25.90    1.30
  -2   5  -3  504.15   16.50
   2  -5   3  472.15   16.50
   2  -5   3  470.55   16.30
  -3   5  -3   32.00    1.50
   3  -5   3   32.20    1.50
   4  -5   3   35.60    1.70
   5  -5   3   48.70    2.30
   5  -5   3   48.00    2.10
   5  -5   3   45.70    2.20
   6  -5   3   62.99    2.70
   6  -5   3   59.79    2.60
   6  -5   3   59.59    2.70
   7  -5   3   26.40    1.70
   7  -5   3   25.00    1.60
   7  -5   3   24.90    1.70
   8  -5   3   47.00    2.10
   8  -5   3   42.00    2.20
   8  -5   3   40.20    2.20
   9  -5   3    0.00    0.50
   9  -5   3    0.20    0.90
   9  -5   3    0.80    0.80
  10  -5   3    1.10    1.40
  10   5  -4    1.50    0.80
 -10  -5   4    2.40    0.60
   9   5  -4    8.80    0.90
  -9  -5   4    8.90    0.80
  -9  -5   4    9.10    0.90
   8   5  -4    5.60    0.90
  -8  -5   4    8.40    1.00
  -8  -5   4    8.20    0.90
   7   5  -4  107.79    4.20
  -7  -5   4  102.69    4.00
  -7  -5   4  104.79    4.00
  -6  -5   4   11.00    1.00
  -6  -5   4    9.30    1.10
  -5  -5   4  142.69    5.10
  -5  -5   4  137.99    5.10
  -4  -5   4   78.49    3.00
  -4  -5   4   78.69    3.20
  -4  -5   4   72.99    3.10
  -3  -5   4   71.79    2.90
  -2  -5   4  277.07    9.60
   1   5  -4  359.76   13.10
  -1  -5   4  368.26   12.50
   0   5  -4  908.51   31.60
   0  -5   4  943.71   31.10
  -1   5  -4  375.06   13.20
   1  -5   4  374.96   12.80
  -2   5  -4  262.17    9.60
   2  -5   4  274.87    9.30
  -3   5  -4   68.69    2.80
   3  -5   4   69.49    2.80
   4  -5   4   77.89    3.20
   4  -5   4   81.69    3.30
   4  -5   4   83.39    3.30
   5  -5   4  137.19    5.20
   5  -5   4  142.09    5.20
   5  -5   4  141.89    5.20
   6  -5   4   11.50    1.30
   6  -5   4    9.30    1.20
   6  -5   4   12.80    1.30
   7  -5   4  110.49    4.20
   7  -5   4  106.69    4.70
   7  -5   4  105.39    4.20
   8  -5   4    6.40    1.30
   8  -5   4    6.50    1.10
   8  -5   4    8.80    1.20
   9  -5   4    9.90    1.60
   9  -5   4    8.50    1.20
   9  -5   4    8.80    0.90
 -10  -5   5    7.00    0.60
   9   5  -5   15.30    1.10
  -9  -5   5   13.60    1.00
  -9  -5   5   15.10    0.90
   8   5  -5    0.50    0.90
  -8  -5   5    0.70    0.50
  -8  -5   5    1.00    0.60
   7   5  -5  141.09    5.50
  -7  -5   5  150.18    5.40
  -7  -5   5  150.28    5.40
  -6  -5   5   41.60    1.90
  -6  -5   5   42.30    2.00
  -5  -5   5   74.29    2.90
  -5  -5   5   73.89    3.00
  -4  -5   5   41.30    2.10
  -4  -5   5   40.10    1.80
  -4  -5   5   38.80    2.00
  -3  -5   5   87.19    3.50
  -3  -5   5   83.59    3.30
  -1  -5   5  123.69    4.60
   0  -5   5    0.20    0.60
  -1   5  -5  112.69    5.10
   1  -5   5  118.99    4.30
  -2   5  -5  179.28    6.60
  -2   5  -5  165.88    7.50
   2  -5   5  176.58    6.20
   3  -5   5   89.39    3.50
   3  -5   5   92.59    3.60
   3  -5   5   88.59    3.50
   4  -5   5   41.10    2.00
   4  -5   5   39.50    2.00
   4  -5   5   41.80    2.00
   5  -5   5   75.99    3.00
   5  -5   5   71.49    3.10
   5  -5   5   73.19    3.10
   6  -5   5   42.00    2.20
   6  -5   5   41.80    2.10
   6  -5   5   41.50    2.10
   7  -5   5  137.29    5.50
   7  -5   5  147.39    5.40
   7  -5   5  148.19    5.40
   8  -5   5    1.30    1.00
   8  -5   5    0.40    0.60
   8  -5   5    0.30    0.70
   9  -5   5   14.60    1.10
   9  -5   5   13.10    1.00
   9   5  -6    5.00    0.90
  -9  -5   6    6.00    0.60
  -9  -5   6    3.70    0.70
   8   5  -6    4.30    0.90
  -8  -5   6    2.70    0.60
  -8  -5   6    2.10    0.50
   7   5  -6   45.30    2.20
  -7  -5   6   45.10    2.00
  -7  -5   6   47.40    2.10
  -6  -5   6   24.80    1.50
  -6  -5   6   24.50    1.40
  -5  -5   6   17.00    1.20
  -5  -5   6   15.10    1.30
  -4  -5   6   53.19    2.40
  -4  -5   6   54.59    2.30
  -4  -5   6   56.79    2.70
  -3  -5   6   94.69    3.50
  -3  -5   6   96.19    3.80
  -3  -5   6   83.19    3.50
  -2  -5   6   11.90    1.20
  -2  -5   6   12.00    1.20
  -1  -5   6    3.60    0.90
  -1  -5   6    3.10    0.70
   0   5  -6  489.25   17.50
   0  -5   6  493.05   16.80
  -1   5  -6    0.70    1.10
   1  -5   6    3.40    1.00
   2  -5   6   13.30    1.50
   2  -5   6   13.00    1.20
   2  -5   6   12.70    1.70
   3  -5   6   90.29    3.60
   3  -5   6   93.29    3.60
   3  -5   6   88.19    3.60
   4  -5   6   55.79    2.60
   4  -5   6   56.09    2.50
   4  -5   6   54.89    2.50
   5  -5   6   16.50    1.40
   5  -5   6   17.60    1.60
   5  -5   6   16.40    1.40
   6  -5   6   25.20    1.90
   6  -5   6   25.70    1.60
   6  -5   6   25.90    1.70
   7  -5   6   43.70    3.50
   7  -5   6   47.80    2.20
   7  -5   6   47.70    2.20
   8  -5   6    2.70    0.80
   8  -5   6    3.00    0.90
   9  -5   6    5.10    0.60
   9  -5   6    5.20    0.80
  -9  -5   7    2.10    0.50
  -9  -5   7    2.50    0.60
   8   5  -7    4.60    0.90
  -8  -5   7    5.40    0.70
  -8  -5   7    5.70    0.70
   7   5  -7   26.50    1.50
  -7  -5   7   27.70    1.40
  -7  -5   7   23.10    1.40
  -6  -5   7   55.89    2.40
  -6  -5   7   59.99    2.40
  -5  -5   7   45.40    2.00
  -5  -5   7   43.20    2.00
  -4  -5   7   50.99    2.20
  -4  -5   7   47.70    2.10
  -4  -5   7   49.70    2.50
  -3  -5   7   75.99    3.30
  -2  -5   7   14.00    1.40
  -2  -5   7   13.80    1.20
  -2  -5   7   16.20    1.60
  -1  -5   7    9.60    1.20
  -1  -5   7    9.50    1.20
   0  -5   7   -0.80    0.90
   0  -5   7    0.60    0.60
   1  -5   7    8.60    1.20
   1  -5   7    8.60    1.70
   2  -5   7   17.80    1.40
   2  -5   7   13.70    1.60
   2  -5   7   13.00    1.50
   3  -5   7   68.09    3.00
   3  -5   7   67.09    3.30
   3  -5   7   67.49    2.90
   4  -5   7   47.80    2.30
   4  -5   7   49.70    2.30
   4  -5   7   47.40    2.50
   5  -5   7   42.50    3.50
   5  -5   7   40.60    2.00
   5  -5   7   42.30    2.10
   6  -5   7   59.39    2.60
   6  -5   7   55.89    2.50
   7  -5   7   26.80    1.90
   8  -5   7    5.30    0.80
   8  -5   7    6.60    0.90
   9  -5   7    1.50    0.70
   9  -5   7    2.10    0.50
   8   5  -8   12.70    1.10
  -8  -5   8   13.40    0.80
  -8  -5   8   11.80    0.80
   7   5  -8    4.30    0.80
  -7  -5   8    3.80    0.70
  -7  -5   8    3.80    0.70
   6   5  -8   18.40    1.30
  -6  -5   8   19.80    1.20
  -6  -5   8   19.00    1.20
  -5  -5   8   18.90    1.20
  -5  -5   8   20.10    1.30
  -4  -5   8   28.80    1.60
  -4  -5   8   31.20    1.70
  -3  -5   8   55.49    2.40
  -3  -5   8   54.59    2.50
  -3  -5   8   59.19    2.80
  -2  -5   8  255.97    9.00
  -2  -5   8  252.47    9.00
  -2  -5   8  265.17    9.30
  -1  -5   8   37.70    2.20
  -1  -5   8   40.00    1.90
   0  -5   8   29.60    1.80
   0  -5   8   29.00    1.80
   1  -5   8   36.20    2.00
   1  -5   8   30.00    2.70
   2  -5   8  238.88    8.80
   2  -5   8  255.47    8.90
   2  -5   8  248.38    8.70
   3  -5   8   54.39    2.50
   3  -5   8   57.89    2.60
   3  -5   8   51.79    2.90
   4  -5   8   32.70    1.80
   4  -5   8   29.00    1.80
   5  -5   8   19.90    1.60
   5  -5   8   18.80    1.40
   6  -5   8   19.50    1.50
   6  -5   8   19.40    1.80
   7  -5   8    2.60    0.80
   7  -5   8    3.90    0.80
   8  -5   8   12.90    0.80
   8  -5   8   12.00    0.90
  -8  -5   9    0.20    0.40
   7   5  -9   27.00    1.50
  -7  -5   9   25.90    1.30
  -7  -5   9   27.20    1.20
  -6  -5   9    1.40    0.50
  -6  -5   9    3.00    0.70
  -5  -5   9   12.40    1.10
  -5  -5   9   12.10    1.10
  -4  -5   9   34.20    1.70
  -4  -5   9   36.80    1.80
  -3  -5   9   42.20    2.10
  -3  -5   9   43.40    2.00
  -2  -5   9   41.70    2.20
  -2  -5   9   40.60    2.40
  -2  -5   9   42.10    2.00
  -1  -5   9   71.29    2.90
  -1  -5   9   71.09    3.30
   0  -5   9   -0.50    0.80
   1  -5   9   74.19    4.60
   2  -5   9   41.30    2.20
   2  -5   9   38.60    2.30
   3  -5   9   41.00    2.10
   3  -5   9   41.80    2.10
   4  -5   9   35.30    1.90
   4  -5   9   32.70    1.80
   5  -5   9   13.10    1.10
   5  -5   9   11.50    1.10
   6  -5   9    1.00    0.60
   6  -5   9    1.20    0.50
   7  -5   9   27.80    1.30
   7  -5   9   25.90    1.50
   8  -5   9    0.00    0.30
   8  -5   9    0.10    0.40
  -7  -5  10    1.50    0.40
   6   5 -10    1.70    0.90
  -6  -5  10    3.70    0.50
  -6  -5  10    5.90    0.90
   5   5 -10    6.50    1.20
  -5  -5  10    8.70    0.70
  -5  -5  10   10.20    1.00
  -4  -5  10   23.00    1.40
  -4  -5  10   25.30    1.30
  -3  -5  10   20.60    1.40
  -3  -5  10   20.10    1.60
  -2  -5  10    5.90    0.90
  -1  -5  10   10.00    1.10
   0  -5  10   16.00    1.50
   3  -5  10   15.90    1.40
   3  -5  10   16.80    1.40
   4  -5  10   24.30    1.40
   4  -5  10   21.40    1.40
   5  -5  10   10.10    1.00
   5  -5  10    8.20    0.90
   6  -5  10    1.30    0.40
   6  -5  10    1.70    0.50
   7  -5  10    0.30    0.30
   7  -5  10    0.30    0.40
  -5  -5  11    0.00    0.40
  -4  -5  11   13.20    0.80
  -3  -5  11   16.50    1.00
  -2  -5  11    8.80    0.90
  -1  -5  11    6.80    1.00
   4  -5  11   13.30    1.20
   4  -5  11   12.20    1.20
   5  -5  11   -0.40    0.60
   5  -5  11    1.40    0.60
  -4  -5  12    5.70    0.70
  -3  -5  12    2.50    0.70
  -2  -5  12    4.20    0.80
   3   6  12    2.30    0.70
   3   6  12    2.40    0.60
   2   6  12    0.60    0.50
   2   6  12    0.70    0.40
   1   6  12    1.90    0.50
   1   6  12    2.00    0.60
   1   6  12    2.30    0.60
   0   6  12    4.90    0.90
   0   6  12    3.40    0.70
  -1   6  12    2.50    0.70
  -1   6  12    1.60    0.50
  -2   6  12    2.00    0.60
  -2   6  12    2.10    0.60
  -3   6  12    2.00    0.40
  -3   6  12    2.10    0.60
   5   6  11    4.80    0.70
   5   6  11    5.10    1.00
   4   6  11    5.50    0.70
   4   6  11    4.90    0.70
   3   6  11   13.50    1.00
   3   6  11   13.50    1.00
   2   6  11   18.00    1.20
   2   6  11   18.80    1.20
   2   6  11   18.10    1.20
   1   6  11    1.80    0.60
   1   6  11    3.40    0.90
   1   6  11    1.70    0.50
   0   6  11    0.00    0.40
   0   6  11    0.20    0.50
   0   6  11   -0.50    0.60
  -1   6  11    0.90    0.70
  -1   6  11    2.00    0.70
  -1   6  11    1.90    0.60
  -2   6  11   16.90    1.10
  -2   6  11   17.00    1.00
  -3   6  11   14.70    1.00
  -3   6  11   13.70    1.10
  -4   6  11    5.40    0.70
  -4   6  11    5.50    0.80
  -5   6  11    4.40    0.60
  -5   6  11    4.10    0.80
   6   6  10    5.60    1.10
   6   6  10    5.20    0.70
   5   6  10    1.10    0.50
   5   6  10    2.00    0.60
   5   6  10    1.10    0.50
  -5  -6 -10    2.00    0.60
   4   6  10    7.50    0.90
   4   6  10    8.00    1.10
   4   6  10    7.70    1.00
   3   6  10   17.30    1.20
   3   6  10   14.40    1.50
   3   6  10   15.90    1.20
   2   6  10    0.00    0.70
   2   6  10    0.30    0.60
   2   6  10    0.70    0.50
   1   6  10   19.70    1.30
   1   6  10   16.90    1.30
   1   6  10   23.00    1.40
   0   6  10   64.69    2.70
   0   6  10   61.29    2.80
   0   6  10   66.09    2.70
  -1   6  10   16.60    1.20
  -1   6  10   19.20    1.30
  -1   6  10   16.60    1.80
  -2   6  10   -0.10    0.60
  -2   6  10    1.00    0.80
  -2   6  10   -0.50    0.40
  -3   6  10   16.40    1.10
  -3   6  10   16.40    1.10
  -4   6  10    7.40    0.80
  -4   6  10    8.80    1.00
  -5   6  10    1.90    0.60
  -5   6  10    2.50    0.60
  -6   6  10    5.40    0.70
  -6   6  10    5.90    1.00
   7   6   9   -0.20    0.50
   7   6   9    0.20    0.40
   6   6   9    1.40    0.50
   6   6   9    1.20    0.50
   6   6   9    1.40    0.90
   5   6   9    2.70    0.70
   5   6   9    2.30    0.70
   5   6   9    3.20    0.90
   4   6   9   21.10    1.40
   4   6   9   21.80    1.50
   4   6   9   23.30    1.50
   3   6   9    0.90    0.80
   3   6   9   -0.30    0.60
   3   6   9   -0.30    0.60
   3   6   9    0.30    0.80
   2   6   9   27.60    1.60
   2   6   9   31.20    1.70
   2   6   9   25.30    2.00
   2   6   9   27.70    1.60
   1   6   9   54.09    2.40
   1   6   9   52.89    2.90
   1   6   9   53.29    2.40
   0   6   9   -1.10    0.60
   0   6   9   -0.50    0.70
   0   6   9    0.40    0.70
  -1   6   9   55.89    2.40
  -1   6   9   51.39    2.40
  -1   6   9   52.19    2.30
  -2   6   9   29.40    1.80
  -2   6   9   27.80    1.60
  -2   6   9   27.00    1.70
  -3   6   9    0.90    0.50
  -3   6   9    0.50    0.70
  -4   6   9   21.20    1.30
  -4   6   9   19.60    1.30
  -5   6   9    3.10    0.70
  -5   6   9    1.60    0.50
  -6   6   9    1.90    0.70
  -6   6   9    0.90    0.40
  -7   6   9    1.00    0.60
   8   6   8   15.40    1.00
   8   6   8   16.30    1.10
   7   6   8    9.20    1.00
   7   6   8   10.40    0.90
   6   6   8   19.10    1.30
   6   6   8   17.90    1.30
   6   6   8   18.60    1.30
  -6  -6  -8   17.70    1.30
   5   6   8   26.30    1.60
   5   6   8   26.90    1.60
   5   6   8   26.90    1.70
   4   6   8    4.60    1.10
   4   6   8    3.90    0.90
   4   6   8    4.50    1.10
   3   6   8  245.48    8.90
   3   6   8  258.27    9.40
   3   6   8  253.97    9.00
   3   6   8  255.07    9.00
   2   6   8  102.29    3.80
   2   6   8   92.29    4.00
   2   6   8   98.69    3.90
   2   6   8   99.99    3.90
   1   6   8   21.90    1.60
   1   6   8   22.50    1.50
   1   6   8   20.40    1.50
   0   6   8   55.89    2.40
   0   6   8   53.99    2.40
   0   6   8   50.69    2.40
  -1   6   8   23.40    1.50
  -1   6   8   20.90    1.40
  -1   6   8   20.00    1.50
  -2   6   8   98.49    3.80
  -2   6   8   99.89    3.80
  -2   6   8   96.99    3.80
  -3   6   8  242.88    8.50
  -3   6   8  242.48    8.90
  -3   6   8  238.58    8.50
  -4   6   8    3.60    0.90
  -4   6   8    3.80    1.00
  -5   6   8   27.00    1.50
  -5   6   8   25.80    1.50
  -6   6   8   19.60    1.40
  -6   6   8   18.80    1.20
  -7   6   8   10.60    0.90
   9   6   7    4.80    0.70
  -9  -6  -7    3.80    0.60
   8   6   7    2.00    0.70
   8   6   7    2.40    0.60
   7   6   7    5.20    1.00
   7   6   7    4.30    1.00
   6   6   7    5.50    1.30
   6   6   7    5.50    1.10
   6   6   7    5.40    1.10
  -6  -6  -7    3.90    0.90
   5   6   7   59.99    2.80
   5   6   7   63.99    2.80
   5   6   7   64.99    2.70
   4   6   7    1.70    0.70
   4   6   7    2.20    0.80
   4   6   7    2.10    0.70
   3   6   7  204.58    7.50
   3   6   7  208.18    7.50
   3   6   7  209.58    7.50
   3   6   7  208.18    7.40
   2   6   7   35.70    1.90
   2   6   7   32.90    1.90
   2   6   7   30.20    1.80
   2   6   7   32.80    1.80
   1   6   7  222.28    8.10
   1   6   7  225.68    8.00
   1   6   7  234.18    8.10
   1   6   7  227.18    8.10
   0   6   7    0.00    0.60
   0   6   7    0.90    0.80
   0   6   7    0.20    0.70
  -1   6   7  222.78    8.10
  -1   6   7  235.58    8.10
  -1   6   7  229.58    8.10
  -2   6   7   34.10    1.80
  -2   6   7   32.70    1.70
  -2   6   7   32.00    1.70
  -3   6   7  205.78    7.00
  -3   6   7  173.38    7.00
  -3   6   7  206.48    7.00
  -4   6   7    1.80    1.00
  -4   6   7    1.60    0.60
  -4   6   7    1.60    0.80
  -5   6   7   62.89    2.60
  -5   6   7   59.79    2.60
  -6   6   7    6.40    1.40
  -6   6   7    7.50    1.00
  -7   6   7    5.90    0.90
  -8   6   7    1.80    0.50
   9   6   6    0.10    0.50
  -9  -6  -6    1.10    0.40
   8   6   6   19.70    1.40
   8   6   6   22.40    1.30
   7   6   6   32.20    1.70
   7   6   6   31.70    1.80
   6   6   6    0.30    0.70
   6   6   6    0.30    0.80
   6   6   6    2.00    1.00
  -6  -6  -6   -0.10    0.80
   5   6   6   23.40    1.60
   5   6   6   24.60    1.60
   5   6   6   24.40    1.60
   4   6   6   78.59    3.20
   4   6   6   77.19    3.20
   4   6   6   79.99    3.30
   3   6   6   11.50    1.30
   3   6   6   12.80    1.40
   3   6   6   15.60    1.20
   3   6   6   11.50    1.40
   2   6   6   67.29    2.80
   2   6   6   66.39    2.90
   2   6   6   70.69    2.90
   2   6   6   68.29    2.90
   1   6   6   35.80    1.70
   1   6   6   30.60    2.10
   1   6   6   31.20    1.80
   1   6   6   40.30    1.90
   0   6   6   94.09    3.60
   0   6   6   90.59    3.50
   0   6   6   90.99    3.60
  -1   6   6   34.90    1.80
  -1   6   6   37.60    1.90
  -1   6   6   38.40    1.90
  -2   6   6   65.69    2.80
  -2   6   6   66.09    2.80
  -2   6   6   68.89    2.80
  -3   6   6   11.90    1.20
  -3   6   6   15.40    1.30
  -3   6   6   13.20    1.20
  -4   6   6   69.29    3.00
  -4   6   6   72.99    2.90
  -4   6   6   74.49    3.00
  -5   6   6   22.90    1.40
  -5   6   6   21.60    1.60
   5  -6  -6   23.40    1.60
  -6   6   6    0.00    0.60
   6  -6  -6    0.70    0.80
  -7   6   6   31.40    1.60
   7  -6  -6   30.90    1.90
  -8   6   6   21.00    1.20
   8  -6  -6   17.60    1.70
  -9   6   6    0.20    0.60
 -10  -6  -5    2.90    0.50
   9   6   5    0.90    0.60
  -9  -6  -5    1.10    0.50
   8   6   5   27.80    1.60
   7   6   5   42.70    2.10
   7   6   5   45.30    2.20
  -7  -6  -5   42.30    2.20
   6   6   5   13.50    1.20
   6   6   5    9.30    1.40
   6   6   5   10.40    1.20
  -6  -6  -5   12.10    1.30
   5   6   5   81.19    3.30
   5   6   5   81.89    3.40
   4   6   5  263.37    9.20
   4   6   5  262.77    9.20
   4   6   5  260.17    9.20
   3   6   5   29.40    1.60
   3   6   5   28.70    1.70
   3   6   5   29.00    1.80
   3   6   5   29.30    1.70
   2   6   5  256.77    9.00
   2   6   5  261.07    9.00
   2   6   5  246.38    9.00
   2   6   5  259.87    8.90
  -2  -6  -5  257.37    9.80
   1   6   5   11.80    1.80
   1   6   5   11.60    1.70
  -1  -6  -5   12.00    2.20
   0  -6  -5   -0.70    0.80
   1  -6  -5    7.00    2.10
  -2   6   5  253.07    8.80
  -3   6   5   24.80    1.60
  -3   6   5   28.70    1.60
  -3   6   5   27.30    1.60
  -4   6   5  246.78    8.60
  -4   6   5  242.28    8.50
  -4   6   5  231.28    8.50
   4  -6  -5  255.07    8.60
  -5   6   5   79.79    3.20
  -5   6   5   75.59    3.30
   5  -6  -5   82.39    3.20
  -6   6   5   11.30    1.20
   6  -6  -5   12.50    1.30
  -7   6   5   41.70    1.90
   7  -6  -5   39.20    2.00
  -8   6   5   23.90    1.40
   8  -6  -5   24.20    1.50
  -9   6   5    1.20    0.60
   9  -6  -5    0.50    0.70
 -10  -6  -4    3.50    0.60
   9   6   4   15.30    1.20
  -9  -6  -4   14.70    1.10
   8   6   4    5.90    1.20
  -8  -6  -4    3.80    1.50
   7   6   4   98.39    3.90
   7   6   4   98.09    4.00
  -7  -6  -4   97.29    3.80
   6   6   4   91.09    3.60
   6   6   4   85.19    3.70
  -6  -6  -4   88.69    3.50
   5   6   4  245.98    8.70
   5   6   4  242.68    8.60
   5   6   4  247.18    8.70
   4   6   4  118.79    4.40
   4   6   4  117.29    4.40
   4   6   4  114.59    4.40
   3   6   4   21.60    1.60
   3   6   4   21.20    1.50
  -3  -6  -4   24.60    2.60
   2   6   4   28.60    2.40
  -2  -6  -4   27.20    2.10
  -1  -6  -4   55.99    2.80
   0  -6  -4  587.54   20.40
   1  -6  -4   54.99    2.80
   2  -6  -4   26.20    2.10
   3  -6  -4   22.70    1.30
  -4   6   4  114.49    4.30
  -4   6   4  106.79    4.20
   4  -6  -4  115.79    4.20
  -5   6   4  218.48    8.00
  -5   6   4  225.18    7.90
   5  -6  -4  233.98    8.00
  -6   6   4   78.39    3.50
  -6   6   4   82.39    3.30
   6  -6  -4   88.39    3.40
  -7   6   4   92.29    3.50
   7  -6  -4   85.69    3.60
  -8   6   4    6.50    1.30
   8  -6  -4    4.10    1.00
  -9   6   4   12.60    1.20
   9  -6  -4   14.60    1.20
  10  -6  -4    1.90    0.80
 -10  -6  -3    0.30    0.40
   9   6   3   14.10    1.40
  -9  -6  -3   12.60    1.00
   8   6   3   26.70    1.70
  -8  -6  -3   26.60    1.70
  -8  -6  -3   26.70    1.60
   7   6   3   25.60    1.60
  -7  -6  -3   23.00    1.60
  -6  -6  -3   87.19    3.50
   5   6   3   42.60    2.00
   5   6   3   39.60    2.30
   5   6   3   41.40    2.00
  -5  -6  -3   39.80    1.90
   4   6   3  232.28    8.10
   4   6   3  225.28    8.10
   3   6   3  193.78    7.20
  -3  -6  -3  192.58    7.30
   2   6   3  272.47    9.70
  -2  -6  -3  271.27    9.80
   1   6   3  435.06   14.70
  -1  -6  -3  411.76   14.80
   0   6   3    0.80    0.50
   0  -6  -3   -0.10    0.40
  -1   6   3  367.46   13.70
   1  -6  -3  419.46   13.80
   2  -6  -3  272.87    9.90
   3  -6  -3  194.78    7.60
   3  -6  -3  203.88    7.00
   4  -6  -3  210.38    8.50
   4  -6  -3  229.48    7.80
  -5   6   3   33.50    2.10
  -5   6   3   39.80    2.00
   5  -6  -3   41.90    1.90
  -6   6   3   80.39    3.40
  -6   6   3   84.19    3.40
   6  -6  -3   89.49    3.40
  -7   6   3   23.70    1.70
   7  -6  -3   24.10    1.50
  -8   6   3   25.40    1.60
   8  -6  -3   24.20    1.60
   9  -6  -3   12.30    1.10
  10  -6  -3    0.30    0.70
 -10  -6  -2    5.70    0.80
  -9  -6  -2   56.89    2.40
   8   6   2   39.50    2.20
  -8  -6  -2   43.70    2.60
  -8  -6  -2   37.60    2.00
   7   6   2   21.90    1.60
  -7  -6  -2   23.50    1.60
   6   6   2   72.09    3.10
  -6  -6  -2   74.89    3.00
   5   6   2   30.30    1.70
  -5  -6  -2   30.70    1.70
  -4  -6  -2  127.79    5.30
   3   6   2  838.52   28.00
  -3  -6  -2  809.82   28.10
   2   6   2  348.07   10.70
  -2  -6  -2  257.07   11.40
   1   6   2    7.80    1.00
  -1  -6  -2    7.50    1.00
   0   6   2  518.65   16.20
   0  -6  -2  417.76   16.40
  -1   6   2    8.60    1.00
   1  -6  -2    6.90    1.00
  -2   6   2  341.77   12.20
   2  -6  -2  356.76   12.30
  -3   6   2  794.72   28.20
   3  -6  -2  810.32   27.80
   3  -6  -2  875.81   28.30
   4  -6  -2  127.29    4.60
   4  -6  -2  127.29    5.30
   5  -6  -2   32.40    1.60
   6  -6  -2   66.89    2.80
  -7   6   2   23.00    1.70
   7  -6  -2   24.50    1.50
  -8   6   2   32.30    1.90
   8  -6  -2   32.40    1.80
   9  -6  -2   50.79    2.40
  10  -6  -2    6.10    1.00
 -11  -6  -1    0.30    0.30
 -10  -6  -1   16.40    1.00
  -9  -6  -1    9.10    1.40
  -9  -6  -1   10.70    1.20
  -8  -6  -1   81.39    3.20
  -8  -6  -1   80.19    3.30
   7   6   1  102.39    4.30
  -7  -6  -1  112.59    4.20
  -7  -6  -1  113.49    4.20
   6   6   1  102.69    4.10
  -6  -6  -1  103.79    4.00
   5   6   1  206.88    7.50
  -5  -6  -1  212.48    7.40
   4   6   1   45.00    2.70
  -4  -6  -1   50.09    2.70
   3   6   1 1495.55   49.90
  -3  -6  -1 1464.95   49.90
   2   6   1  942.41   31.20
  -2  -6  -1  897.71   31.20
   1   6   1   47.90    2.10
  -1  -6  -1   42.10    2.10
   0   6   1    0.30    0.30
   0  -6  -1    0.90    0.30
  -1   6   1   43.70    2.00
   1  -6  -1   44.40    2.10
  -2   6   1  888.71   30.80
   2  -6  -1  936.91   31.00
  -3   6   1 1427.86   48.10
   3  -6  -1 1380.06   47.90
   3  -6  -1 1486.45   48.30
  -4   6   1   48.30    2.70
   4  -6  -1   52.89    2.70
   4  -6  -1   51.89    2.10
   5  -6  -1  216.68    7.50
   5  -6  -1  206.98    7.50
   6  -6  -1  106.99    4.10
   7  -6  -1  111.49    4.40
   8  -6  -1   74.09    3.20
   9  -6  -1   10.10    1.20
  10  -6  -1   15.80    1.20
 -11  -6   0    0.20    0.30
 -10  -6   0    1.50    0.40
  -9  -6   0    0.70    0.70
   8   6   0  123.99    5.00
  -8  -6   0  134.69    4.90
  -8  -6   0  138.49    4.90
   7   6   0  151.98    5.70
  -7  -6   0  156.58    5.70
  -7  -6   0  158.88    5.70
   6   6   0   61.99    2.60
   6   6   0   57.09    3.00
  -6  -6   0   64.09    2.60
  -6  -6   0   64.19    2.70
  -5  -6   0   57.99    2.50
   4   6   0   22.30    2.30
  -4  -6   0   26.70    2.30
   3   6   0  974.00   32.80
  -3  -6   0  953.10   32.80
   2   6   0    1.20    0.50
  -2  -6   0    0.50    0.40
   1   6   0   15.10    1.20
  -1  -6   0   16.40    1.10
   0   6   0  476.25   15.90
   0  -6   0  447.16   15.90
  -1   6   0   15.00    1.00
   1  -6   0   15.60    1.10
  -2   6   0   -0.10    0.40
   2  -6   0    0.20    0.40
   2  -6   0   -0.30    0.40
  -3   6   0  918.91   31.80
   3  -6   0  951.40   31.70
   3  -6   0  961.80   32.00
  -4   6   0   22.10    1.70
   4  -6   0   25.80    1.30
   4  -6   0   24.70    1.90
   5  -6   0   60.19    2.50
   6  -6   0   65.69    2.80
   6  -6   0   67.69    2.80
   7  -6   0  160.38    5.90
   7  -6   0  153.88    5.70
   8  -6   0  128.29    4.90
   9  -6   0    0.00    0.90
  10  -6   0    3.10    1.00
 -11  -6   1    0.00    0.30
 -10  -6   1   15.90    0.90
   9   6  -1   10.60    1.50
  -9  -6   1    8.90    1.00
  -9  -6   1   10.40    1.10
   8   6  -1   72.99    3.10
  -8  -6   1   78.99    3.10
  -8  -6   1   78.29    3.10
   7   6  -1  111.29    4.20
  -7  -6   1  109.29    4.20
  -7  -6   1  106.09    4.10
   6   6  -1  105.69    4.00
  -6  -6   1  105.99    4.00
  -6  -6   1  101.69    4.00
  -5  -6   1  212.58    7.60
  -5  -6   1  218.38    7.60
  -4  -6   1   52.39    3.00
  -4  -6   1   50.79    2.30
   3   6  -1 1466.35   50.19
  -3  -6   1 1540.15   50.19
  -3  -6   1 1449.35   49.70
   2   6  -1  920.51   31.20
  -2  -6   1  912.31   31.20
   1   6  -1   48.20    2.30
  -1  -6   1   48.10    2.20
   0   6  -1    0.20    0.30
   0  -6   1    0.70    0.40
  -1   6  -1   49.10    2.10
   1  -6   1   45.50    2.10
  -2   6  -1  910.01   30.40
   2  -6   1  879.21   30.20
   2  -6   1  909.11   30.40
  -3   6  -1 1470.25   49.10
   3  -6   1 1531.45   49.20
   3  -6   1 1389.46   48.90
  -4   6  -1   48.90    2.50
   4  -6   1   53.79    2.10
   4  -6   1   47.60    2.40
   5  -6   1  226.58    7.90
   5  -6   1  227.88    7.90
   5  -6   1  213.38    7.90
   6  -6   1  102.49    4.00
   6  -6   1  102.09    4.10
   6  -6   1  104.69    4.00
   7  -6   1  103.29    4.30
   7  -6   1  114.29    4.30
   7  -6   1  107.69    4.10
   8  -6   1   80.19    3.10
   8  -6   1   72.79    3.20
   9  -6   1    9.50    1.20
  10  -6   1   16.10    1.30
 -10  -6   2    5.50    0.60
   9   6  -2   55.99    2.50
  -9  -6   2   55.19    2.20
  -9  -6   2   53.09    2.30
   8   6  -2   35.30    1.90
  -8  -6   2   37.70    1.80
  -8  -6   2   35.20    1.80
   7   6  -2   25.20    1.50
  -7  -6   2   25.40    1.50
  -7  -6   2   23.70    1.50
  -6  -6   2   71.99    2.90
  -6  -6   2   72.99    2.90
  -5  -6   2   31.10    1.70
  -5  -6   2   31.20    1.80
  -4  -6   2  129.79    4.80
  -3  -6   2  869.91   29.20
  -3  -6   2  831.52   28.70
   2   6  -2  347.87   12.20
  -2  -6   2  345.17   11.70
  -2  -6   2  330.37   12.10
   1   6  -2    8.70    1.30
  -1  -6   2    6.80    0.90
  -1  -6   2    7.40    1.00
   0   6  -2  545.95   18.40
   0  -6   2  551.64   18.40
   0  -6   2  499.95   18.00
  -1   6  -2    8.00    1.00
   1  -6   2    7.80    1.00
   1  -6   2    7.90    0.80
  -2   6  -2  338.77   11.70
   2  -6   2  343.37   11.80
   2  -6   2  329.67   11.50
  -3   6  -2  842.92   29.00
   3  -6   2  870.71   29.10
   3  -6   2  862.31   28.90
   5  -6   2   29.70    1.70
   5  -6   2   32.50    1.60
   5  -6   2   30.80    1.90
   6  -6   2   72.19    3.10
   6  -6   2   75.49    3.10
   6  -6   2   72.49    3.00
   7  -6   2   23.20    1.80
   7  -6   2   25.50    1.50
   7  -6   2   26.40    1.70
   8  -6   2   34.90    1.90
   8  -6   2   36.00    1.80
   8  -6   2   34.40    2.10
   9  -6   2   55.09    2.50
  10  -6   2    6.10    1.30
 -10  -6   3    1.20    0.40
   9   6  -3   13.60    1.20
  -9  -6   3   13.40    0.90
  -9  -6   3   12.40    1.00
   8   6  -3   24.20    1.50
  -8  -6   3   25.60    1.40
  -8  -6   3   26.80    1.40
   7   6  -3   25.30    1.70
  -7  -6   3   24.30    1.50
  -7  -6   3   22.80    1.40
  -6  -6   3   85.99    3.40
  -5  -6   3   42.90    2.00
  -5  -6   3   39.90    1.90
  -4  -6   3  235.88    8.40
  -4  -6   3  246.58    8.60
  -3  -6   3  206.58    7.30
  -2  -6   3  272.77    9.60
  -2  -6   3  277.97   10.10
   1   6  -3  404.56   15.00
  -1  -6   3  444.96   14.90
  -1  -6   3  421.86   14.50
   0   6  -3    0.10    0.60
   0  -6   3    2.60    0.70
   0  -6   3    0.20    0.50
  -1   6  -3  422.36   14.00
   1  -6   3  372.06   14.50
   1  -6   3  405.36   13.60
  -2   6  -3  280.97   10.00
   2  -6   3  288.57   10.10
   2  -6   3  277.67    9.70
  -3   6  -3  188.58    7.00
   3  -6   3  198.58    6.90
   3  -6   3  194.88    7.00
   4  -6   3  250.07    8.60
   4  -6   3  239.48    8.70
   4  -6   3  249.68    8.60
   5  -6   3   45.40    2.10
   5  -6   3   40.90    2.20
   5  -6   3   46.30    2.10
   6  -6   3   92.79    3.50
   6  -6   3   88.49    3.50
   6  -6   3   75.59    3.80
   7  -6   3   23.40    1.90
   7  -6   3   24.50    1.70
   7  -6   3   24.50    1.60
   8  -6   3   25.00    1.70
   8  -6   3   25.40    1.70
   8  -6   3   26.50    1.50
   9  -6   3   13.20    1.40
   9  -6   3   12.50    1.00
   9  -6   3   15.40    1.40
 -10  -6   4    3.30    0.50
   9   6  -4   13.10    1.60
  -9  -6   4   15.00    0.90
  -9  -6   4   14.20    1.00
   8   6  -4    3.90    0.80
  -8  -6   4    5.50    0.90
  -8  -6   4    5.00    0.90
   7   6  -4   90.09    3.70
  -7  -6   4   94.59    3.60
  -7  -6   4   92.89    3.60
  -6  -6   4   85.59    3.40
  -6  -6   4   87.79    3.40
  -5  -6   4  236.08    8.10
  -5  -6   4  227.58    8.10
  -4  -6   4  112.89    4.30
  -4  -6   4  116.79    4.40
  -4  -6   4  113.09    4.20
  -3  -6   4   22.00    1.40
  -3  -6   4   21.40    1.40
  -2  -6   4   29.50    1.50
  -1  -6   4   56.09    2.30
   0   6  -4  536.85   19.50
   0  -6   4  579.04   18.90
  -1   6  -4   53.69    3.10
   1  -6   4   57.89    2.30
  -2   6  -4   30.00    2.20
   2  -6   4   30.10    1.50
   3  -6   4   21.00    1.30
   3  -6   4   20.90    1.50
   4  -6   4  118.79    4.50
   4  -6   4  122.79    4.50
   4  -6   4  118.69    4.60
   5  -6   4  245.78    8.50
   5  -6   4  236.58    8.40
   5  -6   4  234.78    8.50
   6  -6   4   89.49    3.50
   6  -6   4   88.79    3.60
   6  -6   4   87.29    3.60
   7  -6   4   93.39    3.70
   7  -6   4   98.39    3.80
   7  -6   4   93.79    3.90
   8  -6   4    5.90    1.20
   8  -6   4    5.90    1.30
   8  -6   4    4.50    0.90
   9  -6   4   15.30    1.20
   9  -6   4   14.60    1.00
   9  -6   4   13.80    1.60
 -10  -6   5    1.20    0.40
   9   6  -5    2.00    0.60
  -9  -6   5    2.00    0.50
   8   6  -5   25.50    1.50
  -8  -6   5   26.70    1.40
  -8  -6   5   26.80    1.40
   7   6  -5   37.50    2.00
  -7  -6   5   42.10    1.90
  -7  -6   5   41.10    1.90
  -6  -6   5   11.40    1.10
  -6  -6   5   13.10    1.20
  -5  -6   5   67.59    3.40
  -5  -6   5   77.29    2.90
  -4  -6   5  260.87    9.10
  -4  -6   5  242.68    8.80
  -4  -6   5  256.77    8.80
  -3  -6   5   29.60    1.70
  -3  -6   5   29.60    1.60
  -2  -6   5  250.87    9.00
  -2  -6   5  267.17    9.10
  -1  -6   5    9.50    1.00
   0  -6   5   -0.10    0.60
   1  -6   5    9.40    1.10
   2  -6   5  274.67    9.40
   2  -6   5  261.67    9.40
   3  -6   5   29.10    1.70
   3  -6   5   27.40    1.60
   3  -6   5   27.90    1.70
   4  -6   5  256.17    9.00
   4  -6   5  254.97    9.00
   4  -6   5  253.97    9.00
   5  -6   5   79.99    3.30
   5  -6   5   78.09    3.40
   5  -6   5   80.99    3.20
   6  -6   5   11.60    1.20
   6  -6   5   10.30    1.20
   6  -6   5    9.60    1.40
   7  -6   5   38.30    2.20
   7  -6   5   46.60    2.20
   7  -6   5   42.60    2.20
   8  -6   5   26.70    1.50
   8  -6   5   25.80    1.60
   9  -6   5    0.50    0.60
   9  -6   5    1.30    0.40
   9   6  -6    0.50    0.60
  -9  -6   6    0.80    0.40
  -9  -6   6    0.70    0.40
   8   6  -6   22.00    1.40
  -8  -6   6   20.90    1.20
  -8  -6   6   21.40    1.20
   7   6  -6   30.10    1.70
  -7  -6   6   30.70    1.50
  -7  -6   6   30.10    1.60
  -6  -6   6   -0.70    0.80
  -6  -6   6    0.60    0.60
  -5  -6   6   22.40    1.40
  -5  -6   6   24.70    1.50
  -4  -6   6   73.59    3.10
  -4  -6   6   77.09    3.10
  -4  -6   6   81.79    3.40
  -3  -6   6   14.40    1.40
  -3  -6   6   14.00    1.60
  -3  -6   6   12.10    1.20
  -2  -6   6   66.59    2.70
  -2  -6   6   66.09    2.90
  -1  -6   6   35.30    1.80
  -1  -6   6   34.50    1.80
   0  -6   6   88.89    3.50
  -1   6  -6   33.80    3.40
   1  -6   6   36.50    1.90
   1  -6   6   36.50    2.20
   2  -6   6   63.29    2.90
   2  -6   6   66.89    2.70
   2  -6   6   63.09    2.90
   3  -6   6   11.60    1.40
   3  -6   6   13.50    1.20
   3  -6   6   15.40    1.40
   4  -6   6   72.59    3.10
   4  -6   6   76.09    3.20
   4  -6   6   79.29    3.30
   5  -6   6   25.80    1.80
   5  -6   6   22.20    1.50
   5  -6   6   22.50    1.60
   6  -6   6    0.40    0.70
   6  -6   6   -0.10    0.80
   6  -6   6   -0.10    1.00
   7  -6   6   30.70    1.60
   7  -6   6   32.10    1.70
   7  -6   6   24.70    2.10
   8  -6   6   22.40    1.30
   8  -6   6   23.70    1.40
   9  -6   6    0.30    0.40
   9  -6   6    1.00    0.50
  -9  -6   7    3.40    0.60
  -9  -6   7    4.30    0.60
   8   6  -7    1.80    0.60
  -8  -6   7    2.50    0.60
  -8  -6   7    2.70    0.60
   7   6  -7    4.10    0.90
  -7  -6   7    5.20    0.70
  -7  -6   7    4.10    0.80
  -6  -6   7    5.10    0.90
  -6  -6   7    5.20    1.00
  -5  -6   7   61.49    2.60
  -5  -6   7   60.29    2.50
  -4  -6   7    0.60    0.60
  -4  -6   7    1.50    0.90
  -4  -6   7    1.10    0.70
  -3  -6   7  204.08    7.20
  -3  -6   7  205.08    7.50
  -3  -6   7  202.88    7.30
  -2  -6   7   34.80    2.00
  -2  -6   7   33.70    1.70
  -1  -6   7  219.68    7.80
  -1  -6   7  215.28    7.60
   0  -6   7   -0.30    0.60
   1  -6   7  213.58    7.70
   1  -6   7  211.78    7.60
   2  -6   7   36.40    1.90
   2  -6   7   29.30    2.00
   2  -6   7   30.60    1.90
   3  -6   7  196.28    7.20
   3  -6   7  198.58    7.10
   3  -6   7  195.38    7.00
   4  -6   7    1.50    0.70
   4  -6   7    1.90    0.90
   4  -6   7    0.80    0.70
   5  -6   7   56.69    2.60
   5  -6   7   59.59    2.50
   5  -6   7   54.69    2.80
   6  -6   7    4.30    1.00
   6  -6   7    4.10    1.10
   7  -6   7    4.20    0.90
   7  -6   7    4.30    0.80
   8  -6   7    2.50    1.00
   8  -6   7    2.70    0.70
   9  -6   7    4.10    0.70
   9  -6   7    3.70    0.50
   8   6  -8   15.70    1.10
  -8  -6   8   14.20    0.80
  -8  -6   8   14.70    0.90
   7   6  -8    9.20    1.00
  -7  -6   8    9.40    0.70
  -7  -6   8    9.20    0.80
   6   6  -8   17.10    1.40
  -6  -6   8   18.60    1.20
  -6  -6   8   17.20    1.10
  -5  -6   8   25.70    1.50
  -5  -6   8   25.80    1.40
  -4  -6   8    3.50    0.70
  -4  -6   8    5.70    1.20
  -3  -6   8  246.68    9.50
  -3  -6   8  243.98    8.50
  -3  -6   8  239.98    8.50
  -2  -6   8   97.19    3.70
  -2  -6   8   99.49    4.10
  -1  -6   8   20.10    1.40
  -1  -6   8   20.40    1.70
   0  -6   8   47.80    2.30
   0  -6   8   41.50    2.60
   1  -6   8   15.90    1.50
   1  -6   8   17.70    1.90
   2  -6   8   90.99    3.70
   2  -6   8   87.99    3.70
   2  -6   8   91.79    3.80
   3  -6   8  231.98    8.30
   3  -6   8  239.88    8.40
   4  -6   8    3.10    1.40
   4  -6   8    3.60    1.10
   4  -6   8    4.00    0.80
   5  -6   8   27.60    1.70
   5  -6   8   23.30    1.50
   6  -6   8   17.70    1.20
   6  -6   8   18.10    1.30
   7  -6   8    9.30    0.90
   7  -6   8    8.90    0.90
   8  -6   8   15.00    0.90
   8  -6   8   14.80    1.10
   7   6  -9    0.00    0.60
  -7  -6   9   -0.10    0.50
  -7  -6   9    0.80    0.40
   6   6  -9    1.20    0.60
  -6  -6   9    1.80    0.50
  -6  -6   9    0.60    0.50
  -5  -6   9    2.20    0.60
  -5  -6   9    3.00    0.70
  -4  -6   9   19.30    1.40
  -4  -6   9   18.60    1.20
  -3  -6   9    1.50    0.70
  -2  -6   9   26.90    1.50
  -2  -6   9   23.90    1.90
  -1  -6   9   53.49    2.30
  -1  -6   9   49.90    2.60
   0  -6   9   -1.30    0.90
   1  -6   9   48.70    2.60
   2  -6   9   25.40    2.20
   2  -6   9   24.80    1.90
   3  -6   9   -0.10    0.80
   3  -6   9    0.30    0.80
   4  -6   9   19.20    1.40
   4  -6   9   16.70    1.40
   5  -6   9    1.70    0.60
   5  -6   9    2.20    0.60
   6  -6   9    1.10    0.50
   6  -6   9    0.60    0.50
   7  -6   9    1.00    0.40
   7  -6   9   -0.30    0.40
  -6  -6  10    5.40    0.60
   5   6 -10    1.70    0.70
  -5  -6  10    2.30    0.60
  -4  -6  10    6.30    0.70
  -3  -6  10   15.80    1.10
  -2  -6  10    0.70    0.60
  -1  -6  10   14.80    2.00
  -1  -6  10   19.00    1.90
   3  -6  10   14.20    1.40
   3  -6  10   16.70    1.30
   4  -6  10    5.40    1.00
   4  -6  10    6.50    1.00
   5  -6  10    1.70    0.60
   5  -6  10    1.50    0.60
   6  -6  10    5.40    0.70
  -5  -6  11    6.20    0.60
  -4  -6  11    5.40    0.60
  -3  -6  11   14.30    0.90
  -2  -6  11   16.10    1.10
  -1  -6  11    1.80    0.80
   5  -6  11    7.00    1.00
  -3  -6  12    1.10    0.70
   3   7  12    0.70    0.40
   3   7  12    0.30    0.40
   2   7  12    2.10    0.50
   2   7  12    3.00    0.60
   1   7  12    0.40    0.40
   1   7  12    0.70    0.60
   0   7  12    5.00    0.70
   0   7  12    4.60    0.60
  -1   7  12    0.20    0.40
  -1   7  12    0.50    0.40
  -2   7  12    2.70    0.60
  -2   7  12    2.40    0.60
  -3   7  12    0.30    0.40
  -3   7  12    0.70    0.40
   5   7  11    4.30    0.60
   4   7  11    8.40    0.70
   4   7  11    8.40    0.80
   3   7  11   16.70    1.10
   3   7  11   16.00    1.00
   2   7  11    5.70    0.80
   2   7  11    5.80    0.70
   1   7  11    9.80    0.90
   1   7  11   10.40    0.90
   1   7  11    9.20    0.90
   0   7  11    0.40    0.60
   0   7  11   -0.40    0.50
   0   7  11    0.70    0.40
  -1   7  11    9.10    0.90
  -1   7  11    9.10    0.80
  -1   7  11    9.00    1.00
  -2   7  11    4.30    0.70
  -2   7  11    4.90    0.70
  -3   7  11   14.90    0.90
  -3   7  11   13.90    0.90
  -4   7  11   10.10    0.90
  -4   7  11    8.30    0.80
  -5   7  11    3.30    0.60
   6   7  10    2.60    0.70
   6   7  10    2.30    0.60
   5   7  10    3.80    0.70
   5   7  10    2.50    0.60
   5   7  10    2.30    0.50
   4   7  10    1.40    0.70
   4   7  10    1.60    0.60
   4   7  10    1.30    0.70
   3   7  10    5.10    0.90
   3   7  10    4.90    1.30
   3   7  10    5.90    0.90
   2   7  10   10.50    1.10
   2   7  10   11.50    1.10
   2   7  10   11.50    1.10
   1   7  10    7.30    1.00
   1   7  10    7.00    1.00
   0   7  10    5.30    1.20
   0   7  10    3.20    1.00
   0   7  10    4.90    0.90
  -1   7  10    7.70    1.00
  -1   7  10    5.40    0.90
  -1   7  10    6.30    1.00
  -2   7  10   12.00    1.20
  -2   7  10    9.70    1.00
  -2   7  10    9.70    1.00
  -3   7  10    5.10    0.90
  -3   7  10    5.90    0.90
  -4   7  10    1.10    0.50
  -4   7  10    2.80    0.80
  -5   7  10    3.50    0.80
  -5   7  10    4.00    0.70
  -6   7  10    1.60    0.50
   7   7   9    4.90    0.70
   7   7   9    6.00    0.80
   6   7   9    8.20    0.90
   6   7   9    8.80    0.80
  -6  -7  -9    7.10    1.10
   5   7   9    8.10    1.00
   5   7   9    8.10    1.00
   5   7   9    7.00    0.90
   4   7   9   18.80    2.00
   4   7   9   16.60    1.40
   4   7   9   20.50    1.70
   3   7   9   13.60    1.30
   3   7   9   13.20    1.30
   3   7   9   13.80    1.30
   3   7   9    9.40    1.20
   2   7   9   12.40    1.20
   2   7   9   13.80    1.30
   2   7   9   13.70    1.30
   2   7   9    9.20    1.60
   1   7   9   40.50    2.00
   1   7   9   39.00    1.90
   1   7   9   38.00    2.00
   0   7   9   -1.10    0.50
   0   7   9    0.80    0.70
   0   7   9   -0.70    0.60
  -1   7   9   39.60    2.00
  -1   7   9   38.30    2.00
  -1   7   9   39.90    1.90
  -2   7   9   14.70    1.30
  -2   7   9   13.20    1.20
  -2   7   9   11.40    1.20
  -3   7   9    9.80    1.60
  -3   7   9   11.40    1.10
  -3   7   9   10.90    1.10
  -4   7   9   18.00    1.30
  -4   7   9   19.10    1.30
  -5   7   9    6.60    0.80
  -5   7   9    8.20    1.00
  -6   7   9    6.10    0.80
  -7   7   9    6.30    0.80
   8   7   8   24.40    1.30
  -8  -7  -8   26.90    1.20
   7   7   8    0.90    0.60
   7   7   8   -0.60    0.40
   6   7   8    3.70    1.00
   6   7   8    3.90    0.90
   6   7   8    2.40    0.60
  -6  -7  -8    2.40    0.70
   5   7   8   35.40    1.90
   5   7   8   32.90    1.80
   5   7   8   30.70    1.90
   4   7   8   11.90    1.20
   4   7   8   12.40    1.30
   4   7   8   10.10    1.20
   3   7   8  176.28    6.40
   3   7   8  174.78    6.40
   3   7   8  176.28    6.40
   3   7   8  177.98    6.50
   2   7   8   88.49    3.70
   2   7   8   93.59    3.70
   2   7   8   95.09    3.70
   2   7   8   98.49    3.80
   1   7   8   48.10    2.20
   1   7   8   47.00    2.20
   1   7   8   50.79    2.30
   0   7   8  189.88    6.90
   0   7   8  189.18    6.90
   0   7   8  193.88    6.90
  -1   7   8   50.69    2.30
  -1   7   8   47.30    2.30
  -1   7   8   51.29    2.30
  -2   7   8   96.49    3.70
  -2   7   8   89.29    3.60
  -2   7   8   92.49    3.60
  -3   7   8  172.88    6.30
  -3   7   8  170.18    6.20
  -3   7   8  174.88    6.20
  -4   7   8   11.30    1.10
  -4   7   8   10.50    1.50
  -4   7   8   10.80    1.30
  -5   7   8   30.50    1.60
  -6   7   8    3.30    0.80
  -7   7   8   -0.60    0.50
   8   7   7   -0.20    0.80
   8   7   7    1.60    0.50
   7   7   7    2.50    0.60
   7   7   7    2.70    0.70
  -7  -7  -7    2.90    0.80
   6   7   7   23.60    1.50
   6   7   7   23.10    1.60
   6   7   7   26.00    1.60
  -6  -7  -7   25.70    1.50
   5   7   7    9.30    1.20
   5   7   7   11.00    1.20
   5   7   7   10.00    1.40
   4   7   7   19.70    1.40
   4   7   7   19.10    1.60
   4   7   7   19.30    1.50
   3   7   7   21.80    1.60
   3   7   7   22.60    1.50
   3   7   7   23.80    1.60
   3   7   7   24.70    1.70
   2   7   7    5.30    1.10
   2   7   7    5.80    1.10
   2   7   7    5.60    1.20
   2   7   7    5.60    1.30
   1   7   7  155.58    5.80
   1   7   7  149.29    5.80
   1   7   7  155.58    5.80
   1   7   7  160.28    5.80
   0   7   7   -0.20    0.80
   0   7   7   -0.20    0.60
   0   7   7    0.50    0.60
  -1   7   7  167.08    6.00
  -2   7   7    5.70    1.10
  -2   7   7    3.60    0.80
  -2   7   7    5.30    1.10
  -3   7   7   22.40    1.50
  -3   7   7   27.30    1.50
  -3   7   7   22.20    1.50
  -4   7   7   20.70    1.50
  -4   7   7   18.60    1.50
  -4   7   7   19.40    1.40
  -5   7   7   10.80    1.40
  -5   7   7   11.50    1.20
  -6   7   7   23.70    1.40
  -7   7   7    1.40    0.50
  -8   7   7    3.70    0.90
   9   7   6    0.90    0.60
  -9  -7  -6    0.70    0.40
   8   7   6    1.00    0.50
   7   7   6   58.79    2.50
   7   7   6   54.99    2.50
  -7  -7  -6   52.99    2.40
   6   7   6    2.20    0.80
   6   7   6    2.10    0.70
   6   7   6    1.80    0.60
  -6  -7  -6    2.20    0.80
   5   7   6   77.69    3.20
   5   7   6   76.49    3.30
   5   7   6   78.89    3.20
   4   7   6    2.70    0.70
   4   7   6    2.50    0.70
   4   7   6    1.90    0.80
   3   7   6   80.99    3.40
   3   7   6   81.69    3.40
   3   7   6   84.09    3.30
   3   7   6   83.79    3.40
   2   7   6   34.00    1.90
   2   7   6   35.70    1.90
   2   7   6   34.00    1.90
   2   7   6   35.20    1.70
   1   7   6   51.19    2.30
   1   7   6   49.80    2.50
   1   7   6   46.10    2.30
   1   7   6   48.00    2.20
   0   7   6  167.98    6.00
   0   7   6  164.98    5.90
   0   7   6  163.38    6.00
  -1   7   6   48.00    2.30
  -1   7   6   50.59    2.20
  -1   7   6   45.20    2.20
  -2   7   6   37.50    1.80
  -2   7   6   34.10    1.80
  -2   7   6   33.90    1.80
  -3   7   6   80.19    3.20
  -3   7   6   81.49    3.20
  -3   7   6   78.99    3.20
  -4   7   6    2.40    0.90
  -4   7   6    1.60    0.70
  -4   7   6    2.10    0.70
  -5   7   6   69.49    3.00
  -5   7   6   71.69    3.10
  -5   7   6   74.49    2.90
   5  -7  -6   74.09    3.10
  -6   7   6    2.70    0.70
   6  -7  -6    0.30    0.80
  -7   7   6   50.99    2.10
   7  -7  -6   45.10    2.30
  -8   7   6    1.50    0.60
   8  -7  -6    0.70    0.90
   9   7   5   10.40    1.00
  -9  -7  -5   11.90    0.90
   8   7   5   -0.40    0.60
  -8  -7  -5    0.60    0.80
   7   7   5    6.00    1.50
   7   7   5    6.30    1.10
  -7  -7  -5    5.00    0.90
   6   7   5   55.89    2.50
   6   7   5   54.69    2.50
   6   7   5   53.59    2.50
  -6  -7  -5   53.39    2.40
   5   7   5   28.60    1.70
   5   7   5   26.90    1.70
   5   7   5   27.10    1.70
   4   7   5   33.30    1.80
   4   7   5   33.60    1.80
   4   7   5   31.60    1.80
   3   7   5   41.00    2.10
   3   7   5   37.10    2.00
   3   7   5   42.00    2.00
   3   7   5   41.50    2.00
   2   7   5   25.20    1.50
   2   7   5   25.00    1.70
   2   7   5   26.50    1.60
   2   7   5   23.60    1.70
   1   7   5   68.39    2.90
   1   7   5   68.29    2.90
   1   7   5   68.49    2.90
   1   7   5   68.79    2.70
   0   7   5   -0.80    0.80
   0   7   5   -0.40    0.60
  -1   7   5   64.19    2.80
  -1   7   5   65.69    2.70
  -2   7   5   23.90    1.40
  -2   7   5   23.70    1.60
  -2   7   5   20.80    1.60
  -3   7   5   39.90    1.90
  -3   7   5   35.30    2.00
  -3   7   5   36.20    2.00
  -4   7   5   29.60    1.70
  -4   7   5   25.70    2.00
  -4   7   5   30.60    1.70
   4  -7  -5   31.40    1.80
  -5   7   5   24.70    1.60
  -5   7   5   24.80    1.60
   5  -7  -5   26.10    1.60
  -6   7   5   47.00    2.30
  -6   7   5   50.09    2.20
   6  -7  -5   40.60    2.30
  -7   7   5    4.20    1.10
   7  -7  -5    3.80    1.10
  -8   7   5    0.90    0.70
   8  -7  -5   -0.10    0.70
   9  -7  -5    9.20    1.30
 -10  -7  -4    4.70    0.60
   9   7   4    4.40    0.90
  -9  -7  -4    3.00    0.70
   8   7   4   30.60    2.40
  -8  -7  -4   37.80    1.90
  -8  -7  -4   35.80    1.80
   7   7   4   85.69    3.50
  -7  -7  -4   90.49    3.50
   6   7   4   99.09    4.10
   6   7   4  102.59    4.00
  -6  -7  -4  100.99    3.90
   5   7   4   59.79    2.70
   5   7   4   56.49    2.60
   5   7   4   57.39    3.00
   4   7   4   63.99    2.70
   4   7   4   64.79    2.70
   4   7   4   65.89    2.80
   3   7   4   23.40    1.60
   3   7   4   25.20    1.70
   3   7   4   25.60    1.60
  -3  -7  -4   24.50    3.20
   2   7   4   68.99    2.80
  -2  -7  -4   64.59    3.70
  -1  -7  -4  178.28    7.10
   0  -7  -4  514.35   18.20
   1  -7  -4  175.48    7.00
  -3   7   4   24.70    1.50
   3  -7  -4   22.60    1.40
  -4   7   4   63.59    2.60
  -4   7   4   59.19    2.70
   4  -7  -4   62.59    2.60
  -5   7   4   56.19    2.40
  -5   7   4   53.19    2.60
   5  -7  -4   55.89    2.40
  -6   7   4   96.59    3.90
  -6   7   4  100.19    3.90
   6  -7  -4  104.59    4.00
  -7   7   4   76.79    3.10
   7  -7  -4   72.39    3.10
   8  -7  -4   33.70    1.90
   9  -7  -4    1.40    0.70
 -10  -7  -3    0.70    0.40
   9   7   3   10.30    1.20
  -9  -7  -3   10.50    0.90
   8   7   3    3.80    0.80
  -8  -7  -3    3.60    0.80
  -8  -7  -3    2.70    0.70
   7   7   3   92.29    3.70
  -7  -7  -3   97.69    3.70
   6   7   3   34.00    1.90
  -6  -7  -3   33.90    1.80
   5   7   3  126.29    4.70
   5   7   3  121.89    4.80
   5   7   3  130.39    4.70
  -5  -7  -3  119.19    4.60
   4   7   3  178.48    6.40
   4   7   3  174.78    6.40
   3   7   3  254.57    8.90
  -3  -7  -3  247.78    9.40
  -2  -7  -3   62.69    3.20
  -1  -7  -3  218.98    8.20
   0  -7  -3   -0.20    0.50
   1  -7  -3  214.98    8.10
   2  -7  -3   56.69    3.00
   2  -7  -3   58.59    2.40
   3  -7  -3  219.08    9.00
   3  -7  -3  251.57    8.20
  -4   7   3  177.88    6.40
   4  -7  -3  176.58    6.30
  -5   7   3  124.39    4.60
   5  -7  -3  121.49    4.60
  -6   7   3   29.90    1.80
   6  -7  -3   34.90    1.80
  -7   7   3   87.09    3.40
   7  -7  -3   83.49    3.50
   8  -7  -3    2.00    0.70
   9  -7  -3   10.10    1.10
  10  -7  -3    1.40    0.70
 -10  -7  -2    5.70    0.70
  -9  -7  -2    1.80    0.50
  -9  -7  -2    2.90    0.80
   8   7   2   15.30    1.60
  -8  -7  -2   17.00    1.30
  -8  -7  -2   18.10    1.40
   7   7   2   27.10    1.80
  -7  -7  -2   24.80    1.60
   6   7   2   42.00    2.40
   5   7   2   56.99    2.50
  -5  -7  -2   55.59    2.40
   4   7   2  155.48    5.70
   4   7   2  163.68    5.80
  -4  -7  -2  156.78    6.60
   3   7   2  653.83   22.60
  -3  -7  -2  635.74   22.30
   2   7   2  367.76   13.50
  -2  -7  -2  399.56   13.60
   1   7   2   59.59    2.80
  -1  -7  -2   59.79    2.80
   0   7   2  656.03   23.30
   0  -7  -2  706.03   23.40
  -1   7   2   57.89    2.80
   1  -7  -2   62.59    2.80
  -2   7   2  396.16   14.00
   2  -7  -2  388.96   13.40
   2  -7  -2  394.26   13.90
   3  -7  -2  630.34   21.60
   3  -7  -2  651.33   22.30
   4  -7  -2  152.98    6.60
   4  -7  -2  165.08    5.70
   5  -7  -2   53.19    2.30
   6  -7  -2   53.09    2.40
   7  -7  -2   26.70    1.80
  -8   7   2   14.80    1.40
   8  -7  -2   13.80    1.20
   9  -7  -2    2.20    0.70
  10  -7  -2    5.30    1.00
 -10  -7  -1    1.00    0.40
  -9  -7  -1    8.30    1.00
  -9  -7  -1    9.40    0.90
  -8  -7  -1   21.50    1.40
  -8  -7  -1   19.40    1.40
   7   7   1   74.39    3.20
  -7  -7  -1   71.69    3.00
  -7  -7  -1   75.09    3.00
   6   7   1   76.09    3.20
  -6  -7  -1   75.89    3.10
   5   7   1   18.40    1.50
  -5  -7  -1   16.80    1.30
  -4  -7  -1  827.82   27.90
  -4  -7  -1  789.32   27.20
   3   7   1 1202.98   41.90
  -3  -7  -1 1266.97   41.90
   2   7   1  196.58    7.20
  -2  -7  -1  186.78    7.10
  -1  -7  -1  228.68    8.30
   0   7   1   -0.30    0.40
   0  -7  -1   -0.10    0.40
  -1   7   1  215.38    8.10
   1  -7  -1  237.08    8.20
  -2   7   1  173.98    6.70
   2  -7  -1  184.88    6.40
   2  -7  -1  189.98    6.90
  -3   7   1 1225.98   43.20
   3  -7  -1 1266.07   42.90
   3  -7  -1 1349.36   43.40
   4  -7  -1  745.73   26.80
   4  -7  -1  836.72   27.30
   5  -7  -1   18.50    1.20
   6  -7  -1   80.29    3.30
   7  -7  -1   75.99    3.20
   8  -7  -1   18.20    1.40
   9  -7  -1    6.30    1.10
  10  -7  -1    1.10    0.80
 -10  -7   0    0.20    0.30
  -9  -7   0   32.50    1.60
  -9  -7   0   33.70    1.60
  -8  -7   0    3.00    0.70
  -8  -7   0    1.30    0.60
   7   7   0   58.49    2.70
  -7  -7   0   59.19    2.60
  -7  -7   0   58.99    2.60
   6   7   0  143.29    5.20
   6   7   0  135.39    5.30
  -6  -7   0  139.49    5.20
  -6  -7   0  145.59    5.20
   5   7   0    1.80    0.90
  -5  -7   0    0.20    0.70
  -4  -7   0   49.40    3.10
  -4  -7   0   47.60    2.10
  -4  -7   0   48.10    2.20
   3   7   0    2.90    1.10
  -3  -7   0    0.80    0.70
  -3  -7   0    0.20    0.80
   2   7   0   58.79    2.90
  -2  -7   0   60.79    2.80
   1   7   0   19.30    1.50
  -1  -7   0   22.50    1.50
   0  -7   0  347.47   12.20
  -1   7   0   19.80    1.40
   1  -7   0   20.70    1.50
  -2   7   0   58.89    2.70
   2  -7   0   60.49    2.80
   2  -7   0   58.49    2.40
  -3   7   0    0.10    0.60
   3  -7   0    0.70    0.40
   3  -7   0    1.70    0.70
   4  -7   0   53.09    2.50
   4  -7   0   49.60    3.10
   4  -7   0   48.70    2.10
   5  -7   0    0.40    0.50
   5  -7   0    0.50    1.00
   5  -7   0    0.70    0.60
   6  -7   0  150.68    5.40
   6  -7   0  146.99    5.60
   7  -7   0   61.99    2.80
   8  -7   0    1.70    0.70
   9  -7   0   32.20    1.90
  10  -7   0   -0.40    0.70
 -10  -7   1    0.70    0.40
  -9  -7   1    7.60    0.80
  -9  -7   1    8.30    0.90
   8   7  -1   17.20    1.50
  -8  -7   1   19.10    1.30
  -8  -7   1   20.30    1.30
   7   7  -1   75.49    3.10
  -7  -7   1   72.79    3.00
  -7  -7   1   74.19    3.00
  -6  -7   1   75.49    3.10
  -6  -7   1   75.89    3.10
  -5  -7   1   15.80    1.20
  -5  -7   1   17.40    1.40
  -4  -7   1  820.52   28.40
  -4  -7   1  858.41   29.30
  -4  -7   1  855.81   28.50
  -3  -7   1 1329.47   43.90
  -3  -7   1 1253.77   43.30
   2   7  -1  178.88    7.20
  -2  -7   1  188.68    6.70
  -2  -7   1  200.98    7.20
   1   7  -1  226.68    8.20
  -1  -7   1  224.48    8.20
  -1  -7   1  218.78    7.80
   0   7  -1   -0.30    0.50
   0  -7   1    0.60    0.60
   0  -7   1    0.60    0.40
  -1   7  -1  214.98    8.20
   1  -7   1  236.08    8.30
   1  -7   1  233.38    7.90
  -2   7  -1  186.78    6.90
   2  -7   1  187.48    6.70
   2  -7   1  195.28    7.10
  -3   7  -1 1226.28   42.30
   3  -7   1 1240.28   42.10
   3  -7   1 1301.07   42.60
   4  -7   1  828.02   28.70
   4  -7   1  875.81   28.70
   5  -7   1   18.30    1.30
   5  -7   1   18.20    1.70
   5  -7   1   17.90    1.20
   6  -7   1   79.09    3.20
   6  -7   1   79.99    3.20
   6  -7   1   76.19    3.30
   7  -7   1   77.09    3.00
   7  -7   1   70.79    3.30
   7  -7   1   76.19    3.20
   8  -7   1   17.20    1.40
   9  -7   1    8.50    1.20
  10  -7   1    0.60    0.70
 -10  -7   2    5.40    0.60
 -10  -7   2    5.00    1.00
   9   7  -2    2.40    1.00
  -9  -7   2    1.30    0.60
  -9  -7   2    2.20    0.40
   8   7  -2   13.80    1.30
  -8  -7   2   15.70    1.10
  -8  -7   2   15.60    1.20
   7   7  -2   29.80    2.20
  -7  -7   2   23.70    1.40
  -7  -7   2   24.70    1.50
  -6  -7   2   48.70    2.20
  -5  -7   2   58.39    2.40
  -5  -7   2   54.59    2.50
  -4  -7   2  159.98    5.80
  -4  -7   2  165.58    6.00
  -3  -7   2  660.83   22.20
  -3  -7   2  645.64   22.80
  -2  -7   2  384.46   13.40
  -2  -7   2  401.16   14.00
   1   7  -2   57.19    3.00
  -1  -7   2   58.59    2.40
   0   7  -2  736.43   25.60
   0  -7   2  741.53   25.10
   0  -7   2  760.72   25.60
  -1   7  -2   58.49    2.80
   1  -7   2   58.39    2.80
   1  -7   2   58.89    2.40
  -2   7  -2  363.76   13.70
   2  -7   2  413.26   13.90
   2  -7   2  405.46   13.50
  -3   7  -2  611.74   21.60
   3  -7   2  633.34   21.40
   3  -7   2  652.63   21.80
   4  -7   2  166.48    5.90
   4  -7   2  156.98    5.90
   4  -7   2  161.68    5.80
   5  -7   2   57.39    2.50
   5  -7   2   58.39    2.60
   5  -7   2   57.99    2.50
   6  -7   2   52.69    2.40
   6  -7   2   49.80    2.30
   6  -7   2   49.60    2.50
   7  -7   2   24.80    1.50
   7  -7   2   26.10    1.80
   8  -7   2   14.70    1.40
   8  -7   2   12.20    1.60
   8  -7   2   16.70    1.20
   9  -7   2    1.50    0.70
  10  -7   2    2.00    0.90
 -10  -7   3    1.00    0.70
 -10  -7   3    0.30    0.40
   9   7  -3    9.60    1.20
  -9  -7   3   11.70    0.90
  -9  -7   3    9.10    0.90
   8   7  -3    1.60    0.70
  -8  -7   3    2.70    0.60
  -8  -7   3    3.90    0.90
   7   7  -3   92.09    3.60
  -7  -7   3   88.79    3.50
  -7  -7   3   87.99    3.50
  -6  -7   3   35.00    1.70
  -6  -7   3   32.20    1.70
  -5  -7   3  126.59    4.70
  -5  -7   3  129.59    4.70
  -4  -7   3  179.48    6.40
  -4  -7   3  181.78    6.60
  -3  -7   3  280.67   10.30
  -2  -7   3   64.79    2.60
  -2  -7   3   64.49    3.40
  -1  -7   3  216.18    7.70
  -1  -7   3  222.98    8.30
   0   7  -3    0.00    0.80
   0  -7   3    0.70    0.50
   0  -7   3    0.60    0.70
  -1   7  -3  210.78    8.00
   1  -7   3  218.58    8.00
   1  -7   3  210.28    7.50
  -2   7  -3   62.69    3.20
   2  -7   3   66.29    2.60
   2  -7   3   64.19    3.20
   3  -7   3  261.47    9.10
   3  -7   3  253.87    9.00
   4  -7   3  180.88    6.40
   4  -7   3  177.18    6.50
   4  -7   3  180.38    6.50
   5  -7   3  129.09    4.90
   5  -7   3  129.79    4.80
   5  -7   3  129.39    4.90
   6  -7   3   33.70    1.90
   6  -7   3   34.60    1.90
   6  -7   3   34.20    1.80
   7  -7   3   94.99    3.80
   7  -7   3   91.49    3.70
   7  -7   3   94.89    3.80
   8  -7   3    2.90    0.90
   8  -7   3    3.70    0.90
   8  -7   3    2.40    0.80
   9  -7   3   10.40    1.40
   9  -7   3    8.50    1.70
 -10  -7   4    3.70    0.60
 -10  -7   4    5.00    1.20
   9   7  -4    2.90    1.00
  -9  -7   4    2.40    0.60
  -9  -7   4    2.90    0.70
   8   7  -4   34.40    1.90
  -8  -7   4   41.60    2.20
  -8  -7   4   36.60    1.70
   7   7  -4   77.29    3.20
  -7  -7   4   79.79    3.10
  -7  -7   4   78.29    3.10
  -6  -7   4   96.19    3.80
  -6  -7   4  101.99    3.80
  -5  -7   4   55.29    2.50
  -5  -7   4   60.39    2.70
  -4  -7   4   64.09    2.80
  -4  -7   4   59.59    2.80
  -4  -7   4   67.89    2.70
  -3  -7   4   26.50    1.60
  -3  -7   4   25.10    1.50
  -2  -7   4   64.89    2.70
  -1  -7   4  173.98    6.20
   0  -7   4  519.35   17.60
   0  -7   4  474.65   16.90
   1  -7   4  187.08    7.20
   1  -7   4  175.78    6.50
  -2   7  -4   56.09    3.70
   2  -7   4   64.89    2.60
   2  -7   4   72.59    3.50
   3  -7   4   24.60    1.50
   3  -7   4   24.20    1.70
   3  -7   4   25.50    1.60
   4  -7   4   67.79    2.90
   4  -7   4   64.79    2.80
   4  -7   4   65.59    2.80
   5  -7   4   56.69    2.80
   5  -7   4   61.39    2.70
   6  -7   4  107.69    4.20
   6  -7   4  108.19    4.30
   6  -7   4   97.69    4.10
   7  -7   4   76.39    3.40
   7  -7   4   81.19    3.30
   7  -7   4   83.59    3.30
   8  -7   4   35.80    1.90
   8  -7   4   34.90    2.00
   8  -7   4   35.90    1.80
   9  -7   4    2.80    0.70
   9  -7   4    1.20    1.00
   9  -7   4    3.60    0.90
   9   7  -5   12.60    1.10
  -9  -7   5   11.50    0.80
  -9  -7   5   11.20    0.80
   8   7  -5    0.80    0.60
  -8  -7   5    0.10    0.50
  -8  -7   5    0.90    0.50
   7   7  -5    4.50    1.10
  -7  -7   5    3.30    0.80
  -7  -7   5    3.60    1.00
  -6  -7   5   50.89    2.30
  -6  -7   5   51.99    2.20
  -5  -7   5   25.90    1.40
  -5  -7   5   25.40    1.60
  -4  -7   5   31.40    1.60
  -4  -7   5   29.80    2.00
  -4  -7   5   32.90    2.00
  -3  -7   5   40.50    2.10
  -3  -7   5   40.40    1.90
  -2  -7   5   25.20    1.50
  -2  -7   5   25.10    1.50
  -1  -7   5   69.69    2.90
   0  -7   5    2.50    0.80
   1  -7   5   71.09    3.10
   1  -7   5   71.39    2.90
   2  -7   5   23.70    1.70
   2  -7   5   23.80    1.40
   2  -7   5   21.90    1.70
   3  -7   5   39.80    2.00
   3  -7   5   38.90    2.00
   3  -7   5   37.40    2.00
   4  -7   5   32.10    1.90
   4  -7   5   34.70    1.90
   4  -7   5   34.70    1.90
   5  -7   5   26.10    1.60
   5  -7   5   29.40    1.80
   5  -7   5   26.60    1.70
   6  -7   5   50.19    2.40
   6  -7   5   49.80    2.30
   6  -7   5   52.29    2.50
   7  -7   5    3.30    0.90
   7  -7   5    3.20    0.80
   7  -7   5    3.60    1.00
   8  -7   5    0.50    0.50
   8  -7   5    4.00    1.30
   8  -7   5    0.40    0.60
   9  -7   5    9.80    0.80
   9  -7   5   11.70    1.00
   9   7  -6    0.80    0.70
  -9  -7   6    0.50    0.50
  -9  -7   6    1.60    0.40
   8   7  -6    2.10    0.90
  -8  -7   6    1.10    0.40
  -8  -7   6    1.10    0.50
   7   7  -6   50.29    2.40
  -7  -7   6   53.09    2.20
  -7  -7   6   52.89    2.20
  -6  -7   6    1.30    0.60
  -6  -7   6    1.70    0.60
  -5  -7   6   77.09    3.10
  -5  -7   6   77.19    3.10
  -4  -7   6    2.20    0.70
  -4  -7   6    1.90    0.90
  -4  -7   6    2.40    1.30
  -3  -7   6   89.19    4.30
  -3  -7   6   84.19    3.40
  -2  -7   6   45.60    2.20
  -2  -7   6   43.50    2.10
  -1  -7   6   49.70    2.20
  -1  -7   6   48.40    2.30
   0  -7   6  161.08    5.70
   0  -7   6  147.29    5.80
   1  -7   6   49.10    2.30
   1  -7   6   47.40    2.40
   2  -7   6   36.50    2.00
   2  -7   6   36.30    1.90
   2  -7   6   34.70    2.10
   3  -7   6   77.89    3.30
   3  -7   6   81.29    3.30
   3  -7   6   78.29    3.20
   4  -7   6    1.50    0.70
   4  -7   6    2.00    0.80
   4  -7   6    4.30    1.20
   5  -7   6   71.59    3.00
   5  -7   6   70.89    3.60
   5  -7   6   71.49    3.00
   6  -7   6    3.80    1.00
   6  -7   6    2.40    1.00
   6  -7   6    0.90    0.70
   7  -7   6   49.90    2.20
   7  -7   6   51.59    2.30
   7  -7   6   43.60    2.50
   8  -7   6    1.30    0.50
   9  -7   6    1.40    0.50
   9  -7   6    1.50    0.50
   8   7  -7    1.40    0.60
  -8  -7   7    1.70    0.60
  -8  -7   7    1.10    0.40
   7   7  -7    2.40    0.80
  -7  -7   7    3.10    0.90
  -7  -7   7    3.20    0.70
  -6  -7   7   23.10    1.50
  -6  -7   7   22.00    1.50
  -5  -7   7   10.20    1.30
  -5  -7   7   10.00    1.00
  -4  -7   7   19.20    1.30
  -4  -7   7   20.90    2.00
  -4  -7   7   19.60    1.70
  -3  -7   7   20.60    1.70
  -3  -7   7   24.00    1.40
  -2  -7   7    5.60    1.00
  -2  -7   7    5.90    1.20
  -1  -7   7  159.48    5.90
  -1  -7   7  157.08    5.70
   0  -7   7   -0.10    0.60
   1  -7   7  153.78    5.90
   1  -7   7  165.88    6.00
   2  -7   7    5.50    1.20
   2  -7   7    3.90    1.10
   2  -7   7    4.00    1.00
   3  -7   7   20.80    1.50
   3  -7   7   21.70    1.70
   3  -7   7   21.60    1.60
   4  -7   7   19.20    1.40
   4  -7   7   17.10    1.40
   5  -7   7    8.60    1.20
   5  -7   7    9.10    1.20
   5  -7   7    8.40    1.40
   6  -7   7   23.20    1.80
   6  -7   7   22.80    1.40
   6  -7   7   18.60    1.90
   7  -7   7    2.60    0.80
   7  -7   7    2.80    0.90
   8  -7   7    0.80    0.40
   8  -7   7    1.30    0.60
  -8  -7   8   23.70    1.00
   7   7  -8    0.00    0.50
  -7  -7   8    0.20    0.40
  -7  -7   8   -0.40    0.80
   6   7  -8    3.50    0.90
  -6  -7   8    3.60    0.70
  -6  -7   8    1.90    0.60
  -5  -7   8   28.80    1.70
  -5  -7   8   31.70    1.60
  -4  -7   8   13.10    1.20
  -3  -7   8  169.68    6.00
  -3  -7   8  162.98    6.30
  -2  -7   8   93.49    3.60
  -1  -7   8   47.80    2.20
  -1  -7   8   49.99    2.50
   0  -7   8  184.28    6.80
   1  -7   8   45.50    2.50
   1  -7   8   49.70    2.40
   2  -7   8   84.09    3.40
   2  -7   8   80.59    3.90
   2  -7   8   83.39    3.80
   3  -7   8  162.98    5.90
   3  -7   8  161.38    5.80
   3  -7   8  154.58    6.00
   4  -7   8   11.90    1.30
   4  -7   8   13.80    1.30
   4  -7   8    7.90    1.70
   5  -7   8   31.40    1.70
   5  -7   8   29.80    1.60
   6  -7   8    2.80    0.80
   6  -7   8    2.40    0.60
   7  -7   8    0.30    0.50
   7  -7   8    0.40    0.50
   8  -7   8   23.60    1.10
   8  -7   8   21.60    1.10
  -7  -7   9    5.50    0.60
   6   7  -9    8.20    1.00
  -6  -7   9    7.80    0.70
  -5  -7   9    9.30    0.80
  -4  -7   9   19.90    1.20
  -3  -7   9    9.50    1.30
  -3  -7   9   10.70    1.10
  -2  -7   9    9.10    1.40
  -2  -7   9   13.50    1.20
  -1  -7   9   34.10    2.10
  -1  -7   9   37.60    1.90
   0  -7   9    0.10    0.90
   1  -7   9   32.40    2.10
   2  -7   9   11.20    1.70
   2  -7   9   16.60    1.50
   3  -7   9   11.80    1.30
   3  -7   9   12.90    1.40
   4  -7   9   15.80    1.30
   4  -7   9   14.90    1.20
   5  -7   9    7.50    0.90
   5  -7   9    7.20    0.90
   6  -7   9    6.50    0.80
   6  -7   9    8.20    0.90
   7  -7   9    6.50    0.60
   7  -7   9    4.50    0.70
  -6  -7  10    1.50    0.50
   5   7 -10    4.70    1.00
  -5  -7  10    3.20    0.70
  -4  -7  10    1.70    0.50
  -3  -7  10    5.10    0.80
  -2  -7  10   11.90    1.10
  -1  -7  10    7.30    1.60
  -1  -7  10    7.30    1.10
   0  -7  10    0.60    1.20
   3  -7  10    4.20    1.10
   4  -7  10    2.30    0.70
   4  -7  10    0.80    0.60
   5  -7  10    4.10    0.80
   5  -7  10    4.40    0.80
   6  -7  10    1.50    0.50
   6  -7  10    1.40    0.50
  -5  -7  11    3.60    0.60
  -4  -7  11    8.90    0.70
  -3  -7  11   14.80    1.00
  -2  -7  11    4.20    0.90
   2   8  12    7.70    0.80
   1   8  12    7.50    0.90
   1   8  12    7.80    0.70
   0   8  12   20.80    1.00
  -1   8  12    8.60    0.70
  -1   8  12    8.40    0.70
  -2   8  12    9.40    0.70
   4   8  11    3.10    0.80
   4   8  11    3.40    0.70
  -4  -8 -11    2.10    0.50
   3   8  11    1.40    0.60
   3   8  11    1.40    0.50
   2   8  11    6.10    0.80
   2   8  11    7.60    1.20
   1   8  11    0.60    0.50
   1   8  11    0.90    0.60
   1   8  11    0.20    0.40
   0   8  11   -0.60    0.50
   0   8  11    0.00    0.50
   0   8  11   -0.80    0.60
  -1   8  11    2.00    0.60
  -1   8  11    0.60    0.40
  -1   8  11    0.30    0.50
  -2   8  11    5.10    0.70
  -2   8  11    7.50    1.00
  -3   8  11    2.70    0.60
  -4   8  11    4.00    0.70
   6   8  10    8.10    0.70
   6   8  10    8.90    0.90
   5   8  10    6.90    1.00
   5   8  10    4.70    0.90
   5   8  10    4.90    0.70
  -5  -8 -10    4.90    0.80
   4   8  10    3.70    0.80
   4   8  10    2.30    0.70
   4   8  10    2.20    0.50
   3   8  10    1.50    0.50
   3   8  10    1.30    0.50
   3   8  10    0.60    0.80
   2   8  10    8.10    0.90
   2   8  10    7.70    1.00
   2   8  10    9.10    1.00
   1   8  10   33.10    1.60
   1   8  10   31.70    1.70
   1   8  10   33.70    1.70
   0   8  10   30.30    1.60
   0   8  10   29.80    1.60
   0   8  10   32.00    1.60
  -1   8  10   32.40    1.70
  -1   8  10   30.10    1.60
  -1   8  10   34.60    1.70
  -2   8  10    8.00    1.10
  -2   8  10    8.80    0.90
  -2   8  10    8.20    0.90
  -3   8  10    1.60    0.50
  -3   8  10    2.00    0.60
  -4   8  10    1.80    0.50
  -4   8  10    2.30    0.60
  -5   8  10    5.30    1.00
  -5   8  10    1.40    0.60
   7   8   9    1.30    0.60
   7   8   9   -0.30    0.40
   6   8   9    2.60    0.70
   6   8   9    2.40    0.70
  -6  -8  -9    1.60    0.60
   5   8   9    4.70    0.90
   5   8   9    4.20    0.80
   5   8   9    4.20    0.80
  -5  -8  -9    3.20    0.80
   4   8   9   17.10    1.30
   4   8   9   17.40    1.20
   4   8   9   15.70    1.20
   3   8   9    0.70    0.60
   3   8   9    0.50    0.60
   3   8   9    0.00    0.70
   2   8   9    7.20    1.10
   2   8   9    6.20    1.20
   2   8   9    9.70    1.90
   2   8   9    6.20    1.00
   1   8   9   43.60    2.10
   1   8   9   43.80    2.10
   1   8   9   44.40    2.10
   0   8   9    1.40    0.80
   0   8   9   -0.50    0.70
   0   8   9    1.30    0.70
  -1   8   9   45.70    2.10
  -1   8   9   40.90    2.00
  -1   8   9   43.10    2.10
  -2   8   9    7.00    1.00
  -2   8   9    8.00    1.00
  -2   8   9    5.00    1.10
  -3   8   9    0.10    0.70
  -3   8   9    0.50    0.60
  -3   8   9   -0.20    0.60
  -4   8   9   15.20    1.20
  -4   8   9   16.80    1.20
  -5   8   9    4.20    1.00
  -5   8   9    4.10    0.80
  -6   8   9    4.30    1.30
   8   8   8    7.00    0.70
  -8  -8  -8    6.80    0.70
   7   8   8    9.70    1.00
   7   8   8    8.40    0.80
   6   8   8    4.60    0.90
   6   8   8    5.10    0.90
  -6  -8  -8    5.50    0.90
   5   8   8   13.60    1.40
   5   8   8   15.50    1.20
   5   8   8   14.10    1.20
   4   8   8    5.00    1.10
   4   8   8    6.60    1.10
   4   8   8    4.70    1.20
   3   8   8   18.20    1.40
   3   8   8   17.40    1.40
   3   8   8   18.30    1.50
   2   8   8   51.69    2.40
   2   8   8   55.19    2.50
   2   8   8   51.69    2.70
   2   8   8   51.79    2.50
   1   8   8   25.50    1.60
   1   8   8   26.20    1.70
   1   8   8   27.70    1.60
   1   8   8   18.00    2.80
   0   8   8   68.39    2.80
   0   8   8   65.19    2.80
   0   8   8   65.29    2.80
  -1   8   8   30.10    1.80
  -1   8   8   27.40    1.60
  -1   8   8   28.50    1.70
  -2   8   8   49.70    2.30
  -2   8   8   53.29    2.30
  -2   8   8   51.79    2.40
  -3   8   8   17.40    1.30
  -3   8   8   17.20    1.40
  -3   8   8   15.30    1.30
  -4   8   8    4.40    1.20
  -4   8   8    8.20    1.00
  -4   8   8    6.80    0.90
  -5   8   8   16.80    1.40
  -5   8   8   15.90    1.20
  -6   8   8    6.30    0.90
  -7   8   8   10.60    1.10
   8   8   7    2.80    0.70
  -8  -8  -7    3.40    0.70
   7   8   7    4.80    1.10
   7   8   7    6.30    0.90
  -7  -8  -7    4.80    0.90
   6   8   7    8.60    1.20
   6   8   7    9.30    1.70
  -6  -8  -7    8.30    1.10
   5   8   7   12.30    1.20
   5   8   7   10.90    1.30
   5   8   7   11.60    1.20
   4   8   7  133.19    4.90
   4   8   7  124.09    5.00
   4   8   7  136.09    5.00
   3   8   7   19.40    1.60
   3   8   7   16.10    1.40
   3   8   7   19.80    1.30
   3   8   7   18.80    1.50
   2   8   7  129.69    5.00
   2   8   7  134.59    5.00
   2   8   7  128.69    4.90
   2   8   7  130.89    4.90
   1   8   7   30.30    1.80
   1   8   7   31.10    2.00
   1   8   7   30.60    1.80
   1   8   7   31.40    1.70
   0   8   7    0.20    0.70
   0   8   7    0.40    0.60
   0   8   7   -0.80    0.60
  -1   8   7   31.50    1.70
  -1   8   7   31.10    1.80
  -1   8   7   30.60    1.80
  -2   8   7  128.39    4.90
  -2   8   7  134.09    4.90
  -2   8   7  132.49    4.90
  -3   8   7   20.10    1.50
  -3   8   7   19.00    1.50
  -3   8   7   17.70    1.40
  -4   8   7  132.89    4.80
  -4   8   7  128.09    4.80
  -4   8   7  126.69    4.80
  -5   8   7   10.20    1.50
  -5   8   7   10.40    1.40
  -5   8   7   11.40    1.20
  -6   8   7    8.80    1.10
  -7   8   7    7.20    1.10
   9   8   6   15.20    1.00
  -9  -8  -6   14.90    0.90
   8   8   6   17.90    1.70
   7   8   6    1.20    0.80
   7   8   6    1.30    0.60
  -7  -8  -6    0.60    0.70
   6   8   6   76.39    3.20
   6   8   6   78.79    3.20
  -6  -8  -6   80.59    3.20
   5   8   6   51.99    2.40
   5   8   6   50.49    2.40
   5   8   6   50.79    2.40
   4   8   6  111.59    4.20
   4   8   6  105.69    4.10
   4   8   6  102.49    4.20
   3   8   6   85.89    3.50
   3   8   6   85.59    3.60
   3   8   6   90.69    3.60
   3   8   6   92.09    3.60
   2   8   6   65.99    2.90
   2   8   6   65.99    2.80
   2   8   6   68.09    2.90
   2   8   6   68.49    2.90
   1   8   6    9.20    1.30
   1   8   6   11.10    1.40
   1   8   6    9.90    1.20
   1   8   6    8.80    1.00
   0   8   6  177.88    6.60
   0   8   6  173.98    6.40
   0   8   6  181.28    6.50
   0   8   6  181.78    6.40
  -1   8   6   11.50    1.30
  -1   8   6   10.60    1.10
  -1   8   6   11.30    1.30
  -2   8   6   72.09    3.00
  -2   8   6   67.69    2.90
  -2   8   6   69.29    2.90
  -3   8   6   68.59    3.40
  -3   8   6   83.09    3.10
  -4   8   6  103.99    4.10
  -4   8   6  105.39    4.00
  -4   8   6  101.29    3.90
  -5   8   6   49.80    2.30
  -5   8   6   50.79    2.30
  -6   8   6   71.29    2.90
  -7   8   6    0.20    0.70
   7  -8  -6    1.00    1.20
   9   8   5   11.40    1.30
  -9  -8  -5    9.20    0.80
   8   8   5    5.80    1.00
  -8  -8  -5    6.50    0.90
  -8  -8  -5    6.60    1.00
   7   8   5    3.40    0.90
   7   8   5    3.10    1.00
  -7  -8  -5    2.70    0.70
   6   8   5   39.90    2.10
   6   8   5   45.30    2.20
  -6  -8  -5   42.40    2.10
   5   8   5   71.89    3.00
   5   8   5   71.79    3.00
   5   8   5   64.49    3.30
   4   8   5    1.90    0.70
   4   8   5    1.30    0.80
   4   8   5    3.40    1.20
   3   8   5   71.89    3.00
   3   8   5   67.59    3.00
   3   8   5   73.89    2.90
   2   8   5   29.20    1.80
   2   8   5   27.50    1.70
   2   8   5   28.70    1.60
   2   8   5   28.80    1.70
   1   8   5   51.89    2.30
   1   8   5   47.10    2.40
   1   8   5   54.89    2.20
   1   8   5   52.69    2.40
   0   8   5   -0.10    1.00
   0   8   5    0.30    0.80
   0   8   5   -0.70    0.60
   0   8   5   -0.40    0.70
  -1   8   5   49.20    2.40
  -1   8   5   52.29    2.20
  -1   8   5   50.69    2.40
  -2   8   5   24.20    1.70
  -2   8   5   27.60    1.50
  -2   8   5   25.90    1.80
  -3   8   5   64.89    3.00
  -3   8   5   63.39    2.90
  -3   8   5   72.49    2.80
  -4   8   5    0.70    0.90
  -4   8   5    0.60    0.70
  -5   8   5   66.89    2.80
  -5   8   5   64.99    2.90
   5  -8  -5   66.99    2.90
  -6   8   5   38.80    1.90
  -6   8   5   40.50    2.00
   6  -8  -5   36.10    2.10
   7  -8  -5    1.10    0.80
   8  -8  -5    3.50    1.20
 -10  -8  -4    0.90    0.40
   9   8   4    0.10    0.60
  -9  -8  -4    1.80    0.40
   8   8   4    0.30    0.60
  -8  -8  -4    0.50    0.50
  -8  -8  -4    0.70    0.60
   7   8   4   25.60    1.60
  -7  -8  -4   25.20    1.60
   6   8   4   32.60    2.10
   6   8   4   35.00    1.90
  -6  -8  -4   32.60    1.80
   5   8   4   38.40    2.00
   5   8   4   42.70    2.10
  -5  -8  -4   39.30    2.00
   4   8   4  103.49    4.00
   4   8   4  101.09    4.00
   4   8   4  104.89    4.00
   3   8   4   36.70    2.10
   3   8   4   39.20    1.90
   3   8   4   40.50    1.90
   2   8   4   58.99    2.80
   2   8   4   56.39    2.50
   2   8   4   58.09    2.50
   2   8   4   59.09    2.60
   1   8   4   17.50    1.30
   1   8   4   18.80    1.40
   1   8   4   20.40    1.70
  -1  -8  -4   17.00    3.40
   0   8   4  179.58    6.40
  -1   8   4   18.30    1.30
  -2   8   4   58.39    2.50
  -3   8   4   39.30    1.90
   3  -8  -4   38.80    2.00
  -4   8   4  100.19    3.90
   4  -8  -4  104.39    4.00
  -5   8   4   39.10    2.00
   5  -8  -4   41.50    2.10
  -6   8   4   32.60    1.80
   6  -8  -4   36.80    2.30
  -7   8   4   20.20    1.60
   7  -8  -4   23.20    1.50
   8  -8  -4    0.20    0.70
   9  -8  -4    1.10    0.70
 -10  -8  -3   10.70    0.80
   9   8   3    1.50    0.80
  -9  -8  -3    1.90    0.70
  -9  -8  -3    1.30    0.50
   8   8   3   41.20    2.10
  -8  -8  -3   42.10    2.00
  -8  -8  -3   40.60    2.40
   7   8   3   10.80    1.30
  -7  -8  -3   10.50    1.20
   6   8   3  203.08    7.40
  -6  -8  -3  206.98    7.30
   5   8   3   26.10    2.40
   5   8   3   25.10    1.60
  -5  -8  -3   26.80    1.50
   4   8   3   86.29    3.70
   4   8   3   92.99    3.60
   4   8   3   93.09    3.70
   3   8   3  116.19    4.50
   3   8   3  134.99    4.80
  -3  -8  -3  115.39    5.80
   2   8   3   24.50    2.30
  -2  -8  -3   29.50    2.80
  -1  -8  -3  308.57   11.40
   0  -8  -3    0.20    0.70
   1  -8  -3  301.47   11.20
  -2   8   3   29.30    1.80
   2  -8  -3   23.60    1.60
   2  -8  -3   21.10    2.40
  -3   8   3  115.49    4.40
   3  -8  -3  121.99    4.40
  -4   8   3   91.59    3.60
   4  -8  -3   96.79    3.70
  -5   8   3   22.80    1.50
   5  -8  -3   26.60    1.50
  -6   8   3  195.58    7.10
   6  -8  -3  206.38    7.30
  -7   8   3   10.90    1.20
   7  -8  -3   10.30    1.20
  -8   8   3   30.70    2.30
   8  -8  -3   38.40    1.90
   9  -8  -3    1.00    0.70
 -10  -8  -2    1.00    0.40
  -9  -8  -2    2.30    0.50
  -9  -8  -2    4.90    0.90
   8   8   2   25.90    2.00
  -8  -8  -2   27.00    1.60
  -8  -8  -2   26.00    1.60
   7   8   2   20.10    1.60
  -7  -8  -2   21.20    1.50
  -7  -8  -2   23.30    1.40
   6   8   2   93.99    3.80
  -6  -8  -2   98.09    3.80
   5   8   2   65.09    2.80
  -5  -8  -2   63.99    2.70
   4   8   2  143.79    5.20
   4   8   2  148.79    5.30
  -4  -8  -2  148.09    5.20
  -4  -8  -2  121.09    7.50
   3   8   2   24.20    1.50
  -3  -8  -2   28.30    2.70
  -2  -8  -2  297.97   11.00
  -1  -8  -2  188.58    7.30
   0  -8  -2  101.89    4.40
   1  -8  -2  204.58    7.80
   2  -8  -2  303.57   11.00
   2  -8  -2  292.17   10.30
   3  -8  -2   27.40    1.50
   3  -8  -2   24.20    2.70
   4  -8  -2  152.68    5.60
   5  -8  -2   63.79    2.70
   6  -8  -2   95.59    3.80
  -7   8   2   21.40    1.40
   7  -8  -2   19.50    1.40
  -8   8   2   20.00    1.90
   8  -8  -2   20.80    1.50
   9  -8  -2    3.50    0.90
  10  -8  -2    0.20    0.70
 -10  -8  -1    4.90    0.60
  -9  -8  -1   16.00    1.20
  -9  -8  -1   15.60    1.00
  -8  -8  -1    8.70    1.10
  -8  -8  -1   10.30    1.10
   7   8   1   57.39    2.70
  -7  -8  -1   55.69    2.50
  -7  -8  -1   55.29    2.50
   6   8   1  220.38    7.90
  -6  -8  -1  217.48    7.80
   5   8   1  352.36   12.10
  -5  -8  -1  347.37   12.10
   4   8   1  631.64   21.50
  -4  -8  -1  637.14   21.50
  -4  -8  -1  637.94   29.20
  -3  -8  -1   10.70    2.10
  -2  -8  -1  144.69    5.80
  -1  -8  -1   84.79    3.80
   0  -8  -1   -0.30    0.60
   1  -8  -1   87.59    3.40
   1  -8  -1   87.59    3.90
   2  -8  -1  148.39    5.30
   2  -8  -1  148.29    5.90
   3  -8  -1   14.30    2.20
   3  -8  -1   12.80    1.00
   4  -8  -1  632.54   22.40
   4  -8  -1  636.44   21.50
   5  -8  -1  348.17   12.10
   6  -8  -1  217.48    7.80
   7  -8  -1   52.39    2.40
   8  -8  -1    8.60    1.10
  -9   8   1   14.50    1.20
   9  -8  -1   15.00    1.30
  10  -8  -1    5.30    1.10
 -10  -8   0   -0.10    0.30
  -9  -8   0    6.40    0.70
  -9  -8   0    5.50    0.90
  -8  -8   0   22.40    1.40
  -8  -8   0   20.40    1.40
  -7  -8   0    0.40    0.60
  -7  -8   0    0.40    0.70
   6   8   0  185.08    6.90
  -6  -8   0  190.28    6.80
  -6  -8   0  193.68    6.80
   5   8   0   66.99    2.90
  -5  -8   0   69.09    2.90
  -5  -8   0   68.89    2.80
   4   8   0   78.09    3.20
  -4  -8   0   80.39    3.10
  -4  -8   0   76.89    3.20
  -4  -8   0   77.69    4.50
  -3  -8   0   31.40    1.70
  -3  -8   0   28.60    2.60
  -2  -8   0    2.30    0.80
  -2  -8   0    4.90    1.00
  -1  -8   0   44.90    2.10
  -1  -8   0   45.50    2.50
   0   8   0   67.99    3.20
   0  -8   0   73.79    2.80
  -1   8   0   43.70    2.40
   1  -8   0   46.00    2.00
   1  -8   0   45.80    2.40
  -2   8   0    1.50    0.70
   2  -8   0    2.00    0.60
   2  -8   0    2.00    0.80
   3  -8   0   25.90    1.30
   3  -8   0   25.70    2.40
   4  -8   0  105.29    4.30
   4  -8   0   84.29    3.50
   4  -8   0   88.59    3.50
   5  -8   0   79.29    3.00
   5  -8   0   65.19    3.10
   5  -8   0   72.29    2.90
   6  -8   0  182.98    6.60
   6  -8   0  174.28    6.60
   7  -8   0   -0.30    0.60
   8  -8   0   19.60    1.50
  -9   8   0    6.00    1.00
   9  -8   0    6.70    1.10
  10  -8   0    0.10    0.70
 -10  -8   1    2.30    1.20
 -10  -8   1    4.80    0.60
  -9  -8   1   15.20    1.00
  -9  -8   1   14.10    1.00
  -8  -8   1    9.10    1.10
  -8  -8   1    8.50    1.00
   7   8  -1   53.79    2.50
  -7  -8   1   60.69    2.50
  -7  -8   1   56.69    2.40
  -6  -8   1  218.68    7.70
  -6  -8   1  217.58    7.70
   5   8  -1  325.07   11.90
  -5  -8   1  357.06   11.90
  -5  -8   1  350.66   11.90
  -4  -8   1  663.53   21.70
  -4  -8   1  615.64   22.00
  -3  -8   1   13.00    2.40
  -3  -8   1   11.10    1.20
  -2  -8   1  150.58    5.50
  -2  -8   1  151.18    6.10
  -1  -8   1   92.09    4.00
  -1  -8   1   86.79    3.40
   0   8  -1   -0.60    0.60
   0  -8   1    0.40    0.60
   0  -8   1   -0.40    0.50
  -1   8  -1   74.79    3.70
   1  -8   1   90.19    3.80
   1  -8   1   88.79    3.20
  -2   8  -1  137.49    5.70
   2  -8   1  153.08    5.30
   2  -8   1  147.59    5.80
  -3   8  -1    9.60    1.80
   3  -8   1   11.60    2.10
   3  -8   1   12.20    1.00
   4  -8   1  679.33   22.70
   4  -8   1  679.03   22.80
   4  -8   1  658.33   22.80
   5  -8   1  366.66   12.30
   5  -8   1  350.06   12.30
   5  -8   1  350.56   12.40
   6  -8   1  225.68    8.20
   6  -8   1  227.88    8.00
   7  -8   1   52.39    2.60
   7  -8   1   57.19    2.70
   7  -8   1   55.99    2.40
   8  -8   1    9.90    1.20
   9  -8   1   15.80    1.30
  10  -8   1    2.30    0.80
 -10  -8   2    3.20    0.60
 -10  -8   2    0.30    0.60
  -9  -8   2    4.30    0.70
  -9  -8   2    2.60    0.70
   8   8  -2   23.00    1.50
  -8  -8   2   22.50    1.30
  -8  -8   2   23.10    1.30
   7   8  -2   22.40    1.50
  -7  -8   2   21.40    1.30
  -7  -8   2   20.90    1.40
  -6  -8   2   96.89    3.80
  -6  -8   2   99.19    3.80
  -5  -8   2   65.99    2.70
  -5  -8   2   62.89    2.80
  -4  -8   2  158.58    5.90
  -4  -8   2  164.48    5.80
  -3  -8   2   27.40    1.60
  -3  -8   2   31.00    1.70
  -2  -8   2  320.47   11.60
  -2  -8   2  304.97   10.80
  -1  -8   2  212.58    8.00
  -1  -8   2  203.78    7.30
   0  -8   2  105.99    4.60
   0  -8   2  107.49    4.00
  -1   8  -2  184.18    7.60
   1  -8   2  201.88    6.90
   1  -8   2  198.38    7.50
  -2   8  -2  269.87   10.80
   2  -8   2  310.67   10.30
   2  -8   2  314.17   10.90
   3  -8   2   24.60    1.70
   3  -8   2   27.20    2.70
   3  -8   2   26.70    1.70
   3  -8   2   27.70    1.50
   4  -8   2  159.18    5.80
   4  -8   2  154.98    5.80
   4  -8   2  160.88    5.70
   5  -8   2   68.59    2.80
   5  -8   2   63.89    2.90
   5  -8   2   68.49    2.90
   6  -8   2  100.59    4.00
   6  -8   2   97.29    3.80
   6  -8   2  100.39    4.00
   7  -8   2   19.90    1.60
   7  -8   2   22.30    1.60
   7  -8   2   21.90    1.60
   8  -8   2   22.30    1.60
   9  -8   2    3.30    1.10
 -10   8  -2    1.80    0.60
 -10  -8   3    9.40    0.80
 -10  -8   3    9.30    0.90
   9   8  -3    2.60    1.00
  -9  -8   3    1.30    0.50
  -9  -8   3    1.20    0.40
   8   8  -3   38.40    2.00
  -8  -8   3   42.20    1.90
  -8  -8   3   39.10    1.80
   7   8  -3   10.10    1.20
  -7  -8   3   10.60    1.10
  -7  -8   3   11.60    1.00
  -6  -8   3  192.88    6.90
  -6  -8   3  194.08    6.90
  -5  -8   3   27.20    1.70
  -5  -8   3   27.50    1.70
  -4  -8   3   94.49    3.70
  -4  -8   3  100.19    3.90
  -3  -8   3  127.99    4.80
  -3  -8   3  126.59    4.70
  -1  -8   3  300.37   10.70
  -1  -8   3  318.17   11.60
   0  -8   3    0.30    0.50
   0  -8   3   -0.30    0.80
   1  -8   3  313.07   10.90
   1  -8   3  320.47   11.60
   2  -8   3   29.10    2.60
   2  -8   3   30.20    2.20
   2  -8   3   26.40    1.50
   3  -8   3  125.69    4.60
   3  -8   3  117.59    4.50
   3  -8   3  119.49    4.60
   4  -8   3   97.99    3.80
   4  -8   3   97.09    3.90
   4  -8   3  100.49    3.80
   5  -8   3   25.60    1.70
   5  -8   3   26.20    1.60
   5  -8   3   23.90    2.00
   6  -8   3  210.38    7.50
   6  -8   3  198.58    7.40
   7  -8   3   14.00    1.40
   7  -8   3   10.20    1.10
   7  -8   3   10.50    1.30
   8  -8   3   40.30    2.10
   8  -8   3   42.80    1.90
   8  -8   3   40.70    2.00
   9  -8   3    0.40    0.70
   9   8  -4    1.80    0.80
  -9  -8   4    2.20    0.60
  -9  -8   4    1.50    0.50
   8   8  -4   -0.20    0.60
  -8  -8   4    0.50    0.50
  -8  -8   4    0.80    0.50
   7   8  -4   21.50    1.50
  -7  -8   4   24.30    1.40
  -7  -8   4   22.20    1.40
  -6  -8   4   32.10    1.70
  -6  -8   4   32.80    1.70
  -5  -8   4   40.40    2.20
  -5  -8   4   40.10    1.90
  -4  -8   4  107.59    4.20
  -4  -8   4  103.89    4.00
  -3  -8   4   38.70    1.90
  -3  -8   4   40.10    2.00
  -2  -8   4   53.19    2.40
  -2  -8   4   54.89    2.40
  -1  -8   4   19.40    1.30
   0  -8   4  190.48    7.80
   0  -8   4  193.38    6.90
   1  -8   4   19.60    1.20
   1  -8   4   19.70    2.70
   1  -8   4   18.10    1.60
   2  -8   4   57.39    2.40
   2  -8   4   55.99    2.50
   2  -8   4   53.29    2.50
   3  -8   4   38.80    1.90
   3  -8   4   38.80    2.00
   3  -8   4   40.00    2.00
   4  -8   4   96.09    4.00
   4  -8   4  103.99    3.90
   4  -8   4  105.59    4.00
   5  -8   4   41.50    2.00
   5  -8   4   39.90    2.10
   5  -8   4   41.50    2.10
   6  -8   4   34.80    2.30
   6  -8   4   33.20    1.80
   6  -8   4   32.50    1.90
   7  -8   4   22.70    1.60
   7  -8   4   25.40    1.60
   7  -8   4   23.50    1.60
   8  -8   4    0.20    0.60
   8  -8   4    1.10    0.50
   8  -8   4   -1.00    0.70
   9  -8   4    3.10    0.70
   9  -8   4    1.20    1.00
   9   8  -5    8.80    1.20
  -9  -8   5   10.80    0.80
  -9  -8   5    9.90    0.70
   8   8  -5    7.20    0.90
  -8  -8   5    4.50    0.80
  -8  -8   5    6.30    0.80
   7   8  -5    1.60    0.70
  -7  -8   5    1.90    0.60
  -6  -8   5   41.30    1.90
  -6  -8   5   43.20    2.00
  -5  -8   5   63.89    2.70
  -5  -8   5   69.89    3.10
  -5  -8   5   65.29    2.90
  -4  -8   5    2.10    0.80
  -4  -8   5    0.80    0.60
  -3  -8   5   70.69    3.40
  -2  -8   5   29.70    1.60
  -2  -8   5   25.80    1.60
  -1  -8   5   51.49    2.30
  -1  -8   5   51.79    2.20
  -1  -8   5   38.10    3.40
   0  -8   5    0.50    0.60
   0  -8   5   -1.10    1.00
   1  -8   5   52.79    2.50
   1  -8   5   53.19    2.40
   2  -8   5   28.40    1.90
   2  -8   5   27.30    1.70
   2  -8   5   27.10    1.60
   3  -8   5   68.09    2.90
   3  -8   5   70.79    3.00
   3  -8   5   68.89    2.90
   4  -8   5    2.40    0.80
   4  -8   5    1.60    0.80
   4  -8   5    1.70    0.80
   5  -8   5   70.09    3.00
   5  -8   5   63.49    2.90
   5  -8   5   67.69    2.80
   6  -8   5   39.90    2.00
   6  -8   5   37.40    2.00
   6  -8   5   40.10    2.10
   7  -8   5    2.80    0.70
   7  -8   5    1.70    0.90
   7  -8   5    2.20    0.60
   8  -8   5    4.20    0.80
   8  -8   5    5.40    1.40
   8  -8   5    5.90    0.70
   9  -8   5    7.40    0.90
  -9  -8   6   14.80    0.80
   8   8  -6   15.20    1.10
  -8  -8   6   13.70    1.10
  -8  -8   6   13.10    1.00
   7   8  -6    0.00    0.90
  -7  -8   6    0.90    0.50
  -7  -8   6    0.40    0.50
  -6  -8   6   74.59    2.90
  -6  -8   6   75.09    3.00
  -5  -8   6   50.09    2.40
  -5  -8   6   50.09    2.20
  -4  -8   6  109.29    4.20
  -4  -8   6  114.69    4.70
  -3  -8   6   90.19    3.50
  -3  -8   6   92.69    3.80
  -2  -8   6   69.29    2.80
  -2  -8   6   68.39    3.30
  -1  -8   6   11.00    1.50
  -1  -8   6    9.40    1.10
   0  -8   6  178.98    6.40
   0  -8   6  171.38    6.40
   1  -8   6   13.00    1.30
   1  -8   6   11.20    1.40
   2  -8   6   67.09    2.90
   2  -8   6   67.79    2.90
   2  -8   6   68.99    3.00
   3  -8   6   83.49    3.50
   3  -8   6   88.89    3.60
   3  -8   6   90.99    3.50
   4  -8   6  107.79    4.20
   4  -8   6  104.19    4.00
   4  -8   6  100.99    4.10
   5  -8   6   48.10    2.40
   5  -8   6   45.70    2.20
   5  -8   6   49.60    2.30
   6  -8   6   72.29    2.90
   6  -8   6   66.69    3.10
   6  -8   6   71.59    3.00
   7  -8   6   -0.30    0.80
   7  -8   6   -0.40    0.40
   7  -8   6    1.50    0.60
   8  -8   6   13.30    0.90
   8  -8   6   13.20    1.00
   9  -8   6   14.90    0.90
   8   8  -7    3.50    0.90
  -8  -8   7    1.80    0.50
   7   8  -7    4.80    1.00
  -7  -8   7    5.90    0.70
  -7  -8   7    6.20    1.00
  -6  -8   7    6.80    1.20
  -6  -8   7    7.50    1.20
  -5  -8   7   10.80    1.00
  -4  -8   7  133.69    5.30
  -4  -8   7  126.19    5.10
  -3  -8   7   20.10    1.30
  -3  -8   7   19.10    1.60
  -2  -8   7  133.39    5.10
  -2  -8   7  125.99    4.70
  -1  -8   7   32.40    1.90
  -1  -8   7   30.40    1.90
   0  -8   7    0.20    1.10
   0  -8   7   -0.30    0.60
   1  -8   7   28.90    1.90
   1  -8   7   32.10    1.90
   2  -8   7  121.09    4.80
   2  -8   7  126.39    4.90
   2  -8   7  124.59    4.70
   3  -8   7   17.50    1.50
   3  -8   7   18.80    1.50
   3  -8   7   18.40    1.60
   4  -8   7  119.49    4.80
   4  -8   7  124.29    4.60
   4  -8   7  123.09    4.70
   5  -8   7   12.70    1.30
   5  -8   7   10.00    1.50
   5  -8   7   13.10    1.20
   6  -8   7    7.40    1.90
   6  -8   7    4.80    1.50
   6  -8   7    8.80    1.00
   7  -8   7    5.50    0.90
   7  -8   7    6.20    0.80
   8  -8   7    1.80    0.50
   8  -8   7    3.60    0.80
  -8  -8   8    4.80    0.50
   7   8  -8    9.80    1.00
  -7  -8   8    8.80    0.70
  -6  -8   8    6.10    0.70
  -5  -8   8   14.70    1.10
  -4  -8   8    6.70    1.00
  -3  -8   8   16.50    1.60
  -3  -8   8   19.60    1.20
  -2  -8   8   53.79    2.20
  -2  -8   8   47.40    2.50
  -1  -8   8   25.60    1.70
  -1  -8   8   27.50    1.80
   0  -8   8   68.69    4.00
   1  -8   8   24.70    1.70
   1  -8   8   27.40    1.90
   2  -8   8   47.40    2.40
   2  -8   8   49.80    2.30
   3  -8   8   13.90    1.60
   3  -8   8   15.00    1.40
   3  -8   8   17.40    1.50
   4  -8   8    4.30    1.10
   4  -8   8    5.10    1.10
   5  -8   8   13.80    1.90
   5  -8   8   14.40    1.20
   5  -8   8   16.10    1.10
   6  -8   8    5.80    0.90
   6  -8   8    5.00    0.70
   7  -8   8    8.90    0.70
   7  -8   8    8.80    0.80
   8  -8   8    5.70    0.60
  -7  -8   9    0.60    0.30
   6   8  -9    1.40    0.60
  -6  -8   9    2.30    0.60
  -5  -8   9    3.70    0.70
  -4  -8   9   15.10    1.00
  -3  -8   9   -1.00    0.70
  -3  -8   9   -0.50    0.90
  -2  -8   9    5.50    1.30
  -2  -8   9    7.90    1.10
  -1  -8   9   39.00    2.20
  -1  -8   9   41.70    2.20
   0  -8   9    1.20    0.90
   1  -8   9   37.20    2.20
   2  -8   9    7.90    1.40
   2  -8   9    5.80    1.40
   3  -8   9    2.40    1.10
   3  -8   9    0.80    1.00
   3  -8   9    0.30    0.60
   4  -8   9   16.40    1.20
   4  -8   9   16.60    1.20
   5  -8   9    4.10    0.70
   5  -8   9    2.70    0.60
   6  -8   9    3.30    0.60
   6  -8   9    1.30    0.50
   7  -8   9    0.60    0.40
   7  -8   9    0.40    0.40
  -6  -8  10    8.70    0.60
   5   8 -10    5.70    1.00
  -5  -8  10    6.10    0.60
  -4  -8  10    2.90    0.70
  -3  -8  10    1.40    0.50
  -2  -8  10    7.00    1.00
  -1  -8  10   26.70    1.90
   0  -8  10   27.40    2.00
   3  -8  10    1.70    0.70
   4  -8  10    4.40    0.90
   5  -8  10    4.70    0.90
   5  -8  10    3.70    0.90
   6  -8  10    6.30    0.70
  -4  -8  11    2.30    0.70
  -3  -8  11    1.10    0.60
   4   9  11    1.20    0.40
  -4  -9 -11    0.80    0.50
   3   9  11    8.20    0.80
   3   9  11    6.40    1.00
   2   9  11    2.30    0.60
   2   9  11    1.00    0.40
   1   9  11    3.60    0.70
   1   9  11    3.40    0.70
   0   9  11   -0.20    0.40
   0   9  11    0.50    0.50
   0   9  11    0.20    0.50
  -1   9  11    2.80    0.70
  -1   9  11    2.80    0.70
  -1   9  11    2.60    0.90
  -2   9  11    1.10    0.50
  -2   9  11    0.70    0.50
  -3   9  11    8.50    0.80
   5   9  10    0.90    0.70
   5   9  10    0.90    0.60
  -5  -9 -10    0.90    0.50
   4   9  10   -0.90    0.60
   4   9  10    0.00    0.40
   4   9  10   -0.10    0.40
   3   9  10    6.60    0.80
   3   9  10    7.60    1.00
   2   9  10   11.70    1.00
   2   9  10   12.30    1.00
   1   9  10    7.80    0.90
   1   9  10    9.60    1.00
   1   9  10    9.60    1.00
   0   9  10   37.80    1.80
   0   9  10   38.80    1.80
   0   9  10   39.80    1.80
  -1   9  10    8.20    1.00
  -1   9  10    8.70    0.90
  -1   9  10    7.50    0.90
  -2   9  10   10.90    1.00
  -2   9  10   10.30    0.90
  -2   9  10    8.70    1.00
  -3   9  10    5.70    0.80
  -3   9  10    5.70    1.60
  -3   9  10    5.90    0.80
  -4   9  10    0.40    0.60
  -4   9  10    0.80    0.50
  -5   9  10   -0.50    0.60
   6   9   9    0.70    0.60
   6   9   9    0.30    0.40
  -6  -9  -9    0.90    0.60
   5   9   9   10.80    1.10
   5   9   9    9.60    1.00
   5   9   9    8.30    0.90
  -5  -9  -9    8.80    0.80
   4   9   9    7.50    0.90
   4   9   9    8.00    1.00
   4   9   9    6.90    1.00
   3   9   9    1.40    0.60
   3   9   9    1.40    0.70
   3   9   9    1.30    0.60
   2   9   9    5.40    1.10
   2   9   9    6.30    1.40
   2   9   9    5.00    0.90
   2   9   9    7.10    1.10
   1   9   9   66.29    2.80
   1   9   9   65.49    2.80
   1   9   9   63.69    2.70
   0   9   9   -0.40    0.60
   0   9   9    1.10    0.60
   0   9   9   -0.10    0.60
  -1   9   9   65.69    2.70
  -1   9   9   61.89    2.70
  -1   9   9   64.49    2.80
  -2   9   9    4.30    1.00
  -2   9   9    7.00    1.10
  -3   9   9    0.30    0.60
  -3   9   9    1.10    0.60
  -3   9   9    1.50    0.60
  -4   9   9    9.20    1.10
  -4   9   9    7.50    1.00
  -5   9   9    9.30    1.00
   7   9   8   15.70    1.20
  -7  -9  -8   10.60    1.20
   6   9   8    3.90    0.90
   6   9   8    3.50    0.80
  -6  -9  -8    2.30    0.60
   5   9   8    6.40    0.90
   5   9   8    5.70    1.00
   5   9   8    5.70    0.90
  -5  -9  -8    3.90    0.90
   4   9   8   12.90    1.30
   4   9   8   12.90    1.20
   4   9   8   12.30    1.10
   3   9   8   54.39    2.50
   3   9   8   55.59    2.50
   3   9   8   55.49    2.40
   2   9   8   40.40    2.10
   2   9   8   40.80    2.10
   2   9   8   40.80    2.00
   2   9   8   38.10    2.10
   1   9   8   41.40    2.20
   1   9   8   40.20    2.00
   1   9   8   36.20    2.40
   1   9   8   38.60    2.10
   0   9   8  234.58    8.30
   0   9   8  237.88    8.30
   0   9   8  233.58    8.40
  -1   9   8   41.40    2.00
  -1   9   8   41.50    2.10
  -1   9   8   41.10    2.10
  -2   9   8   41.90    2.00
  -2   9   8   37.00    2.00
  -2   9   8   40.60    2.00
  -3   9   8   54.69    2.40
  -3   9   8   53.89    2.40
  -3   9   8   53.69    2.40
  -4   9   8   11.20    1.30
  -4   9   8   13.00    1.20
  -4   9   8    9.60    1.30
  -5   9   8    5.90    1.00
  -6   9   8    0.20    0.70
   8   9   7    1.70    0.70
  -8  -9  -7    3.20    0.60
   7   9   7    3.70    0.80
   7   9   7    2.60    0.80
  -7  -9  -7    3.30    0.90
   6   9   7    4.40    1.00
   6   9   7    6.10    1.00
  -6  -9  -7    5.20    0.90
   5   9   7   32.90    1.80
   5   9   7   34.20    1.80
   5   9   7   32.00    1.80
   4   9   7   39.90    2.00
   4   9   7   40.80    2.20
   4   9   7   41.70    2.00
   3   9   7    6.80    1.10
   3   9   7    7.60    1.30
   3   9   7    6.20    1.30
   2   9   7   60.89    2.70
   2   9   7   59.99    2.60
   2   9   7   62.29    2.70
   2   9   7   59.89    2.70
   1   9   7   77.49    3.10
   1   9   7   74.69    3.20
   1   9   7   79.69    3.20
   1   9   7   74.39    3.20
   0   9   7    0.50    0.70
   0   9   7    0.80    0.70
   0   9   7    0.30    0.60
  -1   9   7   77.69    3.20
  -1   9   7   74.19    3.20
  -1   9   7   78.69    3.10
  -2   9   7   62.79    2.70
  -2   9   7   60.59    2.60
  -2   9   7   60.99    2.70
  -3   9   7    5.30    0.90
  -3   9   7    6.10    1.20
  -3   9   7    6.50    1.10
  -4   9   7   39.00    1.90
  -4   9   7   38.90    2.10
  -4   9   7   41.90    2.00
  -5   9   7   28.60    1.60
  -6   9   7    4.40    1.20
   8   9   6    6.00    0.90
  -8  -9  -6    4.60    1.10
   7   9   6    7.90    1.40
   7   9   6    7.20    0.90
  -7  -9  -6    9.70    1.00
   6   9   6    5.10    1.00
  -6  -9  -6    4.70    1.00
   5   9   6   30.80    1.80
   5   9   6   31.70    1.80
   5   9   6   32.40    1.80
   4   9   6    0.60    0.70
   4   9   6    0.10    0.60
   4   9   6    0.60    0.80
   3   9   6  116.59    4.50
   3   9   6  116.99    4.40
   3   9   6  114.99    4.50
   2   9   6   92.09    3.70
   2   9   6   94.39    3.80
   2   9   6   94.09    3.70
   2   9   6   93.69    3.60
   1   9   6   28.80    1.80
   1   9   6   28.30    1.50
   1   9   6   27.80    1.70
   1   9   6   26.70    1.80
   0   9   6   22.50    1.90
   0   9   6   23.80    1.60
   0   9   6   21.70    1.60
  -1   9   6   26.80    1.50
  -1   9   6   27.80    1.80
  -1   9   6   27.00    1.80
  -2   9   6   93.89    3.60
  -2   9   6   92.69    3.70
  -2   9   6   92.09    3.80
  -3   9   6  109.29    4.20
  -3   9   6  106.99    4.20
  -3   9   6  110.09    4.10
  -4   9   6   -0.30    0.80
  -4   9   6    2.10    1.10
  -4   9   6   -0.20    0.60
  -5   9   6   28.60    1.60
  -5   9   6   28.00    1.80
  -6   9   6    4.90    1.10
   9   9   5    1.40    0.60
  -9  -9  -5    1.30    0.40
   8   9   5   10.40    1.00
  -8  -9  -5    9.60    0.90
  -8  -9  -5    7.50    1.00
   7   9   5   -0.40    0.50
  -7  -9  -5    0.40    0.70
   6   9   5    3.30    1.00
   6   9   5    3.50    1.00
  -6  -9  -5    3.40    0.80
   5   9   5   95.39    3.80
   5   9   5   90.99    3.70
   5   9   5   94.99    3.80
  -5  -9  -5   96.29    3.70
   4   9   5  118.59    4.50
   4   9   5  116.29    4.60
   4   9   5  120.49    4.50
   3   9   5   23.90    1.70
   3   9   5   22.50    1.90
   3   9   5   19.50    1.50
   2   9   5   48.30    2.10
   2   9   5   46.20    2.20
   2   9   5   48.20    2.20
   2   9   5   45.40    2.40
   1   9   5   23.90    1.60
   1   9   5   23.90    1.50
   1   9   5   22.70    1.40
   1   9   5   23.50    1.80
   0   9   5    0.70    0.80
   0   9   5    0.60    0.80
   0   9   5   -0.10    0.60
   0   9   5    0.70    0.90
  -1   9   5   24.20    1.40
  -1   9   5   23.10    1.90
  -1   9   5   23.50    1.60
  -2   9   5   46.80    2.10
  -2   9   5   41.90    2.50
  -2   9   5   47.00    2.30
  -3   9   5   20.80    1.80
  -3   9   5   20.90    2.10
  -4   9   5  120.99    4.50
  -5   9   5   93.99    4.00
   5  -9  -5  119.19    5.00
  -6   9   5    4.10    0.80
   6  -9  -5    4.50    1.40
   7  -9  -5   -1.20    0.90
   8  -9  -5    8.20    1.50
   9   9   4    3.50    0.90
  -9  -9  -4    5.10    0.70
   8   9   4   -0.30    0.60
  -8  -9  -4    0.60    0.40
  -8  -9  -4    0.10    0.60
   7   9   4    0.90    0.60
   6   9   4   31.20    1.80
  -6  -9  -4   31.90    1.70
   5   9   4   73.29    3.10
   5   9   4   78.99    3.40
   5   9   4   68.99    3.20
  -5  -9  -4   73.89    3.00
   4   9   4   93.39    3.60
   4   9   4   90.59    3.60
   4   9   4   88.99    3.70
   3   9   4   80.29    3.30
   3   9   4   83.39    3.40
   3   9   4   84.59    3.30
   2   9   4   10.70    1.20
   2   9   4    8.00    1.10
   2   9   4   10.40    1.60
   2   9   4    9.50    1.10
   1   9   4   13.00    1.10
   1   9   4   11.20    1.20
   1   9   4   13.10    1.30
   0   9   4   33.40    1.80
   0   9   4   31.20    1.80
   0   9   4   28.50    1.60
  -1   9   4   11.60    1.50
  -1   9   4    7.00    1.70
  -1   9   4   10.90    1.10
  -2   9   4   12.00    1.70
  -2   9   4   10.80    1.10
  -3   9   4   80.69    3.20
  -4   9   4   73.89    3.90
   4  -9  -4   87.59    3.40
  -5   9   4   71.29    3.00
   5  -9  -4   73.99    3.10
  -6   9   4   30.80    1.60
   6  -9  -4   28.10    1.70
   7  -9  -4    0.20    0.70
   8  -9  -4    0.90    0.80
   9  -9  -4    4.70    1.40
 -10  -9  -3   -0.50    0.30
   9   9   3    0.60    1.00
  -9  -9  -3    1.30    0.40
   8   9   3    2.00    0.70
  -8  -9  -3    2.40    0.70
  -8  -9  -3    1.20    0.50
   7   9   3   18.20    1.40
  -7  -9  -3   19.00    1.40
   6   9   3  172.58    6.30
  -6  -9  -3  170.98    6.20
   5   9   3  181.18    6.60
  -5  -9  -3  182.28    6.60
   4   9   3   -0.60    0.70
   4   9   3   -0.10    0.50
   4   9   3    0.80    1.10
   3   9   3   65.99    3.00
   3   9   3   67.09    2.90
   3   9   3   69.39    2.80
   2   9   3  179.68    6.40
   2   9   3  175.38    6.30
   1   9   3   18.80    1.40
   1   9   3   18.10    1.30
   1   9   3   17.40    1.50
   0   9   3    0.00    0.60
  -1   9   3   17.50    1.30
  -2   9   3  171.38    6.10
  -3   9   3   69.79    2.80
   3  -9  -3   67.99    2.90
  -4   9   3    0.20    0.60
   4  -9  -3    0.70    0.70
  -5   9   3  178.78    6.50
   5  -9  -3  184.38    6.60
  -6   9   3  164.18    5.90
  -7   9   3   16.80    1.30
   7  -9  -3   15.80    1.40
  -8   9   3    0.90    0.70
   8  -9  -3    1.00    0.70
   9  -9  -3    3.40    1.10
 -10  -9  -2    3.10    0.60
  -9  -9  -2    0.80    0.60
  -9  -9  -2    1.50    0.40
   8   9   2    3.40    0.90
  -8  -9  -2    2.10    0.50
  -8  -9  -2    2.30    0.70
   7   9   2   93.99    3.70
  -7  -9  -2   90.49    3.60
  -7  -9  -2   87.39    3.60
   6   9   2   90.39    3.60
  -6  -9  -2   88.99    3.50
  -5  -9  -2   90.09    3.60
   4   9   2   52.49    2.30
  -4  -9  -2   51.49    2.30
   3   9   2  294.57   10.20
   2   9   2   46.00    2.10
  -1  -9  -2   76.19    4.10
   0  -9  -2  173.98    7.10
   1  -9  -2   81.39    4.00
   1  -9  -2   71.39    3.40
  -2   9   2   47.60    2.20
   2  -9  -2   53.09    2.30
   3  -9  -2  304.17   10.60
   4  -9  -2   51.99    2.30
   5  -9  -2   91.99    3.60
   6  -9  -2   83.49    3.40
  -7   9   2   78.89    3.10
   7  -9  -2   74.29    3.20
  -8   9   2    2.30    0.60
   8  -9  -2    2.10    0.70
   9  -9  -2    1.00    0.70
 -10  -9  -1    3.30    0.60
  -9  -9  -1    3.10    0.80
  -9  -9  -1    2.30    0.50
  -8  -9  -1    4.40    1.20
   7   9   1  101.79    3.90
  -7  -9  -1   99.19    3.80
  -7  -9  -1   93.69    3.90
   6   9   1  116.39    4.40
  -6  -9  -1  115.39    4.40
  -6  -9  -1  110.99    4.30
   5   9   1   62.59    2.70
  -5  -9  -1   62.09    2.70
   4   9   1   55.39    2.40
  -4  -9  -1   52.29    2.30
   3   9   1   79.49    3.20
  -3  -9  -1   82.59    3.20
  -2  -9  -1  158.38    6.60
  -1  -9  -1  302.47   11.20
   0  -9  -1   -1.10    0.70
   0  -9  -1   -1.10    0.80
   1  -9  -1  302.57   10.70
   1  -9  -1  316.07   11.40
   2  -9  -1  177.98    7.20
   2  -9  -1  177.58    6.30
   3  -9  -1   78.39    3.10
   3  -9  -1   77.79    5.70
   4  -9  -1   50.99    2.70
   4  -9  -1   55.19    2.40
   5  -9  -1   59.19    2.70
   6  -9  -1  116.79    4.50
   7  -9  -1   90.19    3.70
  -8   9   1    2.60    0.70
   8  -9  -1    3.30    0.90
  -9   9   1    2.10    0.60
   9  -9  -1    2.90    1.00
 -10  -9   0    0.50    0.40
  -9  -9   0    2.60    0.70
  -9  -9   0    1.70    0.40
  -8  -9   0    1.60    0.60
   7   9   0   18.90    2.30
  -7  -9   0   19.00    1.40
  -7  -9   0   21.80    1.50
   6   9   0    9.10    1.50
  -6  -9   0    9.10    1.10
  -6  -9   0    7.90    1.20
   5   9   0  153.28    5.70
  -5  -9   0  158.78    5.70
  -5  -9   0  154.98    5.70
   4   9   0    0.70    0.70
  -4  -9   0    0.80    0.70
  -4  -9   0    0.50    0.90
   3   9   0   17.00    1.40
  -3  -9   0   17.90    1.50
  -3  -9   0   17.80    1.30
  -2  -9   0   15.10    1.30
  -2  -9   0    9.90    2.20
  -1  -9   0  435.76   15.20
  -1  -9   0  456.55   16.00
   0  -9   0    6.00    1.80
   0  -9   0    4.00    1.00
   1  -9   0  452.85   16.50
   1  -9   0  474.95   15.80
   2  -9   0   16.20    2.30
   2  -9   0   14.00    1.10
   3  -9   0   18.90    3.00
   3  -9   0   16.20    1.20
   3  -9   0   21.20    1.50
   4  -9   0    0.90    0.80
   4  -9   0    0.50    0.50
   5  -9   0  170.98    6.20
   5  -9   0  151.38    5.90
   6  -9   0    5.20    1.60
   6  -9   0    7.20    1.10
   7  -9   0   19.80    1.50
   8  -9   0    0.90    0.70
  -9   9   0    2.30    0.60
   9  -9   0    1.70    1.40
 -10  -9   1    1.30    0.70
  -9  -9   1    2.70    0.70
  -9  -9   1    1.70    0.50
  -8  -9   1    3.20    0.70
  -8  -9   1    2.30    0.60
   7   9  -1   91.59    3.80
  -7  -9   1   92.59    3.60
  -7  -9   1  100.09    4.00
  -6  -9   1  115.79    4.50
  -6  -9   1  127.49    4.90
   5   9  -1   63.19    2.80
  -5  -9   1   62.09    2.80
  -5  -9   1   62.49    2.70
   4   9  -1   54.39    2.60
  -4  -9   1   54.49    2.50
  -4  -9   1   56.69    2.40
   3   9  -1   77.29    3.30
  -3  -9   1   82.39    3.30
  -3  -9   1   79.19    3.20
  -2  -9   1  178.88    6.30
  -2  -9   1  168.58    7.20
  -1  -9   1  321.57   10.70
  -1  -9   1  294.57   11.40
   0  -9   1    0.30    0.80
   0  -9   1    0.20    0.60
   1  -9   1  307.37   10.60
   1  -9   1  306.37   11.30
   2  -9   1  176.68    7.30
   2  -9   1  185.08    6.50
   3  -9   1   83.59    3.20
   3  -9   1   75.49    4.50
   3  -9   1   78.59    3.30
   3  -9   1   84.99    3.20
   4  -9   1   56.59    2.40
   4  -9   1   51.89    2.40
   4  -9   1   53.19    2.30
   5  -9   1   64.29    2.80
   5  -9   1   62.39    2.60
   5  -9   1   63.49    3.20
   6  -9   1  123.59    4.60
   6  -9   1  109.39    4.50
   7  -9   1   90.09    3.70
   7  -9   1   90.49    3.70
   8  -9   1    2.80    1.10
   9  -9   1    1.60    0.80
 -10  -9   2    6.40    1.20
  -9  -9   2    1.40    0.40
  -9  -9   2    2.20    0.60
   8   9  -2    2.20    1.00
  -8  -9   2    3.20    0.80
  -8  -9   2    3.60    0.80
   7   9  -2   77.79    3.30
  -7  -9   2   81.59    3.20
  -7  -9   2   80.59    3.20
  -6  -9   2   81.99    3.30
  -6  -9   2   85.49    3.30
  -5  -9   2   90.79    3.70
  -5  -9   2   94.59    3.60
   4   9  -2   51.69    2.70
  -4  -9   2   55.19    2.40
  -4  -9   2   54.59    2.50
  -3  -9   2  321.57   11.10
  -2  -9   2   41.70    2.30
  -1  -9   2   86.19    4.40
  -1  -9   2   84.19    3.30
   0  -9   2  188.18    6.50
   0  -9   2  172.88    7.20
   1  -9   2   84.19    3.30
   1  -9   2   81.19    4.20
   2  -9   2   53.69    2.20
   2  -9   2   47.10    2.30
   2  -9   2   51.29    3.50
   3  -9   2  319.37   10.70
   3  -9   2  295.77   10.60
   3  -9   2  301.37   10.60
   4  -9   2   53.49    2.40
   4  -9   2   54.09    2.30
   4  -9   2   53.79    2.40
   5  -9   2   87.39    3.80
   5  -9   2   91.99    3.80
   5  -9   2   93.89    3.60
   6  -9   2   88.29    3.50
   6  -9   2   87.99    3.60
   6  -9   2   91.99    3.70
   7  -9   2   76.99    3.50
   7  -9   2   85.89    3.40
   7  -9   2   85.29    3.30
   8  -9   2    2.70    0.80
   8  -9   2    2.60    1.00
   9  -9   2    3.20    1.00
  -9  -9   3    2.40    0.60
  -9  -9   3    2.70    0.70
   8   9  -3    1.80    0.80
  -8  -9   3    0.90    0.50
  -8  -9   3    1.10    0.50
   7   9  -3   18.40    1.40
  -7  -9   3   17.20    1.20
  -7  -9   3   17.00    1.30
  -6  -9   3  166.08    6.00
  -6  -9   3  166.58    6.00
  -5  -9   3  181.68    6.60
  -5  -9   3  186.38    6.80
  -4  -9   3    0.80    0.60
  -4  -9   3   -0.10    0.70
  -3  -9   3   72.89    3.10
  -3  -9   3   71.39    2.90
  -2  -9   3  184.68    6.60
  -2  -9   3  187.18    6.70
  -1  -9   3   18.50    1.30
   0  -9   3    0.50    1.00
   0  -9   3   -0.20    0.60
   0  -9   3   -1.00    1.50
   1  -9   3   19.30    1.30
   1  -9   3   16.00    2.90
   1  -9   3   17.50    1.50
   2  -9   3  192.38    6.70
   2  -9   3  180.78    6.60
   2  -9   3  189.88    6.70
   2  -9   3  174.78    7.80
   3  -9   3   68.69    2.90
   3  -9   3   71.59    2.90
   3  -9   3   67.69    2.90
   4  -9   3    2.00    0.70
   4  -9   3    0.70    0.60
   4  -9   3    0.60    0.70
   5  -9   3  179.58    6.70
   5  -9   3  178.58    6.60
   5  -9   3  191.48    6.80
   6  -9   3  168.88    6.20
   6  -9   3  171.88    6.10
   6  -9   3  163.88    6.40
   7  -9   3   17.60    1.50
   7  -9   3   20.30    1.50
   7  -9   3   19.40    1.30
   8  -9   3    1.70    0.70
   8  -9   3    1.60    0.70
   9  -9   3    1.80    0.80
  -9  -9   4    4.90    0.80
  -9  -9   4    4.20    0.60
  -8  -9   4    0.50    0.50
  -8  -9   4    0.20    0.40
   7   9  -4    0.90    0.70
  -7  -9   4    0.70    0.50
  -6  -9   4   26.90    1.70
  -6  -9   4   29.70    1.50
  -5  -9   4   75.39    3.30
  -5  -9   4   72.59    3.00
  -4  -9   4   88.19    3.50
  -4  -9   4   92.59    3.80
  -3  -9   4   84.29    3.30
  -3  -9   4   82.09    3.60
  -2  -9   4   10.30    1.30
  -2  -9   4   10.50    1.10
  -1  -9   4    9.10    1.60
  -1  -9   4   12.10    1.10
   0  -9   4   30.20    1.80
   0  -9   4   30.80    1.70
   1  -9   4   13.40    1.10
   1  -9   4   12.80    1.40
   2  -9   4   10.40    1.20
   2  -9   4   11.10    1.40
   2  -9   4   10.40    1.20
   3  -9   4   82.69    3.40
   3  -9   4   80.39    3.40
   3  -9   4   84.79    3.30
   4  -9   4   80.49    3.60
   4  -9   4   87.39    3.50
   4  -9   4   90.49    3.60
   5  -9   4   67.19    3.00
   5  -9   4   71.99    3.00
   5  -9   4   74.59    3.10
   6  -9   4   29.20    1.80
   6  -9   4   31.90    1.90
   6  -9   4   30.60    1.70
   7  -9   4    0.30    0.60
   7  -9   4   -0.20    0.70
   7  -9   4    0.10    0.50
   8  -9   4    1.00    0.60
   8  -9   4    0.50    0.50
   8  -9   4    0.70    0.80
   9  -9   4    6.50    1.50
   9  -9   4    5.90    1.10
  -9  -9   5    1.90    0.50
   8   9  -5   10.10    1.10
  -8  -9   5    8.70    0.90
  -8  -9   5    9.00    0.80
   7   9  -5    2.40    0.80
  -7  -9   5    0.30    0.60
  -7  -9   5    0.60    0.60
  -6  -9   5    2.90    0.80
  -6  -9   5    3.30    0.90
  -5  -9   5   88.79    3.90
  -5  -9   5   94.59    3.50
  -4  -9   5  119.69    4.40
  -4  -9   5  118.99    4.80
  -3  -9   5   24.60    2.10
  -3  -9   5   21.70    1.70
  -2  -9   5   45.30    2.10
  -1  -9   5   22.20    2.00
  -1  -9   5   22.20    1.60
  -1  -9   5   21.00    1.80
   0  -9   5    1.10    0.60
   0  -9   5   -0.20    0.70
   1  -9   5   24.10    1.70
   1  -9   5   23.50    2.00
   2  -9   5   42.40    2.40
   2  -9   5   47.20    2.20
   2  -9   5   47.80    2.30
   3  -9   5   23.20    1.50
   3  -9   5   20.30    1.60
   3  -9   5   20.90    1.50
   4  -9   5  116.69    4.50
   4  -9   5  120.09    4.60
   4  -9   5  118.59    4.50
   5  -9   5   95.79    3.70
   5  -9   5   92.29    3.60
   5  -9   5   89.29    3.80
   6  -9   5    2.50    0.70
   6  -9   5    3.30    0.70
   6  -9   5    5.30    1.10
   7  -9   5    0.20    0.50
   7  -9   5   -0.80    0.80
   7  -9   5    0.30    0.50
   8  -9   5    9.10    1.40
   8  -9   5    8.40    0.80
   8  -9   5    8.20    0.90
   9  -9   5    1.50    0.60
   8   9  -6    5.90    0.90
  -8  -9   6    4.60    0.60
   7   9  -6    8.30    1.00
  -7  -9   6    6.10    0.80
  -6  -9   6    4.00    0.90
  -5  -9   6   32.20    1.70
  -4  -9   6    0.10    0.80
  -4  -9   6    1.10    0.70
  -3  -9   6  115.49    4.30
  -3  -9   6  115.59    4.70
  -2  -9   6   95.09    3.60
  -2  -9   6   93.89    3.90
  -1  -9   6   27.40    1.70
  -1  -9   6   25.30    1.80
   0  -9   6   23.80    1.80
   0  -9   6   24.20    1.60
   1  -9   6   28.60    1.90
   1  -9   6   29.90    1.80
   2  -9   6   82.49    4.30
   2  -9   6   87.89    3.60
   2  -9   6   91.79    3.60
   3  -9   6  107.69    4.30
   3  -9   6  115.99    4.50
   3  -9   6  112.19    4.40
   4  -9   6   -0.40    0.60
   4  -9   6    0.40    0.70
   4  -9   6    0.30    0.70
   5  -9   6   28.50    1.70
   5  -9   6   28.00    1.80
   5  -9   6   29.70    1.70
   6  -9   6    4.20    0.90
   6  -9   6    2.50    0.70
   6  -9   6    3.40    1.10
   7  -9   6    5.80    0.80
   7  -9   6    7.20    1.60
   7  -9   6    6.70    0.90
   8  -9   6    5.10    0.60
   8  -9   6    5.10    0.80
  -8  -9   7    4.50    0.80
   7   9  -7    2.10    0.60
  -7  -9   7    2.70    0.70
  -6  -9   7    3.50    0.70
  -5  -9   7   33.80    1.60
  -4  -9   7   38.90    1.90
  -4  -9   7   38.50    2.20
  -3  -9   7    5.80    1.20
  -3  -9   7    8.20    1.00
  -2  -9   7   60.69    2.90
  -2  -9   7   61.79    2.60
  -1  -9   7   80.09    3.40
   0  -9   7   -0.20    0.70
   0  -9   7    1.00    1.00
   1  -9   7   74.19    3.20
   1  -9   7   74.29    3.20
   2  -9   7   64.89    2.90
   2  -9   7   58.79    2.70
   3  -9   7    7.10    1.20
   3  -9   7    5.10    1.00
   3  -9   7    7.70    1.30
   4  -9   7   36.10    2.10
   4  -9   7   39.90    2.10
   4  -9   7   38.10    1.90
   5  -9   7   31.80    1.70
   5  -9   7   31.40    1.70
   5  -9   7   30.10    1.90
   6  -9   7    5.80    1.40
   6  -9   7    2.60    0.80
   6  -9   7    3.10    0.70
   7  -9   7    3.00    0.70
   7  -9   7    2.40    0.50
   8  -9   7    2.50    0.60
   7   9  -8   11.40    1.00
  -7  -9   8   11.90    0.80
   6   9  -8    2.50    0.70
  -6  -9   8    4.00    0.60
  -5  -9   8    5.20    0.70
  -4  -9   8   10.70    1.50
  -3  -9   8   48.80    2.60
  -3  -9   8   56.49    2.30
  -2  -9   8   35.80    2.10
  -2  -9   8   40.10    1.80
  -1  -9   8   38.40    2.10
   0  -9   8  207.28    7.60
   1  -9   8   34.60    2.00
   1  -9   8   36.30    2.00
   2  -9   8   32.40    2.00
   2  -9   8   36.30    2.00
   3  -9   8   51.49    2.30
   3  -9   8   48.20    2.50
   3  -9   8   49.20    2.30
   4  -9   8   10.20    1.10
   4  -9   8   11.80    1.10
   4  -9   8   10.10    1.50
   5  -9   8    5.20    0.80
   5  -9   8    5.50    0.80
   5  -9   8    6.50    2.20
   6  -9   8    2.20    0.60
   6  -9   8    2.60    0.70
   7  -9   8   12.10    0.80
   7  -9   8   12.80    0.90
   6   9  -9    0.60    0.60
  -6  -9   9    0.20    0.40
  -5  -9   9    9.30    0.80
  -4  -9   9    6.60    0.80
  -3  -9   9    1.30    0.60
  -3  -9   9    0.80    0.70
  -2  -9   9    5.80    1.10
  -2  -9   9    6.10    1.20
  -1  -9   9   54.89    2.70
   0  -9   9    0.60    0.90
   1  -9   9   52.59    2.60
   2  -9   9    4.30    1.00
   2  -9   9    5.10    1.00
   3  -9   9    2.00    1.00
   3  -9   9    4.40    1.00
   4  -9   9    6.90    1.00
   4  -9   9    7.00    1.00
   5  -9   9    8.30    0.80
   5  -9   9    9.40    0.80
   6  -9   9    2.40    0.60
   6  -9   9    0.00    0.40
  -5  -9  10    0.50    0.40
  -4  -9  10    0.50    0.50
  -3  -9  10    6.10    0.80
  -1  -9  10    7.80    1.50
   0  -9  10   37.70    2.20
   1  -9  10    5.20    1.30
   3  -9  10    6.90    1.10
   4  -9  10   -0.10    0.60
   5  -9  10    1.20    0.50
   3  10  11    3.90    0.70
  -3 -10 -11    3.70    0.60
   2  10  11    0.00    0.40
   2  10  11    0.30    0.40
   1  10  11   13.90    1.00
   1  10  11   13.30    0.90
   0  10  11    0.00    0.50
   0  10  11   -0.40    0.50
  -1  10  11   16.10    1.10
  -2  10  11    1.20    0.60
   5  10  10    4.30    0.70
  -5 -10 -10    4.90    0.70
   4  10  10   -0.50    0.50
   4  10  10   -0.50    0.80
   4  10  10   -0.20    0.40
  -4 -10 -10    0.90    0.50
   3  10  10    0.10    0.40
   3  10  10    0.00    0.40
   2  10  10    3.80    0.70
   2  10  10    3.30    0.80
   1  10  10   15.50    1.10
   1  10  10   12.60    1.00
   0  10  10    3.30    0.90
   0  10  10    1.70    0.50
   0  10  10    2.20    0.60
  -1  10  10   13.60    1.10
  -1  10  10   14.90    1.10
  -1  10  10   14.20    1.10
  -2  10  10    4.70    0.90
  -2  10  10    3.30    0.80
  -2  10  10    5.90    0.90
  -3  10  10    0.90    0.70
  -3  10  10    1.00    0.60
  -3  10  10    1.20    0.70
  -4  10  10    0.70    1.10
  -6 -10  -9   15.30    1.00
   5  10   9    7.60    0.80
   5  10   9    7.50    0.80
  -5 -10  -9    7.20    0.80
   4  10   9    1.40    0.60
   4  10   9    1.60    0.60
   4  10   9    1.40    0.50
   3  10   9    5.30    1.00
   3  10   9    6.30    0.90
   3  10   9    6.10    1.10
   2  10   9    9.10    1.10
   2  10   9    9.00    1.00
   2  10   9    7.50    1.40
   1  10   9   19.40    1.40
   1  10   9   18.40    1.30
   1  10   9   21.60    1.40
   0  10   9    0.50    0.60
   0  10   9    0.00    0.70
  -1  10   9   18.90    1.40
  -1  10   9   19.90    1.20
  -1  10   9   20.50    1.30
  -2  10   9    8.60    1.00
  -2  10   9    7.40    1.00
  -2  10   9    8.10    1.10
  -3  10   9    4.10    0.90
  -3  10   9    6.10    1.00
  -3  10   9    6.30    1.00
  -4  10   9    1.40    0.70
  -4  10   9    1.00    0.60
  -4  10   9    3.70    1.00
   7  10   8    6.60    0.70
  -7 -10  -8    6.50    0.60
   6  10   8    5.10    0.90
   6  10   8    3.60    0.80
  -6 -10  -8    4.60    0.70
   5  10   8   19.60    1.30
   5  10   8   17.70    1.20
   5  10   8   20.40    1.20
  -5 -10  -8   19.40    1.20
   4  10   8    3.20    0.70
   4  10   8    4.10    0.90
   4  10   8    5.50    1.00
   3  10   8   42.10    1.90
   3  10   8   40.60    2.00
   3  10   8   33.20    2.70
   2  10   8    3.10    0.70
   2  10   8    2.20    0.70
   2  10   8    3.00    0.80
   1  10   8   54.09    2.40
   1  10   8   50.59    2.30
   1  10   8   51.19    2.40
   1  10   8   42.90    2.50
   0  10   8   21.80    1.50
   0  10   8   26.30    1.60
   0  10   8   25.20    1.50
  -1  10   8   48.40    2.20
  -1  10   8   49.00    2.20
  -1  10   8   46.90    2.20
  -2  10   8    3.00    0.80
  -2  10   8    4.30    1.00
  -2  10   8    2.80    0.70
  -3  10   8   41.80    2.50
  -3  10   8   34.90    2.20
  -3  10   8   32.60    1.90
  -4  10   8    3.60    0.90
  -4  10   8    4.60    1.00
  -4  10   8    5.30    1.20
  -5  10   8   24.50    1.70
   8  10   7    0.00    0.40
   7  10   7    3.00    0.70
  -7 -10  -7    2.00    0.60
   6  10   7    6.40    1.00
   6  10   7    7.40    0.90
  -6 -10  -7    6.80    0.90
   5  10   7    9.90    1.20
   5  10   7   11.20    1.10
   5  10   7   10.80    1.10
  -5 -10  -7   12.80    1.00
   4  10   7   24.60    1.60
   4  10   7   26.10    1.50
   4  10   7   23.20    1.60
   3  10   7   33.70    1.90
   3  10   7   30.30    1.70
   3  10   7   30.40    1.80
   2  10   7    5.10    1.20
   2  10   7    2.70    0.80
   2  10   7    2.70    1.00
   2  10   7    3.30    0.90
   1  10   7  158.58    5.80
   1  10   7  163.38    5.80
   1  10   7  155.28    5.80
   1  10   7  154.18    5.70
   0  10   7   -0.90    0.70
   0  10   7   -0.30    0.70
   0  10   7    0.80    0.70
  -1  10   7  159.08    5.80
  -1  10   7  160.18    5.80
  -1  10   7  153.58    5.80
  -2  10   7    3.50    1.00
  -2  10   7    4.40    1.20
  -2  10   7    2.80    0.90
  -3  10   7   29.80    1.80
  -3  10   7   32.10    1.70
  -3  10   7   26.90    1.80
  -4  10   7   24.10    1.50
  -4  10   7   25.20    1.80
  -4  10   7   24.00    1.80
  -5  10   7    9.60    1.10
   8  10   6    4.90    1.00
  -8 -10  -6    4.80    0.90
  -8 -10  -6    5.50    1.00
   7  10   6    1.50    0.50
  -7 -10  -6    3.00    0.80
   6  10   6    4.90    1.30
   6  10   6    5.70    0.90
  -6 -10  -6    5.20    1.00
   5  10   6    7.10    1.20
   5  10   6    9.10    1.10
   5  10   6    7.80    1.20
  -5 -10  -6    8.60    1.10
   4  10   6   12.70    1.40
   4  10   6    9.30    1.20
   4  10   6   10.60    1.20
   3  10   6   10.40    1.20
   3  10   6    8.90    1.30
   3  10   6    8.60    1.30
   2  10   6   18.30    1.30
   2  10   6   20.60    1.50
   2  10   6   15.90    1.60
   1  10   6  122.89    4.70
   1  10   6  125.89    4.70
   1  10   6  119.79    4.70
   1  10   6  121.89    4.60
   0  10   6    5.30    1.00
   0  10   6    5.40    1.40
   0  10   6    4.30    0.90
   0  10   6    6.90    1.20
  -1  10   6  124.09    4.60
  -1  10   6  125.29    4.60
  -1  10   6  115.69    4.60
  -2  10   6   16.60    1.80
  -2  10   6   19.40    1.60
  -2  10   6   15.90    1.20
  -3  10   6   10.10    1.10
  -3  10   6   11.30    1.60
  -4  10   6   10.10    1.20
  -5  10   6    8.40    1.00
  -6  10   6    6.70    1.00
   9  10   5    2.00    0.90
  -9 -10  -5    3.30    0.60
   8  10   5    1.50    0.60
  -8 -10  -5    1.30    0.60
  -8 -10  -5    2.40    0.70
   7  10   5   15.10    1.20
  -7 -10  -5   16.50    1.20
   6  10   5    0.00    0.60
  -6 -10  -5    0.60    0.70
   5  10   5   11.60    1.40
   5  10   5   10.70    1.20
   5  10   5   11.20    1.30
  -5 -10  -5   13.00    1.20
   4  10   5   60.49    2.70
   4  10   5   56.19    2.60
   4  10   5   60.49    2.60
   3  10   5    0.50    0.70
   3  10   5    1.10    0.80
   3  10   5   -0.80    0.70
   2  10   5   36.00    1.90
   2  10   5   34.50    1.80
   2  10   5   34.40    2.10
   1  10   5   10.60    1.00
   1  10   5    9.20    1.30
   1  10   5    9.10    1.30
   1  10   5    9.50    1.70
   0  10   5    1.00    0.70
   0  10   5    0.80    0.50
   0  10   5   -0.20    0.70
   0  10   5   -0.50    1.10
  -1  10   5    7.70    1.70
  -1  10   5    9.30    1.30
  -1  10   5   11.60    1.20
  -2  10   5   35.50    1.70
  -2  10   5   31.60    2.00
  -3  10   5    3.40    1.90
  -4  10   5   56.59    2.50
  -5  10   5   11.10    1.10
  -6  10   5    0.60    0.60
  -7  10   5   14.00    1.10
  -9 -10  -4   18.90    1.00
   8  10   4   -0.60    0.50
  -8 -10  -4    0.80    0.60
  -8 -10  -4    0.10    0.50
   7  10   4   21.00    1.40
  -7 -10  -4   24.20    1.40
   6  10   4   16.60    1.40
  -6 -10  -4   14.70    1.20
   5  10   4   28.40    2.00
   5  10   4   30.40    1.70
  -5 -10  -4   29.60    1.70
   4  10   4    2.30    0.80
   4  10   4    0.70    0.60
   4  10   4    0.80    0.80
   3  10   4   10.80    1.20
   3  10   4   10.10    1.50
   3  10   4    6.30    1.30
   2  10   4    3.40    1.10
   2  10   4   -0.60    0.70
   2  10   4    0.60    0.60
   1  10   4   93.09    3.60
   1  10   4   97.59    3.80
   1  10   4   96.49    3.70
   0  10   4    9.70    1.30
   0  10   4    8.40    1.30
   0  10   4    9.40    1.00
  -1  10   4   91.99    3.60
  -1  10   4   88.19    3.70
  -1  10   4   95.79    3.50
  -2  10   4    0.90    0.70
  -2  10   4    0.70    1.20
  -3  10   4    8.50    1.40
  -4  10   4    1.40    0.70
   4 -10  -4    0.00    1.00
  -5  10   4   29.80    1.70
   5 -10  -4   33.10    2.10
  -6  10   4   15.30    1.20
   6 -10  -4   13.30    1.40
  -7  10   4   23.00    1.40
   7 -10  -4   23.30    1.70
   8 -10  -4   -0.10    0.90
  -9 -10  -3    3.60    0.80
   8  10   3    4.10    1.10
  -8 -10  -3    5.00    0.90
  -8 -10  -3    4.20    0.80
   7  10   3   10.10    1.20
  -7 -10  -3    8.50    1.10
  -7 -10  -3   10.40    1.10
   6  10   3    2.40    0.80
  -6 -10  -3    0.60    1.00
   5  10   3  228.78    8.20
  -5 -10  -3  233.48    8.20
   4  10   3    8.80    1.80
   4  10   3   10.60    1.10
   4  10   3    9.30    1.50
  -4 -10  -3   10.30    1.10
   3  10   3   29.90    1.80
   3  10   3   30.60    1.60
   3  10   3   26.40    2.10
   2  10   3    8.40    1.20
   2  10   3    8.70    1.10
   1  10   3  523.45   17.80
   1  10   3  525.85   17.90
   0  10   3    1.00    0.90
   0  10   3    0.60    0.70
   0  10   3   -0.10    0.60
  -1  10   3  535.85   17.60
  -1  10   3  498.25   17.60
  -2  10   3    8.10    1.10
  -3  10   3   32.00    1.60
   3 -10  -3   32.10    2.00
  -4  10   3   11.20    1.10
   4 -10  -3   10.20    1.30
  -5  10   3  219.18    8.10
   5 -10  -3  239.08    8.20
  -6  10   3    2.00    0.70
   6 -10  -3    1.60    0.80
  -7  10   3    6.80    1.10
   7 -10  -3    6.60    1.20
  -8  10   3    5.10    0.90
   8 -10  -3    4.30    1.40
   9 -10  -3    0.30    0.90
  -9 -10  -2   14.00    1.00
  -9 -10  -2   15.10    1.00
   8  10   2   15.50    1.40
  -8 -10  -2   15.50    1.10
  -8 -10  -2   15.60    1.20
   7  10   2   73.69    3.00
  -7 -10  -2   71.39    2.90
  -7 -10  -2   70.89    3.00
   6  10   2    3.20    0.80
  -6 -10  -2    1.60    0.70
  -6 -10  -2    5.40    1.00
   5  10   2  328.47   11.50
  -5 -10  -2  330.27   11.50
   4  10   2   18.90    1.40
  -4 -10  -2   18.40    1.30
   3  10   2  155.08    6.10
   3  10   2  168.48    6.00
  -3 -10  -2  175.98    6.00
   2  10   2   18.70    1.30
   2  10   2   18.70    1.50
   1  10   2   12.40    1.30
   1  10   2   11.60    1.20
   0  10   2   30.70    1.70
  -1  10   2   12.70    1.10
  -2  10   2   18.80    1.30
   2 -10  -2   19.00    1.60
  -3  10   2  173.78    6.30
   3 -10  -2  174.18    6.30
  -4  10   2   20.00    1.30
   4 -10  -2   19.20    1.40
  -5  10   2  334.67   11.60
   5 -10  -2  334.67   11.70
  -6  10   2    3.80    1.00
   6 -10  -2    3.10    1.00
  -7  10   2   65.29    2.60
   7 -10  -2   62.09    2.80
  -8  10   2   14.10    1.10
   8 -10  -2   14.70    1.30
  -9 -10  -1    1.60    0.50
  -9 -10  -1    3.30    0.70
  -8 -10  -1    0.50    0.60
  -8 -10  -1    0.50    0.50
   7  10   1   51.39    2.40
  -7 -10  -1   50.89    2.30
  -7 -10  -1   48.50    2.30
   6  10   1   62.59    2.80
  -6 -10  -1   62.49    2.70
  -6 -10  -1   60.19    2.60
   5  10   1  529.55   18.30
  -5 -10  -1  517.85   18.20
  -5 -10  -1  556.04   18.30
   4  10   1   41.20    2.00
  -4 -10  -1   37.70    1.90
   3  10   1    1.10    0.60
  -3 -10  -1    1.50    0.70
   2  10   1   28.70    1.60
  -2 -10  -1   27.10    1.60
   0 -10  -1    0.60    0.90
  -1  10   1    9.20    1.20
   1 -10  -1    7.50    1.20
   1 -10  -1    9.60    1.20
   2 -10  -1   24.60    2.00
   2 -10  -1   29.10    1.70
   3 -10  -1    1.70    0.80
   3 -10  -1    2.10    0.70
   4 -10  -1   37.70    1.90
   4 -10  -1   35.10    2.10
   5 -10  -1  543.95   18.10
   5 -10  -1  510.95   18.00
   6 -10  -1   56.99    2.80
   7 -10  -1   43.90    2.20
  -8  10   1    0.00    0.50
   8 -10  -1   -0.50    0.60
  -9  10   1    2.40    0.70
   9 -10  -1    1.10    0.70
  -9 -10   0    4.30    0.70
  -9 -10   0    3.70    0.70
  -8 -10   0    4.40    0.90
  -8 -10   0    5.30    0.90
   7  10   0    9.40    1.70
  -7 -10   0    7.60    1.00
  -7 -10   0    8.30    1.10
   6  10   0    2.20    0.90
  -6 -10   0    2.60    0.70
  -6 -10   0    3.50    0.80
   5  10   0  310.37   10.40
  -5 -10   0  298.67   10.30
  -5 -10   0  276.87   10.80
   4  10   0   -0.30    0.70
  -4 -10   0   -0.20    0.60
   3  10   0  130.89    4.80
  -3 -10   0  125.89    4.90
  -3 -10   0  127.59    4.70
  -2 -10   0   85.69    3.50
  -2 -10   0   86.39    3.40
  -1 -10   0   44.10    2.10
   0 -10   0   11.40    1.30
   0 -10   0   13.60    1.20
   1 -10   0   40.90    2.00
   1 -10   0   45.20    2.00
   2 -10   0   88.19    3.40
   2 -10   0   86.79    3.40
   3 -10   0  124.19    4.80
   3 -10   0  131.79    4.80
   4 -10   0    0.40    0.60
   4 -10   0   -0.70    0.70
   5 -10   0  309.37   10.90
   6 -10   0    4.60    1.10
   7 -10   0    7.40    1.10
   8 -10   0    3.60    1.10
  -9  10   0    3.20    0.80
   9 -10   0    1.80    0.70
  -9 -10   1    2.20    0.60
  -9 -10   1    1.30    0.50
  -8 -10   1   -0.20    0.50
  -8 -10   1   -0.10    0.50
  -7 -10   1   47.00    2.20
  -7 -10   1   49.50    2.20
   6  10  -1   61.79    3.00
  -6 -10   1   57.89    2.60
  -6 -10   1   62.69    2.60
  -5 -10   1  542.05   18.50
   4  10  -1   38.50    2.10
  -4 -10   1   40.00    2.20
  -4 -10   1   39.70    1.90
   3  10  -1    1.00    0.80
  -3 -10   1    2.50    0.80
  -3 -10   1    2.50    0.90
  -2 -10   1   29.70    1.80
  -1 -10   1   13.20    1.20
   0 -10   1   -0.40    0.60
   0 -10   1    1.00    0.70
   1 -10   1    9.30    1.20
   1 -10   1   10.30    1.20
   2 -10   1   30.30    1.60
   2 -10   1   26.00    1.60
   3 -10   1    0.30    0.60
   3 -10   1    0.70    0.70
   4 -10   1   38.40    2.00
   4 -10   1   39.40    2.00
   5 -10   1  567.04   19.30
   5 -10   1  541.15   18.90
   6 -10   1   60.69    2.70
   6 -10   1   58.19    2.70
   7 -10   1   42.60    2.30
   7 -10   1   45.50    2.30
   8 -10   1    0.40    0.70
  -9  10  -1    1.60    0.50
   9 -10   1    0.40    0.70
  -9 -10   2   14.70    0.90
  -9 -10   2   12.80    1.10
  -8 -10   2   14.80    1.00
  -8 -10   2   14.60    1.10
   7  10  -2   59.89    2.80
  -7 -10   2   65.69    2.70
  -7 -10   2   69.29    2.70
  -6 -10   2    2.10    0.70
  -6 -10   2    5.10    1.30
  -5 -10   2  339.47   11.80
   4  10  -2   16.90    1.70
  -4 -10   2   19.80    1.60
  -4 -10   2   20.50    1.40
  -3 -10   2  181.78    6.50
  -3 -10   2  177.38    6.60
  -2 -10   2   20.60    1.40
  -2 -10   2   19.10    1.50
  -1 -10   2   13.60    1.20
  -1 -10   2   11.90    1.20
   0 -10   2   29.90    1.80
   0 -10   2   34.90    1.70
   1 -10   2   11.80    1.20
   1 -10   2   11.60    1.20
   2 -10   2   19.00    1.40
   2 -10   2   20.90    1.30
   3 -10   2  171.08    6.30
   3 -10   2  178.48    6.40
   3 -10   2  180.18    6.50
   4 -10   2   18.30    1.40
   4 -10   2   20.30    1.40
   5 -10   2  320.77   11.70
   5 -10   2  350.86   11.90
   5 -10   2  336.77   11.60
   6 -10   2    2.90    0.80
   6 -10   2    2.60    0.80
   6 -10   2    4.40    1.20
   7 -10   2   67.39    2.70
   7 -10   2   60.29    2.90
   8 -10   2   14.80    1.50
   8 -10   2   14.30    1.50
   9 -10   2   16.20    1.30
  -9 -10   3    0.60    0.70
  -9 -10   3    0.10    0.40
   8  10  -3    5.40    1.40
  -8 -10   3    4.30    0.70
  -8 -10   3    6.50    1.00
   7  10  -3   11.70    1.30
  -7 -10   3   10.00    1.00
  -7 -10   3    8.20    1.20
  -6 -10   3    1.50    0.70
  -5 -10   3  246.48    8.70
  -5 -10   3  245.98    8.90
  -4 -10   3   12.30    1.40
  -4 -10   3   11.80    1.10
  -3 -10   3   36.80    2.00
  -3 -10   3   35.20    1.80
  -2 -10   3   10.00    1.30
  -2 -10   3    8.40    1.10
  -1 -10   3  533.65   18.30
  -1 -10   3  533.65   18.20
   0 -10   3    0.20    0.60
   0 -10   3   -1.00    0.80
   1 -10   3  546.65   18.70
   1 -10   3  547.45   18.60
   2 -10   3    8.90    1.20
   2 -10   3    7.70    1.10
   2 -10   3    9.40    1.30
   3 -10   3   33.30    1.70
   3 -10   3   32.40    1.80
   3 -10   3   32.50    1.80
   4 -10   3   10.30    1.10
   4 -10   3   10.20    1.20
   4 -10   3    8.80    1.10
   5 -10   3  250.57    8.50
   5 -10   3  228.08    8.30
   5 -10   3  224.38    8.30
   6 -10   3    1.00    0.60
   6 -10   3    1.50    0.70
   6 -10   3    1.30    0.70
   7 -10   3   10.20    1.20
   7 -10   3   11.70    1.30
   8 -10   3    4.10    1.10
   8 -10   3    5.80    1.00
   9 -10   3    1.10    0.70
  -9 -10   4   13.50    0.90
   8  10  -4    0.20    0.80
  -8 -10   4    0.80    0.40
   7  10  -4   25.70    1.60
  -6 -10   4   15.10    1.10
  -5 -10   4   23.60    1.90
  -5 -10   4   30.10    1.60
  -4 -10   4    0.80    0.70
  -4 -10   4    0.60    0.80
  -3 -10   4   10.00    1.30
  -3 -10   4   10.40    1.20
  -2 -10   4    1.20    0.70
  -2 -10   4    1.70    0.90
  -1 -10   4   90.49    3.70
  -1 -10   4   96.49    3.80
   0 -10   4   10.40    1.40
   1 -10   4   97.49    3.90
   1 -10   4  101.89    3.90
   2 -10   4    0.70    0.70
   2 -10   4    1.60    0.80
   2 -10   4    0.90    0.70
   3 -10   4    8.90    1.10
   3 -10   4   10.70    1.20
   3 -10   4    9.10    1.50
   4 -10   4    0.40    0.60
   4 -10   4    0.40    0.60
   4 -10   4    0.60    0.70
   5 -10   4   28.00    1.60
   5 -10   4   28.30    1.60
   5 -10   4   27.60    1.80
   6 -10   4   16.30    1.40
   6 -10   4   14.40    1.40
   6 -10   4   13.70    1.10
   7 -10   4   22.20    1.60
   7 -10   4   25.30    1.50
   8 -10   4    0.60    0.50
   8 -10   4   -0.90    0.70
  -9 -10   5    2.10    0.50
   8  10  -5    2.10    0.80
  -8 -10   5    0.80    0.40
   7  10  -5   15.10    1.20
  -7 -10   5   16.20    1.00
  -6 -10   5    0.50    0.50
  -5 -10   5   10.20    1.00
  -4 -10   5   59.39    2.50
  -4 -10   5   62.09    2.90
  -3 -10   5    1.00    0.60
  -3 -10   5    1.80    0.90
  -2 -10   5   35.60    1.90
  -2 -10   5   39.40    2.10
  -1 -10   5   11.10    1.20
  -1 -10   5    9.60    1.50
   0 -10   5   -1.10    0.80
   0 -10   5    0.60    0.70
   1 -10   5    8.80    1.20
   1 -10   5    9.70    1.30
   2 -10   5   36.70    1.90
   2 -10   5   35.70    2.00
   2 -10   5   38.20    2.00
   3 -10   5    0.90    0.70
   3 -10   5    1.30    0.60
   3 -10   5    1.20    0.80
   4 -10   5   60.29    3.00
   4 -10   5   56.49    2.60
   4 -10   5   60.59    2.60
   5 -10   5    8.50    1.30
   5 -10   5    9.40    1.10
   5 -10   5   10.40    1.10
   6 -10   5    0.60    0.80
   6 -10   5    0.50    0.50
   6 -10   5   -0.10    0.50
   7 -10   5   15.00    1.20
   7 -10   5   13.70    1.00
   7 -10   5   14.60    1.50
   8 -10   5    0.50    0.90
   8 -10   5    2.50    0.70
  -8 -10   6    4.10    0.50
   7  10  -6    1.20    0.60
  -7 -10   6    1.70    0.50
  -6 -10   6    5.10    0.80
  -5 -10   6    7.00    1.00
  -4 -10   6    9.40    1.40
  -4 -10   6   10.50    1.10
  -3 -10   6   10.10    1.10
  -3 -10   6    9.10    1.80
  -2 -10   6   18.40    1.50
  -2 -10   6   15.80    1.40
  -1 -10   6  129.79    4.90
  -1 -10   6  112.09    4.60
   0 -10   6    6.20    1.10
   0 -10   6    7.60    1.50
   1 -10   6  128.09    5.00
   1 -10   6  127.89    4.80
   2 -10   6   17.80    1.50
   2 -10   6   15.30    1.70
   2 -10   6   17.20    1.50
   3 -10   6   12.90    2.00
   3 -10   6    9.00    1.30
   3 -10   6    8.30    1.20
   4 -10   6    7.10    1.20
   4 -10   6   10.10    1.20
   4 -10   6    9.50    1.10
   5 -10   6    6.50    1.20
   5 -10   6    7.00    1.00
   5 -10   6    8.60    1.10
   6 -10   6    5.00    0.90
   6 -10   6    4.40    0.80
   6 -10   6    3.90    1.20
   7 -10   6   -0.50    0.90
   7 -10   6    0.90    0.50
   7 -10   6    0.60    0.40
   8 -10   6    2.80    0.60
  -8 -10   7    0.30    0.30
   7  10  -7    1.60    0.60
  -7 -10   7    2.50    0.50
  -6 -10   7    4.90    0.70
  -5 -10   7    9.70    0.90
  -4 -10   7   26.00    1.40
  -4 -10   7   21.40    1.70
  -3 -10   7   27.20    1.80
  -3 -10   7   29.10    1.60
  -2 -10   7    2.40    0.90
  -2 -10   7    2.00    0.90
  -1 -10   7  138.39    5.30
   0 -10   7    0.00    0.70
   0 -10   7    0.80    0.90
   1 -10   7  146.29    5.60
   1 -10   7  145.29    5.40
   2 -10   7    2.40    0.80
   2 -10   7    2.70    0.80
   3 -10   7   26.90    1.70
   3 -10   7   25.00    1.60
   3 -10   7   27.00    1.70
   4 -10   7   22.40    1.50
   4 -10   7   22.80    1.40
   4 -10   7   23.20    1.60
   5 -10   7   10.00    1.10
   5 -10   7    9.70    1.30
   5 -10   7   10.20    1.00
   6 -10   7    4.50    1.40
   6 -10   7    5.70    0.80
   6 -10   7    5.90    0.70
   7 -10   7    3.10    0.90
   8 -10   7    0.10    0.40
  -7 -10   8    7.40    0.60
   6  10  -8    3.60    0.90
  -6 -10   8    3.20    0.50
  -5 -10   8   19.40    1.00
  -4 -10   8    4.60    0.80
  -3 -10   8   36.80    2.20
  -3 -10   8   42.40    2.00
  -2 -10   8    1.60    1.40
  -2 -10   8    1.60    0.80
  -1 -10   8   47.00    2.40
   0 -10   8   20.50    1.50
   1 -10   8   45.30    2.20
   1 -10   8   44.40    2.30
   2 -10   8    3.80    1.20
   2 -10   8    2.80    0.80
   3 -10   8   39.00    2.00
   3 -10   8   36.70    2.10
   4 -10   8    3.30    0.90
   4 -10   8    4.20    0.90
   4 -10   8    4.10    1.00
   5 -10   8   19.90    1.30
   5 -10   8   17.60    1.10
   5 -10   8   18.80    1.70
   6 -10   8    3.40    0.70
   6 -10   8    2.90    0.70
   7 -10   8    6.00    0.60
  -6 -10   9   17.30    0.80
  -5 -10   9    6.60    0.70
  -4 -10   9    1.90    0.50
  -3 -10   9    5.60    0.90
  -3 -10   9    3.40    1.00
  -2 -10   9    8.20    1.20
  -1 -10   9   19.30    1.60
   0 -10   9   -0.60    0.80
   1 -10   9   19.90    1.60
   2 -10   9    7.20    1.40
   2 -10   9    8.50    1.20
   3 -10   9    6.70    1.50
   3 -10   9    6.70    1.00
   4 -10   9    0.90    0.50
   4 -10   9    1.10    1.90
   5 -10   9    6.90    0.70
   6 -10   9   16.90    0.90
  -4 -10  10    0.40    0.50
  -1 -10  10   11.10    1.50
   0 -10  10    3.00    1.10
   1 -10  10   14.90    1.90
   3 -10  10    0.30    0.70
   4 -10  10   -0.60    0.50
   5 -10  10    4.70    0.90
   1  11  11    4.70    0.60
   1  11  11    4.70    0.90
   0  11  11    0.10    0.40
  -1  11  11    2.20    0.60
   4  11  10    3.80    0.60
  -4 -11 -10    4.50    0.60
   3  11  10    4.50    0.80
   3  11  10    3.20    0.60
   2  11  10    5.10    0.70
   2  11  10    3.90    0.80
   1  11  10    5.00    0.90
   1  11  10    6.00    0.80
   0  11  10   16.80    1.00
   0  11  10   15.30    1.10
  -1  11  10    6.30    0.80
  -1  11  10    5.50    1.00
  -2  11  10    4.70    1.10
  -2  11  10    3.80    0.80
  -3  11  10    0.20    0.70
   5  11   9   12.20    0.90
  -5 -11  -9   11.60    1.10
   4  11   9    1.90    0.60
   4  11   9    2.10    0.60
   4  11   9    3.00    0.70
  -4 -11  -9    2.20    0.60
   3  11   9    0.60    0.60
   3  11   9    0.90    0.50
   3  11   9    1.40    0.60
   2  11   9    8.60    0.80
   2  11   9    7.20    1.00
   1  11   9   15.60    1.30
   1  11   9   15.60    1.10
   0  11   9   -0.30    0.60
   0  11   9    0.30    0.50
   0  11   9    0.00    0.60
  -1  11   9   16.40    1.10
  -1  11   9   15.60    1.30
  -1  11   9   15.00    1.20
  -2  11   9    8.40    1.00
  -2  11   9    7.10    1.10
  -2  11   9    8.50    0.90
  -3  11   9    1.30    0.50
  -3  11   9    1.60    0.70
  -3  11   9    0.50    1.00
  -4  11   9    1.30    0.70
   6  11   8    4.30    0.90
   6  11   8    2.10    0.50
  -6 -11  -8    1.40    0.90
   5  11   8   12.10    1.00
   5  11   8   11.80    0.90
  -5 -11  -8   11.30    0.90
   4  11   8    3.30    0.90
   4  11   8    2.10    0.60
   4  11   8    2.70    0.60
   3  11   8   19.90    1.20
   3  11   8   19.80    1.40
   3  11   8   20.70    1.40
   2  11   8   51.19    2.20
   2  11   8   49.40    2.20
   2  11   8   41.60    2.20
   1  11   8   33.80    1.90
   1  11   8   26.70    2.00
   1  11   8   38.10    1.80
   0  11   8  319.17   10.90
   0  11   8  301.47   10.90
   0  11   8  319.07   10.90
  -1  11   8   36.50    1.90
  -1  11   8   33.70    1.80
  -2  11   8   39.20    2.20
  -2  11   8   47.40    2.50
  -2  11   8   45.90    2.20
  -3  11   8   20.00    1.40
  -3  11   8   20.50    1.30
  -4  11   8    3.10    0.90
   7  11   7    3.60    0.70
  -7 -11  -7    3.90    0.70
  -7 -11  -7    3.30    0.70
   6  11   7   19.70    1.10
   6  11   7   17.30    1.30
  -6 -11  -7   19.50    1.20
   5  11   7    6.50    0.90
   5  11   7    6.50    1.00
  -5 -11  -7    5.70    0.90
   4  11   7   65.79    2.80
   3  11   7   26.80    1.60
   3  11   7   26.90    1.70
   3  11   7   29.00    1.70
   2  11   7   41.40    2.20
   2  11   7   40.50    2.00
   2  11   7   43.10    2.10
   1  11   7   11.70    1.40
   1  11   7   11.40    1.30
   1  11   7   11.20    1.20
   1  11   7    9.40    1.50
   0  11   7   -0.10    0.60
   0  11   7   -0.50    0.80
   0  11   7    0.60    0.80
  -1  11   7   13.00    1.50
  -1  11   7   13.20    1.30
  -1  11   7   10.40    1.20
  -2  11   7   33.30    2.10
  -2  11   7   42.50    1.90
  -2  11   7   41.10    2.00
  -3  11   7   26.70    1.70
  -3  11   7   27.50    1.50
  -4  11   7   68.99    2.80
  -5  11   7    5.60    0.90
   8  11   6    7.20    0.70
  -8 -11  -6    5.90    0.70
   7  11   6    0.40    0.40
  -7 -11  -6    0.80    0.50
  -7 -11  -6   -0.10    0.40
   6  11   6    3.60    0.90
   6  11   6    3.70    0.80
  -6 -11  -6    3.00    0.80
   5  11   6    1.90    0.60
   5  11   6    2.20    0.80
  -5 -11  -6    2.30    0.70
   4  11   6    4.30    1.20
   4  11   6    3.60    1.00
   4  11   6    6.80    1.10
   3  11   6    4.60    1.10
   3  11   6    7.10    1.30
   3  11   6    6.70    1.10
   2  11   6   54.89    2.60
   2  11   6   53.19    2.40
   2  11   6   54.59    2.50
   1  11   6   19.70    1.30
   1  11   6   18.10    1.50
   1  11   6   18.70    1.80
   1  11   6   20.40    1.60
   0  11   6   27.50    1.80
   0  11   6   25.90    1.70
   0  11   6   24.00    1.50
   0  11   6   21.20    2.00
  -1  11   6   17.20    1.40
  -1  11   6   18.00    1.30
  -2  11   6   51.39    2.40
  -2  11   6   53.09    2.30
  -3  11   6    7.40    1.00
  -3  11   6    5.30    1.50
  -4  11   6    3.90    0.90
  -5  11   6    2.60    0.60
  -6  11   6    3.50    0.90
   8  11   5    1.40    0.50
  -8 -11  -5    0.80    0.60
  -8 -11  -5    1.70    0.40
   7  11   5    6.20    0.90
  -7 -11  -5    7.30    0.90
  -7 -11  -5    7.00    0.90
   6  11   5    4.70    1.10
  -6 -11  -5    5.30    0.90
   5  11   5   52.29    2.50
   5  11   5   51.09    2.40
  -5 -11  -5   53.09    2.40
   4  11   5   77.19    3.30
   4  11   5   80.29    3.20
   4  11   5   74.39    3.20
   3  11   5    5.80    1.20
   3  11   5    9.10    1.20
   2  11   5    5.30    1.10
   2  11   5    5.10    1.10
   2  11   5    4.50    1.00
   1  11   5   15.30    1.20
   1  11   5   11.90    1.30
   0  11   5   -0.50    0.70
   0  11   5    0.50    0.70
   0  11   5    0.20    0.50
  -1  11   5   14.50    1.10
  -1  11   5   11.00    1.40
  -1  11   5   13.90    1.60
  -2  11   5    5.90    1.40
  -2  11   5    4.50    1.00
  -3  11   5    8.60    1.00
  -4  11   5   74.19    3.00
  -5  11   5   49.10    2.20
  -6  11   5    5.40    0.90
  -7  11   5    6.40    0.90
   8  11   4   15.70    1.10
  -8 -11  -4   14.90    1.00
  -8 -11  -4   14.30    1.00
   7  11   4    4.40    0.90
  -7 -11  -4    5.70    1.00
  -7 -11  -4    4.20    0.90
   6  11   4   15.60    1.30
  -6 -11  -4   18.10    1.30
   5  11   4    2.80    1.10
   5  11   4    2.00    1.40
  -5 -11  -4    4.00    1.00
   4  11   4  109.69    4.20
   4  11   4  106.49    4.20
   4  11   4  107.79    4.20
  -4 -11  -4  106.39    4.10
   3  11   4   28.50    2.10
   3  11   4   31.60    1.70
   3  11   4   32.70    1.80
   2  11   4    4.50    1.00
   1  11   4   11.00    1.20
   1  11   4    8.50    1.10
   0  11   4    3.00    0.80
   0  11   4    3.90    0.90
   0  11   4    2.20    0.70
  -1  11   4    9.20    1.10
  -1  11   4    9.60    1.40
  -1  11   4    9.80    1.30
  -2  11   4    5.40    1.20
  -2  11   4    4.60    0.90
  -3  11   4   32.50    1.70
  -4  11   4  105.69    4.00
  -5  11   4    4.00    0.90
   5 -11  -4    2.10    1.30
  -6  11   4   17.80    1.30
   6 -11  -4   17.20    1.80
  -7  11   4    4.50    0.80
   7 -11  -4    0.50    1.20
  -9 -11  -3   11.00    0.90
   8  11   3    0.00    0.60
  -8 -11  -3   -0.20    0.50
  -8 -11  -3    0.00    0.50
   7  11   3    6.40    1.10
  -7 -11  -3    4.90    1.00
  -7 -11  -3    4.80    0.90
   6  11   3  106.59    4.10
  -6 -11  -3  101.69    4.00
   5  11   3   40.10    2.10
  -5 -11  -3   38.60    1.90
   4  11   3   92.39    3.90
   4  11   3   93.29    3.70
  -4 -11  -3   93.89    3.70
   3  11   3   26.20    1.80
   3  11   3   29.70    1.60
   2  11   3   73.69    3.00
   2  11   3   69.49    2.90
   1  11   3  103.49    3.90
   1  11   3   96.29    3.80
   0  11   3    0.30    0.70
   0  11   3   -0.50    0.60
  -1  11   3  100.29    3.80
  -2  11   3   74.49    3.00
  -3  11   3   28.00    1.60
  -4  11   3   91.39    3.60
   4 -11  -3   97.39    3.90
  -5  11   3   37.10    1.90
   5 -11  -3   37.70    2.10
  -6  11   3  102.39    3.80
   6 -11  -3   90.89    3.90
  -7  11   3    5.60    0.90
   7 -11  -3    6.30    1.30
  -8  11   3    0.30    0.50
   8 -11  -3   -1.10    0.90
  -9 -11  -2    0.20    0.50
  -9 -11  -2    1.50    0.50
   8  11   2    1.70    0.70
  -8 -11  -2    0.60    0.50
  -8 -11  -2    0.60    0.50
   7  11   2   24.60    1.80
  -7 -11  -2   28.20    1.50
  -7 -11  -2   25.20    1.50
   6  11   2   42.40    2.10
  -6 -11  -2   40.70    2.00
  -6 -11  -2   41.40    2.10
   5  11   2    5.60    1.10
  -5 -11  -2    6.90    1.10
   4  11   2   42.90    2.00
  -4 -11  -2   41.30    2.00
   3  11   2   25.40    1.50
   3  11   2   26.20    2.90
  -3 -11  -2   24.60    1.50
   2  11   2  132.29    4.80
   2  11   2  125.79    4.80
   1  11   2   89.59    3.50
   1  11   2   87.59    3.50
   0  11   2   76.69    3.10
  -1  11   2   87.49    3.40
  -2  11   2  133.29    4.80
   2 -11  -2  127.19    4.90
  -3  11   2   25.70    1.50
   3 -11  -2   24.60    1.70
  -4  11   2   40.00    1.90
   4 -11  -2   39.80    2.20
  -5  11   2    4.40    1.00
  -6  11   2   39.20    1.90
   6 -11  -2   36.60    2.10
  -7  11   2   24.80    1.80
   7 -11  -2   23.50    1.60
  -8  11   2    0.30    0.50
   8 -11  -2   -0.20    0.70
  -9 -11  -1    1.70    0.50
  -9 -11  -1    3.10    0.60
  -8 -11  -1    6.00    0.80
  -8 -11  -1    6.70    0.90
  -7 -11  -1    2.70    0.70
  -7 -11  -1    5.80    0.90
   6  11   1   47.50    2.20
  -6 -11  -1   45.00    2.20
  -6 -11  -1   41.90    2.10
   5  11   1   95.89    3.60
  -5 -11  -1   92.39    3.60
  -5 -11  -1   79.69    3.90
   4  11   1    8.00    1.20
  -4 -11  -1   11.70    1.10
   3  11   1    7.10    1.10
  -3 -11  -1    8.40    1.10
   2  11   1   13.40    1.20
  -2 -11  -1   14.10    1.20
   1  11   1  222.38    8.00
  -1 -11  -1  229.68    8.00
   0  11   1    4.30    1.20
   0 -11  -1   -1.70    1.00
  -1  11   1  223.88    7.90
  -2  11   1   10.00    1.20
   2 -11  -1   12.20    1.20
   2 -11  -1   12.30    1.30
   3 -11  -1    7.00    1.30
   3 -11  -1    7.10    1.20
   4 -11  -1   10.60    1.30
   4 -11  -1    9.30    1.40
   5 -11  -1   88.69    3.70
   5 -11  -1   92.79    3.70
   6 -11  -1   37.70    2.00
  -7  11   1    3.60    0.70
   7 -11  -1    3.00    0.90
  -8  11   1    4.90    0.80
   8 -11  -1    6.30    1.10
  -9  11   1    4.50    0.80
   9 -11  -1    0.90    0.80
  -9 -11   0    3.10    0.80
  -9 -11   0    4.00    0.60
  -8 -11   0    9.60    0.90
  -8 -11   0   10.00    0.90
   7  11   0   26.10    1.90
  -7 -11   0   26.60    1.50
  -7 -11   0   25.70    1.60
   6  11   0    8.40    1.40
  -6 -11   0    7.80    1.10
  -6 -11   0    9.70    1.40
   5  11   0  176.88    6.40
  -5 -11   0  173.48    6.30
  -4 -11   0  132.19    4.90
   3  11   0    5.00    1.10
  -3 -11   0    6.00    1.10
  -2 -11   0   12.50    1.70
  -2 -11   0   13.70    1.30
  -1 -11   0    6.50    1.30
  -1 -11   0    6.20    1.50
   0  11   0    4.40    0.90
   0 -11   0    6.00    1.60
  -1  11   0    6.70    1.30
   1 -11   0    8.50    1.10
   1 -11   0    8.30    1.30
   2 -11   0   12.70    1.20
   2 -11   0   12.60    1.10
   3 -11   0    3.60    1.10
   3 -11   0    3.80    1.20
   4 -11   0  140.29    5.10
   4 -11   0  126.59    5.10
   5 -11   0  178.38    6.50
   5 -11   0  172.68    6.40
   6 -11   0    5.30    1.10
   6 -11   0    7.90    1.50
   7 -11   0   25.50    1.80
  -8  11   0   10.20    0.90
   8 -11   0   11.50    1.20
  -9  11   0    4.20    0.80
   9 -11   0    4.40    1.10
  -9 -11   1    3.30    0.60
  -8 -11   1    5.50    0.80
  -8 -11   1    6.40    1.00
  -7 -11   1    4.40    0.90
  -7 -11   1    3.90    1.10
   6  11  -1   37.10    2.30
  -6 -11   1   43.20    2.10
   5  11  -1   95.49    3.80
  -5 -11   1   91.89    3.70
  -4 -11   1   12.30    1.60
  -4 -11   1    8.10    1.10
   3  11  -1    6.70    1.20
  -3 -11   1    8.10    1.20
  -3 -11   1    7.20    1.40
  -2 -11   1   14.30    1.40
  -2 -11   1   16.30    1.40
  -1 -11   1  238.78    8.20
  -1 -11   1  221.48    8.20
   0  11  -1    1.10    1.10
   0 -11   1    0.80    0.70
   0 -11   1    0.70    0.60
   1 -11   1  232.88    8.10
   1 -11   1  222.08    8.00
   2 -11   1   13.90    1.20
   2 -11   1   13.20    1.20
   3 -11   1    8.50    1.20
   3 -11   1    7.70    1.20
   4 -11   1    8.10    1.10
   4 -11   1   11.20    1.20
   5 -11   1   91.29    3.70
   5 -11   1   96.09    3.80
   6 -11   1   41.60    2.10
   6 -11   1   41.60    2.20
   7 -11   1    3.70    1.10
   7 -11   1    3.10    0.90
   8 -11   1    5.10    1.10
  -9  11  -1    3.00    0.70
   9 -11   1    4.30    1.10
  -9 -11   2    2.00    0.50
  -8 -11   2    1.20    0.50
  -7 -11   2   26.20    1.40
  -6 -11   2   42.10    2.00
   5  11  -2    5.40    1.10
  -5 -11   2    4.20    1.00
   4  11  -2   40.90    2.80
  -4 -11   2   43.80    2.30
  -4 -11   2   38.80    2.00
   3  11  -2   21.30    1.60
  -3 -11   2   28.30    1.60
  -3 -11   2   23.40    1.70
  -2 -11   2  138.09    5.10
  -2 -11   2  137.89    5.20
  -1 -11   2   71.99    4.00
  -1 -11   2   93.69    3.50
   0 -11   2   77.59    3.20
   0 -11   2   77.49    3.10
   1 -11   2   92.69    3.70
   1 -11   2   90.99    3.60
   2 -11   2  133.49    5.00
   2 -11   2  130.19    4.90
   3 -11   2   24.50    1.50
   3 -11   2   26.10    1.80
   4 -11   2   42.60    2.20
   4 -11   2   40.10    2.00
   5 -11   2    4.80    1.10
   5 -11   2    5.70    1.20
   6 -11   2   39.10    2.00
   7 -11   2   24.70    1.60
   7 -11   2   24.10    1.50
   8 -11   2   -1.00    1.30
   8 -11   2    0.70    0.80
  -9  11  -2    1.50    0.80
   9 -11   2    2.40    0.80
  -9 -11   3   10.80    0.70
  -8 -11   3    0.00    0.40
   7  11  -3    5.80    1.30
  -7 -11   3    5.40    0.80
  -6 -11   3  100.39    3.90
  -5 -11   3   35.60    1.80
   4  11  -3   95.59    4.10
  -4 -11   3   99.79    3.90
  -4 -11   3  105.09    4.20
  -3 -11   3   24.00    2.20
  -3 -11   3   31.20    1.90
  -2 -11   3   74.69    3.10
  -2 -11   3   73.79    3.20
  -1 -11   3  100.69    3.90
  -1 -11   3   99.09    4.00
   0 -11   3    0.00    0.70
   0 -11   3   -0.90    0.60
   1 -11   3  103.19    4.00
   1 -11   3  101.89    4.00
   2 -11   3   79.59    3.50
   2 -11   3   74.19    3.10
   3 -11   3   27.80    1.70
   3 -11   3   28.00    1.70
   3 -11   3   29.50    1.70
   4 -11   3   97.79    3.90
   4 -11   3   96.49    3.80
   4 -11   3  101.79    4.00
   5 -11   3   36.60    1.80
   5 -11   3   35.50    2.00
   5 -11   3   35.00    1.90
   6 -11   3   95.49    4.30
   6 -11   3  100.39    3.90
   7 -11   3    7.40    1.10
   7 -11   3    5.10    1.00
   8 -11   3    0.90    0.60
   8 -11   3    0.20    0.70
  -9  11  -3    9.90    0.70
  -9 -11   4    0.20    0.30
  -8 -11   4   13.00    0.90
   7  11  -4    7.50    1.30
  -7 -11   4    4.10    0.80
  -6 -11   4   18.30    1.20
  -5 -11   4    2.60    0.70
  -4 -11   4  113.09    4.30
  -4 -11   4  114.49    4.60
  -3 -11   4   34.90    2.00
  -3 -11   4   34.10    1.80
  -2 -11   4    5.50    1.10
  -2 -11   4    4.20    0.90
  -1 -11   4    9.90    1.20
  -1 -11   4    9.80    1.20
   0 -11   4    2.00    0.80
   0 -11   4    4.40    1.30
   1 -11   4   12.90    1.40
   1 -11   4   13.70    1.30
   2 -11   4    3.70    1.00
   2 -11   4    6.00    1.10
   3 -11   4   33.90    1.90
   3 -11   4   32.60    1.80
   3 -11   4   32.20    1.80
   4 -11   4  104.09    4.10
   4 -11   4  116.39    4.70
   4 -11   4  105.09    4.20
   5 -11   4    3.90    1.10
   5 -11   4    1.60    0.80
   5 -11   4    2.70    0.70
   6 -11   4   18.10    1.20
   6 -11   4   17.30    1.30
   6 -11   4   18.00    1.70
   7 -11   4    4.50    1.10
   7 -11   4    3.90    0.90
   8 -11   4   13.60    1.30
   8 -11   4   12.70    1.00
  -8 -11   5    2.20    0.50
   7  11  -5    6.90    1.10
  -7 -11   5    5.90    0.70
  -6 -11   5    5.90    0.80
  -5 -11   5   52.49    2.20
  -4 -11   5   78.09    3.00
  -4 -11   5   75.19    3.40
  -3 -11   5    8.20    1.20
  -3 -11   5    9.10    1.10
  -2 -11   5    5.00    0.90
  -2 -11   5    5.30    1.20
  -1 -11   5   14.60    1.40
  -1 -11   5   13.60    1.40
   0 -11   5    1.00    0.80
   0 -11   5   -0.10    0.60
   1 -11   5   13.10    1.30
   1 -11   5   16.20    1.40
   2 -11   5    4.20    1.10
   2 -11   5    4.40    1.10
   3 -11   5    7.90    1.30
   3 -11   5    7.90    1.20
   3 -11   5    8.90    1.20
   4 -11   5   75.79    3.00
   4 -11   5   69.69    3.20
   4 -11   5   77.39    3.10
   5 -11   5   51.09    2.30
   5 -11   5   48.40    2.20
   5 -11   5   52.39    2.70
   6 -11   5    4.40    0.80
   6 -11   5    5.90    1.20
   6 -11   5    4.40    0.90
   7 -11   5    6.40    1.00
   7 -11   5    5.80    0.80
   8 -11   5    1.20    0.70
  -8 -11   6    6.00    0.50
   7  11  -6    0.90    0.70
  -7 -11   6    0.10    0.40
  -6 -11   6    3.30    0.70
  -5 -11   6    3.10    1.00
  -4 -11   6    3.90    1.00
  -4 -11   6    4.10    1.00
  -3 -11   6    7.70    1.10
  -3 -11   6    6.60    1.20
  -2 -11   6   49.99    2.40
  -2 -11   6   52.69    2.60
  -1 -11   6   16.80    1.60
   0 -11   6   24.50    1.80
   0 -11   6   27.00    1.80
   1 -11   6   18.50    1.50
   1 -11   6   19.10    1.90
   2 -11   6   50.69    2.30
   2 -11   6   47.50    2.50
   3 -11   6    4.90    1.10
   3 -11   6    5.60    1.20
   3 -11   6    6.30    1.10
   4 -11   6    5.40    1.00
   4 -11   6    3.50    1.00
   4 -11   6    4.00    1.20
   5 -11   6    3.10    0.90
   5 -11   6    2.00    0.60
   5 -11   6    2.20    0.80
   6 -11   6    2.60    0.60
   6 -11   6    2.50    0.80
   6 -11   6    3.60    0.80
   7 -11   6    4.40    1.20
   8 -11   6    8.50    0.80
  -7 -11   7    3.60    0.50
  -6 -11   7   17.90    1.00
  -5 -11   7    5.90    0.70
  -4 -11   7   71.19    2.70
  -4 -11   7   62.89    3.20
  -3 -11   7   22.40    1.70
  -3 -11   7   28.00    1.50
  -2 -11   7   37.40    2.20
  -2 -11   7   41.40    2.00
  -1 -11   7   10.00    1.30
   0 -11   7    0.10    0.70
   0 -11   7   -1.50    0.80
   1 -11   7   10.50    1.40
   1 -11   7    8.90    1.40
   2 -11   7   36.00    2.10
   2 -11   7   37.80    1.90
   3 -11   7   23.70    1.70
   3 -11   7   28.30    1.80
   3 -11   7   25.90    1.60
   4 -11   7   65.09    2.60
   4 -11   7   61.69    2.80
   4 -11   7   62.29    3.10
   5 -11   7    4.70    0.90
   5 -11   7    5.20    0.80
   5 -11   7    4.50    1.30
   6 -11   7   16.00    1.70
   6 -11   7   17.40    1.10
   7 -11   7    2.50    0.60
   6  11  -8    2.70    0.70
  -6 -11   8    2.80    0.50
  -5 -11   8   10.80    0.80
  -4 -11   8    2.90    0.80
  -3 -11   8   20.20    1.60
  -3 -11   8   20.80    1.20
  -2 -11   8   42.40    2.20
  -1 -11   8   30.00    1.80
   0 -11   8  265.87    9.50
   1 -11   8   29.40    1.80
   1 -11   8   29.70    1.80
   2 -11   8   43.60    2.00
   2 -11   8   39.90    2.20
   3 -11   8   18.70    1.30
   3 -11   8   17.90    1.60
   4 -11   8    2.50    0.50
   4 -11   8    5.90    1.40
   5 -11   8    9.80    0.80
   5 -11   8   11.60    1.60
   6 -11   8    1.40    0.40
  -5 -11   9   13.20    0.80
  -4 -11   9    3.60    0.90
  -3 -11   9    4.00    1.00
  -2 -11   9    5.90    1.10
  -1 -11   9   12.30    1.30
   0 -11   9    0.80    0.80
   1 -11   9   16.50    1.50
   2 -11   9    7.30    1.30
   2 -11   9    7.60    1.10
   3 -11   9    0.90    0.60
   3 -11   9    1.20    1.00
   4 -11   9    1.10    0.50
   5 -11   9   10.80    0.80
  -1 -11  10    8.30    1.50
   0 -11  10   15.30    1.70
   1 -11  10    7.40    1.70
   3  12  10    0.20    0.40
  -3 -12 -10    0.20    0.40
   2  12  10    5.90    0.70
   2  12  10    4.20    1.00
   1  12  10   12.90    0.90
   0  12  10    8.70    0.80
  -1  12  10   12.80    0.90
  -2  12  10    5.20    0.70
  -5 -12  -9    9.20    0.70
   4  12   9   -0.10    0.40
   4  12   9    0.20    0.60
  -4 -12  -9    1.20    0.40
   3  12   9    0.70    0.70
   3  12   9    2.30    0.50
   3  12   9    1.20    0.60
   2  12   9    7.70    1.10
   1  12   9    2.20    0.70
   1  12   9    1.50    0.70
   0  12   9    0.00    0.50
   0  12   9    0.30    0.80
  -1  12   9    2.00    0.50
  -2  12   9    8.20    0.80
  -3  12   9    1.10    0.50
  -4  12   9   -0.30    0.60
   6  12   8    1.30    0.40
  -6 -12  -8    2.80    0.60
   5  12   8    2.10    0.70
   5  12   8    3.80    0.70
  -5 -12  -8    4.70    0.70
   4  12   8   -0.50    0.50
   4  12   8    0.20    0.50
  -4 -12  -8   -0.20    0.40
   3  12   8    1.50    0.60
   3  12   8    0.50    0.50
   3  12   8    0.70    0.60
   2  12   8    9.10    1.20
   2  12   8    9.30    1.20
   2  12   8   10.60    1.00
   1  12   8    7.50    1.30
   1  12   8   11.60    1.00
   0  12   8   83.59    3.20
   0  12   8   80.99    3.40
  -1  12   8    9.40    1.00
  -2  12   8    6.90    1.10
  -2  12   8    9.20    0.90
  -3  12   8    1.20    0.50
  -4  12   8    0.50    0.50
  -5  12   8    1.40    0.70
   7  12   7    1.30    0.40
  -7 -12  -7    1.20    0.50
   6  12   7   16.30    1.00
  -6 -12  -7   16.70    1.00
   5  12   7   14.90    1.10
   5  12   7   13.10    1.00
  -5 -12  -7   14.90    1.00
   4  12   7   15.00    1.20
   4  12   7   15.10    1.10
  -4 -12  -7   15.20    1.10
   3  12   7   13.50    1.20
   3  12   7   10.40    1.60
   3  12   7    9.50    1.40
   2  12   7   85.69    3.90
   2  12   7   75.99    3.20
   2  12   7   75.99    3.10
   1  12   7    7.50    1.20
   1  12   7   11.80    1.60
   1  12   7    9.70    1.10
   0  12   7    2.90    1.30
  -1  12   7    8.50    1.00
  -1  12   7    9.70    1.30
  -2  12   7   74.59    2.90
  -2  12   7   71.29    3.00
  -3  12   7   12.70    1.30
  -4  12   7   13.90    1.00
  -5  12   7   12.40    1.00
   7  12   6    3.90    0.70
  -7 -12  -6    2.50    0.60
  -7 -12  -6    4.40    0.70
   6  12   6    6.30    0.80
  -6 -12  -6    6.30    0.80
   5  12   6   15.50    1.20
   5  12   6   16.20    1.30
  -5 -12  -6   14.80    1.10
   4  12   6   29.30    1.70
   4  12   6   31.90    1.90
  -4 -12  -6   30.70    1.60
   3  12   6    7.90    1.50
   3  12   6    5.10    1.10
   3  12   6    6.90    1.10
   2  12   6   75.09    3.00
   2  12   6   63.39    3.10
   2  12   6   70.49    2.90
   1  12   6   14.60    1.40
   1  12   6   14.50    1.20
   0  12   6  154.88    5.70
   0  12   6  154.78    5.90
  -1  12   6   12.60    1.40
  -1  12   6   14.00    1.20
  -2  12   6   69.49    3.00
  -2  12   6   68.49    2.90
  -3  12   6    7.50    1.40
  -4  12   6   27.90    1.50
  -5  12   6   14.10    1.00
  -6  12   6    6.20    0.90
   8  12   5    0.30    0.50
  -8 -12  -5    1.60    0.50
   7  12   5    0.50    0.50
  -7 -12  -5    0.10    0.50
  -7 -12  -5    0.10    0.50
   6  12   5    5.90    0.90
  -6 -12  -5    6.30    0.90
   5  12   5    3.40    1.00
   5  12   5    2.50    0.70
  -5 -12  -5    5.40    1.00
   4  12   5    9.10    1.30
   4  12   5   11.70    1.20
  -4 -12  -5   12.00    1.20
   3  12   5   61.49    2.70
   3  12   5   58.89    2.90
   3  12   5   66.29    2.70
   2  12   5    8.30    1.10
   2  12   5    8.70    1.20
   1  12   5   21.50    1.50
   1  12   5   22.00    1.40
   0  12   5    0.10    0.60
   0  12   5   -0.70    0.70
  -1  12   5   20.10    1.60
  -1  12   5   21.80    1.40
  -2  12   5    8.90    1.10
  -3  12   5   60.59    2.60
  -4  12   5   11.30    1.10
  -5  12   5    3.90    1.00
  -6  12   5    3.90    0.80
   8  12   4    1.60    0.60
  -8 -12  -4    3.30    0.90
  -8 -12  -4    3.00    0.80
   7  12   4   13.40    1.10
  -7 -12  -4   12.40    1.10
  -7 -12  -4   13.60    1.00
   6  12   4    6.20    1.00
  -6 -12  -4    5.40    1.10
  -6 -12  -4    7.20    0.90
   5  12   4   33.90    1.80
  -5 -12  -4   31.50    1.70
   4  12   4   15.60    1.50
   4  12   4   14.70    1.30
  -4 -12  -4   14.00    1.20
   3  12   4  186.68    6.90
   3  12   4  198.38    6.90
   2  12   4    2.10    0.80
   2  12   4    3.50    1.00
   1  12   4    6.70    1.00
   1  12   4    5.40    1.10
   0  12   4   38.90    1.90
   0  12   4   41.90    2.10
  -1  12   4    4.70    1.20
  -1  12   4    4.50    1.00
  -2  12   4    1.30    0.60
  -2  12   4    3.40    0.90
  -3  12   4  196.28    7.00
  -4  12   4   13.50    1.20
  -5  12   4   33.20    1.70
  -6  12   4    7.10    0.90
  -7  12   4   12.10    0.90
   8  12   3   30.00    1.70
  -8 -12  -3   30.70    1.40
  -8 -12  -3   31.30    1.50
   7  12   3   10.20    1.00
  -7 -12  -3    9.20    0.90
  -7 -12  -3    7.90    1.00
   6  12   3   77.09    3.00
  -6 -12  -3   71.69    2.90
  -6 -12  -3   65.89    2.90
   5  12   3   61.09    3.00
  -5 -12  -3   57.29    2.60
   4  12   3  100.89    3.90
  -4 -12  -3   99.29    3.90
   3  12   3   62.59    2.70
   3  12   3   63.69    2.80
  -3 -12  -3   64.79    2.70
   2  12   3   61.49    2.60
   2  12   3   61.69    2.70
   1  12   3   62.99    2.80
   1  12   3   67.69    2.80
   0  12   3   -0.30    1.10
   0  12   3    0.00    0.60
  -1  12   3   65.59    2.70
  -1  12   3   66.39    3.20
  -2  12   3   63.29    2.70
  -3  12   3   66.69    2.80
  -4  12   3  101.79    4.00
   4 -12  -3  108.69    4.50
  -5  12   3   56.29    2.40
   5 -12  -3   53.49    2.70
  -6  12   3   74.39    2.90
   6 -12  -3   64.89    3.10
  -7  12   3   10.10    0.90
   7 -12  -3    9.80    1.50
  -8  12   3   24.40    1.30
  -9 -12  -2    8.80    0.70
  -8 -12  -2    3.10    0.90
  -8 -12  -2    4.90    0.70
   7  12   2   18.60    1.40
  -7 -12  -2   19.10    1.20
  -7 -12  -2   16.50    1.30
   6  12   2    9.60    1.20
  -6 -12  -2   11.00    1.10
   5  12   2    7.00    1.10
  -5 -12  -2    7.90    1.10
   4  12   2   40.60    2.00
  -4 -12  -2   42.00    2.00
   3  12   2   54.59    2.40
  -3 -12  -2   54.79    2.40
   2  12   2   14.20    1.20
   2  12   2   16.60    1.50
  -2 -12  -2   15.60    1.50
   1  12   2   19.50    1.50
   1  12   2   20.60    1.40
   0  12   2  182.38    6.50
  -1  12   2   20.10    1.40
  -2  12   2   16.60    1.60
  -3  12   2   55.29    2.40
   3 -12  -2   53.49    2.60
  -4  12   2   40.30    2.00
   4 -12  -2   43.30    2.30
  -5  12   2    5.20    1.00
   5 -12  -2    6.20    1.30
  -6  12   2    9.40    1.00
   6 -12  -2    8.70    1.40
  -7  12   2   16.60    1.10
   7 -12  -2   17.80    1.50
  -8  12   2    2.70    0.70
   8 -12  -2    1.70    0.90
  -9 -12  -1    3.20    0.60
  -8 -12  -1    0.60    0.50
   7  12   1   39.00    2.00
  -7 -12  -1   39.60    1.80
  -7 -12  -1   36.40    1.90
   6  12   1    3.90    1.20
  -6 -12  -1    3.60    0.90
   5  12   1   31.30    1.80
  -5 -12  -1   31.90    1.70
   4  12   1   73.89    3.10
  -4 -12  -1   75.29    3.10
   3  12   1   47.00    2.20
  -3 -12  -1   43.70    2.10
   2  12   1   43.80    2.10
  -2 -12  -1   46.20    2.10
   1  12   1   19.40    1.60
  -1 -12  -1   20.10    1.60
   0  12   1    1.40    0.80
  -1  12   1   20.10    1.30
   1 -12  -1   20.20    1.80
  -2  12   1   43.20    2.10
   2 -12  -1   45.20    2.30
  -3  12   1   44.70    2.10
   3 -12  -1   46.70    2.30
   3 -12  -1   44.70    2.30
  -4  12   1   77.19    3.20
   4 -12  -1   76.69    3.20
   4 -12  -1   79.59    3.40
  -5  12   1   31.30    1.70
   5 -12  -1   28.70    1.90
  -6  12   1    3.20    0.90
   6 -12  -1    5.30    1.20
  -7  12   1   36.10    1.70
   7 -12  -1   35.20    2.00
  -8  12   1    0.80    0.50
   8 -12  -1   -0.40    0.70
  -9  12   1    3.30    0.80
  -9 -12   0    6.40    0.60
  -8 -12   0    2.90    0.80
   7  12   0   50.89    2.50
  -7 -12   0   51.59    2.20
   6  12   0   86.39    3.50
  -6 -12   0   85.39    3.40
   5  12   0    4.80    1.10
  -5 -12   0    4.30    0.80
   4  12   0  106.69    4.20
  -4 -12   0  109.49    4.20
   3  12   0    9.20    1.20
  -3 -12   0    7.90    1.20
  -2 -12   0    2.10    0.90
   1  12   0  104.99    5.10
  -1 -12   0  130.29    4.70
  -1 -12   0  122.09    4.60
   0  12   0    2.70    0.90
   0 -12   0    3.10    1.00
  -1  12   0  123.89    4.70
   1 -12   0  124.59    4.70
   1 -12   0  127.79    4.80
  -2  12   0    2.90    0.70
   2 -12   0    3.40    0.90
   2 -12   0    3.70    1.00
   3 -12   0    8.00    1.20
   3 -12   0    7.40    1.10
   4 -12   0  106.29    4.10
   4 -12   0  106.89    4.30
   5 -12   0    4.60    1.20
   5 -12   0    4.10    1.20
   6 -12   0   82.29    3.20
   6 -12   0   73.19    3.30
  -7  12   0   48.70    2.10
   7 -12   0   46.30    2.30
  -8  12   0    3.10    0.60
   8 -12   0    3.60    1.00
  -9  12   0    6.70    0.80
  -9 -12   1    2.40    0.50
  -8 -12   1    0.30    0.40
  -7 -12   1   36.90    1.70
   6  12  -1    6.20    1.50
  -6 -12   1    4.00    1.00
   5  12  -1   32.00    1.90
  -5 -12   1   33.90    1.80
   4  12  -1   78.29    3.30
  -4 -12   1   79.09    3.70
  -4 -12   1   81.39    3.60
   3  12  -1   45.30    2.20
  -3 -12   1   47.20    2.50
  -3 -12   1   44.90    2.20
  -2 -12   1   44.70    2.30
  -2 -12   1   44.70    2.20
  -1 -12   1   20.90    1.60
  -1 -12   1   23.10    1.90
   0  12  -1    0.20    0.90
   0 -12   1   -0.20    0.80
  -1  12  -1   21.80    1.60
   1 -12   1   22.60    1.40
   1 -12   1   21.80    1.60
   2 -12   1   46.20    2.20
   2 -12   1   42.80    2.10
   3 -12   1   45.60    2.20
   3 -12   1   45.70    2.30
   4 -12   1   74.19    3.20
   4 -12   1   77.99    3.30
   5 -12   1   28.50    1.80
   5 -12   1   30.50    1.80
   6 -12   1    3.90    1.10
   6 -12   1    5.50    1.20
   7 -12   1   37.00    1.90
   7 -12   1   36.10    1.90
  -8  12  -1    0.00    0.40
   8 -12   1    0.20    0.70
  -9  12  -1    3.00    0.60
  -9 -12   2    9.70    0.70
  -8 -12   2    2.70    0.60
  -7 -12   2   16.30    1.30
  -6 -12   2   11.10    1.00
   5  12  -2    5.70    1.50
  -5 -12   2    7.40    1.00
   4  12  -2   42.90    2.30
  -4 -12   2   42.20    2.10
  -4 -12   2   44.40    2.40
   3  12  -2   57.99    2.70
  -3 -12   2   60.89    2.90
  -3 -12   2   59.59    2.60
  -2 -12   2   15.70    1.50
  -2 -12   2   15.60    1.50
  -1 -12   2   21.10    1.60
   0 -12   2  186.78    6.70
   0 -12   2  175.88    6.50
   1 -12   2   24.10    1.50
   1 -12   2   22.30    1.60
   2 -12   2   15.70    1.30
   2 -12   2   15.30    1.40
   3 -12   2   55.19    2.60
   3 -12   2   55.69    2.50
   4 -12   2   39.20    2.00
   4 -12   2   42.50    2.20
   5 -12   2    6.20    1.20
   5 -12   2    6.50    1.10
   6 -12   2    9.20    1.20
   6 -12   2   11.00    1.20
   7 -12   2   15.70    1.40
   7 -12   2   18.10    1.30
   8 -12   2    3.70    1.00
  -9  12  -2    9.60    0.70
  -8 -12   3   27.60    1.40
  -7 -12   3    8.50    0.80
  -6 -12   3   73.59    2.90
  -5 -12   3   53.99    2.40
   4  12  -3   92.69    4.00
  -4 -12   3  104.19    3.80
   3  12  -3   64.19    3.00
  -3 -12   3   70.39    3.10
  -3 -12   3   67.79    2.80
  -2 -12   3   66.19    2.90
  -2 -12   3   62.49    2.80
  -1 -12   3   69.39    3.10
   0 -12   3    1.50    0.70
   1 -12   3   71.69    3.00
   1 -12   3   65.49    2.90
   2 -12   3   65.69    2.90
   2 -12   3   64.49    2.80
   3 -12   3   70.29    3.00
   3 -12   3   62.29    2.80
   4 -12   3   96.59    4.00
   4 -12   3   97.69    3.80
   5 -12   3   50.99    2.30
   5 -12   3   49.00    2.90
   6 -12   3   70.29    2.70
   6 -12   3   58.69    2.90
   7 -12   3    9.00    1.00
   7 -12   3    9.40    1.20
   8 -12   3   30.50    1.80
  -8 -12   4    3.40    0.50
   7  12  -4   14.90    1.40
  -7 -12   4   11.80    0.90
  -6 -12   4    5.90    0.80
  -5 -12   4   35.60    1.70
  -4 -12   4   12.50    1.50
  -4 -12   4   13.50    1.20
   3  12  -4  192.98    7.30
  -3 -12   4  192.68    7.10
  -3 -12   4  219.98    7.80
  -2 -12   4    2.60    0.80
  -2 -12   4    1.70    0.90
  -1 -12   4    4.70    1.20
   0 -12   4   37.90    2.00
   0 -12   4   41.70    2.20
   1 -12   4    4.50    1.10
   1 -12   4    6.50    1.20
   2 -12   4    1.90    0.70
   2 -12   4    1.60    0.80
   3 -12   4  178.18    6.50
   4 -12   4   11.00    1.30
   4 -12   4   12.90    1.40
   5 -12   4   32.70    1.70
   5 -12   4   30.80    2.00
   6 -12   4    5.10    1.20
   6 -12   4    7.00    0.90
   7 -12   4   11.80    1.00
   7 -12   4   10.70    1.20
   8 -12   4    3.20    0.80
   8 -12   4    3.50    1.10
  -8 -12   5    0.20    0.30
   7  12  -5   -0.30    0.80
  -7 -12   5    0.30    0.40
  -6 -12   5    6.10    0.80
  -5 -12   5    2.90    0.80
  -4 -12   5    9.80    1.10
  -4 -12   5   11.20    1.50
  -3 -12   5   58.19    2.90
  -3 -12   5   65.39    2.60
  -2 -12   5    7.60    1.20
  -2 -12   5    9.90    1.30
  -1 -12   5   23.90    1.70
   0 -12   5    0.20    0.70
   0 -12   5    0.10    0.70
   1 -12   5   21.90    1.60
   1 -12   5   22.80    1.70
   2 -12   5    6.20    1.40
   2 -12   5    6.60    1.10
   3 -12   5   57.39    2.60
   3 -12   5   61.59    2.80
   4 -12   5    8.90    1.10
   4 -12   5   10.80    1.30
   5 -12   5    2.30    0.60
   5 -12   5    2.40    1.00
   6 -12   5    5.00    1.10
   6 -12   5    4.20    0.80
   7 -12   5   -0.10    0.40
   7 -12   5   -0.50    0.70
   8 -12   5    0.50    0.40
  -7 -12   6    3.20    0.50
  -6 -12   6    6.20    0.70
  -5 -12   6   16.00    1.10
  -4 -12   6   30.30    2.00
  -3 -12   6    7.50    1.10
  -3 -12   6    7.00    1.30
  -2 -12   6   72.69    4.20
  -2 -12   6   67.99    2.90
  -1 -12   6   11.50    1.30
   0 -12   6  154.28    5.50
   0 -12   6  144.79    5.70
   1 -12   6   14.30    1.40
   1 -12   6   14.20    1.40
   2 -12   6   65.69    2.80
   2 -12   6   62.19    2.90
   3 -12   6    6.70    1.20
   3 -12   6    9.00    1.50
   4 -12   6   28.20    1.60
   4 -12   6   26.00    1.70
   5 -12   6   14.80    1.10
   5 -12   6   14.90    1.30
   6 -12   6    4.80    1.10
   6 -12   6    5.90    0.80
   7 -12   6    2.30    0.50
  -7 -12   7    1.90    0.50
   6  12  -7   18.20    1.30
  -6 -12   7   17.80    0.90
  -5 -12   7   13.50    0.90
  -4 -12   7   13.30    1.30
  -4 -12   7   12.40    1.00
  -3 -12   7   12.10    1.90
  -3 -12   7   12.20    1.10
  -2 -12   7   60.39    2.80
  -1 -12   7    7.10    1.30
   0 -12   7   -0.30    0.70
   0 -12   7    0.50    0.70
   1 -12   7    7.10    1.20
   1 -12   7    6.70    1.20
   2 -12   7   66.79    2.80
   2 -12   7   65.99    3.00
   3 -12   7   11.00    1.20
   3 -12   7   12.60    1.30
   4 -12   7   13.40    1.00
   4 -12   7   11.10    1.30
   5 -12   7   12.20    1.40
   5 -12   7   12.70    0.90
   6 -12   7   14.40    1.60
   6 -12   7   15.40    0.90
   7 -12   7    2.00    0.60
  -6 -12   8    1.20    0.40
  -5 -12   8    4.20    0.90
  -4 -12   8    0.30    0.50
  -3 -12   8    0.50    0.70
  -3 -12   8    0.10    0.80
  -2 -12   8   10.40    1.30
  -1 -12   8    9.40    1.40
   0 -12   8   77.89    3.30
   1 -12   8   10.20    1.10
   1 -12   8   10.30    1.20
   2 -12   8    9.90    1.20
   2 -12   8   11.60    1.10
   3 -12   8    1.10    0.60
   3 -12   8    2.20    1.20
   4 -12   8    0.30    0.80
   4 -12   8    0.00    0.40
   5 -12   8    4.70    0.80
   6 -12   8    0.60    0.40
  -2 -12   9    7.70    1.20
  -1 -12   9    1.10    0.70
   0 -12   9   -0.80    0.70
   1 -12   9    3.70    1.20
   2 -12   9    7.90    1.00
   2 -12   9    8.20    1.40
   3 -12   9    0.70    0.50
   3 -12   9    1.50    1.00
   4 -12   9    0.50    0.40
   1  13  10    0.80    0.40
  -1 -13 -10    0.90    0.40
   0  13  10   10.40    0.80
  -1  13  10    1.50    0.40
   4  13   9    2.30    0.70
  -4 -13  -9    2.60    0.60
   3  13   9   -0.20    0.40
  -3 -13  -9    0.60    0.40
   2  13   9    8.00    0.70
   1  13   9    9.50    0.80
   0  13   9    0.20    0.40
  -1  13   9    8.70    0.80
  -2  13   9    9.40    0.80
  -3  13   9    0.80    0.50
   5  13   8    1.50    0.60
   5  13   8    2.80    0.60
  -5 -13  -8    2.60    0.60
   4  13   8    7.70    0.80
   4  13   8    6.80    0.80
  -4 -13  -8    6.80    0.80
   3  13   8    4.20    0.80
   3  13   8    6.20    0.90
  -3 -13  -8    4.70    0.70
   2  13   8   12.60    1.20
   2  13   8   12.90    1.00
   1  13   8   19.60    1.30
   0  13   8    7.40    0.90
  -1  13   8   21.30    1.20
  -2  13   8   10.50    0.90
  -3  13   8    5.20    0.70
  -4  13   8    7.60    0.80
   6  13   7    8.20    0.80
  -6 -13  -7    8.60    0.70
   5  13   7    1.50    0.50
  -5 -13  -7    2.60    0.60
   4  13   7    4.40    0.70
   4  13   7    2.20    0.60
  -4 -13  -7    3.60    0.70
   3  13   7    6.50    0.90
   3  13   7    6.10    1.00
   2  13   7    3.50    1.00
   2  13   7    4.90    0.90
   1  13   7   81.29    3.20
   0  13   7    0.30    0.50
  -1  13   7   79.99    3.60
  -2  13   7    4.90    0.90
  -3  13   7    5.90    0.90
  -4  13   7    4.50    0.80
  -5  13   7    1.30    0.50
   7  13   6   17.70    1.00
  -7 -13  -6   16.50    0.90
   6  13   6    3.90    0.70
  -6 -13  -6    3.20    0.60
   5  13   6    1.70    0.50
   5  13   6    2.60    0.80
  -5 -13  -6    2.60    0.60
   4  13   6    1.60    0.60
   4  13   6    0.70    0.70
  -4 -13  -6    1.40    0.50
   3  13   6    4.40    1.20
   2  13   6   21.60    1.40
   2  13   6   22.30    1.50
   1  13   6   22.30    1.40
   1  13   6   21.20    1.50
   0  13   6   48.90    2.40
   0  13   6   50.79    2.30
  -1  13   6   19.50    1.30
  -2  13   6   20.40    1.30
  -3  13   6    5.30    0.90
  -4  13   6    0.90    0.50
  -5  13   6    2.10    0.50
  -6  13   6    3.30    0.90
   7  13   5    3.30    0.70
  -7 -13  -5    4.20    0.60
   6  13   5    1.20    0.50
  -6 -13  -5   -0.60    0.90
  -6 -13  -5    0.20    0.50
   5  13   5    7.70    1.00
  -5 -13  -5    8.30    0.90
   4  13   5    2.20    0.90
   4  13   5    1.60    0.70
  -4 -13  -5    1.40    0.70
   3  13   5    5.50    1.00
   3  13   5    6.50    1.20
  -3 -13  -5    3.20    0.90
   2  13   5    6.70    1.10
   2  13   5    7.90    1.10
   1  13   5    2.10    0.70
   1  13   5    3.10    0.80
   0  13   5   -0.10    0.70
   0  13   5   -0.40    0.50
  -1  13   5    1.20    0.80
  -1  13   5    2.70    0.70
  -2  13   5    8.30    1.00
  -3  13   5    4.10    1.00
  -4  13   5   -0.20    0.60
  -5  13   5    6.10    0.80
  -6  13   5    0.30    0.40
  -7  13   5    4.70    0.80
  -7 -13  -4    8.80    0.80
   6  13   4   15.30    1.10
  -6 -13  -4   16.00    1.50
   5  13   4    2.90    0.70
  -5 -13  -4    3.30    0.90
   4  13   4    0.20    1.00
   4  13   4    0.30    0.60
  -4 -13  -4    1.20    0.70
   3  13   4   76.69    3.30
   3  13   4   74.79    3.10
  -3 -13  -4   69.29    3.00
   2  13   4    3.40    0.80
   2  13   4    2.60    0.80
   1  13   4    7.40    1.00
   1  13   4    8.10    1.10
   0  13   4   29.70    1.70
   0  13   4   26.00    1.50
  -1  13   4    6.30    1.10
  -1  13   4    7.60    1.30
  -2  13   4    3.20    0.90
  -2  13   4    2.10    0.90
  -3  13   4   68.39    2.80
  -4  13   4    0.90    0.60
  -6  13   4   13.00    0.90
  -7  13   4    8.20    0.80
   8  13   3    0.10    0.60
  -8 -13  -3   -0.20    0.50
   7  13   3   23.60    1.30
  -7 -13  -3   24.40    1.30
   6  13   3   40.00    1.90
  -6 -13  -3   37.20    1.80
   5  13   3   33.30    1.80
  -5 -13  -3   32.70    1.90
   4  13   3   44.40    2.20
  -4 -13  -3   49.60    2.20
   3  13   3   21.80    1.80
   3  13   3   24.00    1.50
  -3 -13  -3   22.30    1.50
   2  13   3    3.50    1.00
   2  13   3    4.60    0.90
  -2 -13  -3    3.70    1.00
   1  13   3   84.39    3.50
   1  13   3   87.89    3.40
   0  13   3    0.40    0.60
   0  13   3    0.70    0.60
  -1  13   3   85.69    3.40
  -1  13   3   91.09    3.50
  -2  13   3    3.10    0.90
  -2  13   3    3.90    0.90
  -3  13   3   25.50    1.80
  -3  13   3   22.50    1.40
  -4  13   3   47.20    2.10
  -5  13   3   30.20    1.60
  -6  13   3   38.90    1.80
  -7  13   3   24.80    1.30
  -8  13   3   -0.50    0.50
  -8 -13  -2    3.00    0.60
   7  13   2   25.40    1.50
  -7 -13  -2   25.20    1.30
   6  13   2   12.40    1.20
  -6 -13  -2   13.60    1.20
   5  13   2   13.30    1.30
  -5 -13  -2   13.00    1.20
   4  13   2   45.20    2.10
  -4 -13  -2   42.00    2.10
   3  13   2  103.29    4.10
  -3 -13  -2  105.79    4.00
   2  13   2    7.40    1.40
   2  13   2    6.50    1.10
  -2 -13  -2    7.00    1.10
   1  13   2   14.30    1.30
   1  13   2   11.70    1.20
  -1 -13  -2   14.50    1.30
   0  13   2   91.29    3.50
   0  13   2   90.09    3.60
  -1  13   2   12.80    1.20
  -2  13   2    8.20    1.10
  -3  13   2  105.69    4.20
   3 -13  -2  103.19    4.30
  -4  13   2   42.20    2.00
   4 -13  -2   39.20    2.30
  -5  13   2   13.50    1.10
   5 -13  -2   13.80    1.50
  -6  13   2   14.60    1.10
   6 -13  -2   13.30    1.60
  -7  13   2   25.30    1.30
  -8  13   2    1.60    0.50
  -8 -13  -1    5.90    0.70
   7  13   1    2.50    0.80
  -7 -13  -1    4.30    0.80
   6  13   1    5.50    1.20
  -6 -13  -1    5.70    0.90
   5  13   1   16.70    1.40
  -5 -13  -1   17.10    1.30
   4  13   1  160.78    6.10
  -4 -13  -1  172.48    6.10
   3  13   1  195.48    7.00
  -3 -13  -1  192.68    7.00
   2  13   1   75.29    3.10
  -2 -13  -1   74.39    3.10
   1  13   1   70.79    3.10
   1  13   1   74.09    3.10
   0  13   1   -0.70    0.80
  -1  13   1   71.39    3.00
   1 -13  -1   76.29    3.50
  -2  13   1   70.09    2.90
   2 -13  -1   74.49    3.20
  -3  13   1  180.78    6.70
   3 -13  -1  192.88    6.90
  -4  13   1  158.98    5.90
   4 -13  -1  164.18    6.10
  -5  13   1   16.90    1.30
   5 -13  -1   13.80    1.50
  -6  13   1    5.80    0.90
   6 -13  -1    4.60    1.20
  -7  13   1    2.70    0.70
   7 -13  -1    0.60    0.90
  -8  13   1    5.60    0.70
   8 -13  -1    4.70    1.30
  -8 -13   0    5.80    0.60
  -7 -13   0   12.50    1.00
   6  13   0    2.40    0.80
  -6 -13   0    5.10    0.90
   5  13   0   39.90    2.00
  -5 -13   0   39.60    2.00
   4  13   0   14.50    1.30
  -4 -13   0   11.70    1.20
   3  13   0   24.30    1.60
  -3 -13   0   25.70    1.60
   2  13   0    0.10    0.50
  -2 -13   0   -0.20    0.80
  -1 -13   0   34.40    2.10
  -1 -13   0   37.30    2.30
   0  13   0   45.90    2.30
   0 -13   0   47.80    2.50
   1 -13   0   38.20    2.20
  -2  13   0   -0.60    0.60
   2 -13   0    0.70    0.80
  -3  13   0   22.80    1.50
   3 -13   0   24.80    1.60
   3 -13   0   25.10    1.70
  -4  13   0   11.60    1.20
   4 -13   0   14.50    1.30
   4 -13   0   10.80    1.40
  -5  13   0   38.40    1.90
   5 -13   0   38.10    2.00
   5 -13   0   36.70    2.10
  -6  13   0    3.40    0.70
   6 -13   0    3.60    1.10
  -7  13   0   11.60    0.90
   7 -13   0   12.60    1.30
  -8  13   0    5.70    0.60
   8 -13   0    1.70    0.90
  -8 -13   1    3.90    0.60
  -7 -13   1    3.30    0.70
   6  13  -1    6.10    1.50
  -6 -13   1    7.30    0.90
   5  13  -1   16.50    1.40
  -5 -13   1   17.80    1.30
   4  13  -1  166.48    6.10
  -4 -13   1  169.38    6.20
   3  13  -1  191.58    6.90
  -3 -13   1  193.98    7.10
  -3 -13   1  186.88    6.80
  -2 -13   1   79.09    3.50
  -2 -13   1   75.29    3.20
  -1 -13   1   82.39    3.60
   0  13  -1   -1.30    1.00
   0 -13   1    0.80    0.80
   1 -13   1   74.59    3.20
   1 -13   1   71.09    3.00
  -2  13  -1   76.29    3.20
   2 -13   1   75.49    3.30
   2 -13   1   78.49    3.30
   3 -13   1  191.98    7.00
   3 -13   1  185.18    6.80
   4 -13   1  159.68    5.70
   4 -13   1  152.28    5.90
   5 -13   1   15.40    1.40
   5 -13   1   16.60    1.30
   6 -13   1    3.60    1.00
   6 -13   1    6.70    1.10
  -7  13  -1    2.80    0.80
   7 -13   1    3.50    1.00
  -8  13  -1    4.10    0.60
   8 -13   1    5.90    1.20
  -8 -13   2    1.80    0.50
  -7 -13   2   23.70    1.20
  -6 -13   2   13.80    1.10
   5  13  -2   13.30    1.50
  -5 -13   2   12.50    1.10
   4  13  -2   43.70    2.20
  -4 -13   2   43.00    2.00
  -4 -13   2   41.10    2.40
   3  13  -2  110.69    4.40
  -3 -13   2  117.89    4.40
  -3 -13   2  113.19    4.60
  -2 -13   2    9.90    1.50
  -1 -13   2   15.40    1.60
   0 -13   2  101.19    4.10
  -1  13  -2   16.00    1.60
   1 -13   2   10.90    1.40
   1 -13   2   14.10    1.20
   2 -13   2    6.30    1.20
   2 -13   2    6.40    1.00
   3 -13   2  105.29    4.20
   3 -13   2  112.19    4.40
   4 -13   2   43.60    2.10
   4 -13   2   39.10    2.20
   5 -13   2   13.40    1.30
   5 -13   2   12.20    1.30
   6 -13   2   12.60    1.30
   6 -13   2   11.60    1.10
   7 -13   2   21.20    1.30
  -8  13  -2    2.50    0.60
   8 -13   2    1.80    0.80
  -8 -13   3   -0.10    0.30
  -7 -13   3   23.40    1.20
  -6 -13   3   39.80    1.80
  -5 -13   3   34.00    1.70
   4  13  -3   46.10    2.30
  -4 -13   3   49.40    2.20
  -4 -13   3   45.10    2.50
   3  13  -3   25.20    1.70
  -3 -13   3   22.90    1.80
  -3 -13   3   24.90    1.50
  -2 -13   3    3.20    0.90
  -2 -13   3    5.30    1.00
  -1 -13   3   89.59    3.80
   0 -13   3    1.90    0.90
   0 -13   3    0.70    0.70
  -1  13  -3   81.99    3.60
   1 -13   3   92.89    3.70
   1 -13   3   84.89    3.50
   2 -13   3    3.80    0.80
   2 -13   3    4.20    1.10
   3 -13   3   24.40    1.60
   3 -13   3   25.30    1.70
   4 -13   3   44.60    2.30
   4 -13   3   46.90    2.20
   5 -13   3   33.50    1.70
   5 -13   3   28.50    1.90
   6 -13   3   35.50    2.00
   6 -13   3   38.70    1.80
   7 -13   3   24.00    1.30
   7 -13   3   23.90    1.60
  -8  13  -3    0.00    0.40
  -7 -13   4    8.70    0.70
  -4 -13   4    0.90    0.60
  -4 -13   4    1.40    0.90
   3  13  -4   75.19    3.20
  -3 -13   4   75.39    3.00
  -3 -13   4   69.59    3.30
  -2 -13   4    2.80    1.00
  -2 -13   4    1.60    0.80
  -1 -13   4   10.90    1.80
   0 -13   4   29.30    1.80
   0 -13   4   28.60    1.70
   1 -13   4    8.60    1.10
   2 -13   4    1.80    0.70
   2 -13   4    3.10    1.00
   3 -13   4   66.39    3.00
   3 -13   4   69.89    2.90
   4 -13   4    1.10    0.70
   4 -13   4    0.70    0.60
   5 -13   4    2.40    0.70
   5 -13   4    2.90    0.80
   6 -13   4   15.00    1.30
   6 -13   4   14.70    1.10
   7 -13   4    6.80    1.10
   7 -13   4    8.90    0.80
  -8  13  -4   14.50    0.80
  -7 -13   5    3.60    0.60
  -6 -13   5    0.70    0.40
  -5 -13   5    6.70    0.80
  -4 -13   5    1.70    0.90
  -3 -13   5    4.20    1.00
  -3 -13   5    2.40    0.90
  -2 -13   5    8.40    1.40
  -1 -13   5    1.30    0.80
   0 -13   5   -0.10    0.60
   0 -13   5    0.00    0.70
   1 -13   5    4.50    1.10
   1 -13   5    1.80    0.80
   2 -13   5    6.90    1.70
   2 -13   5    8.40    1.10
   3 -13   5    3.20    0.70
   3 -13   5    3.60    1.10
   4 -13   5    1.10    0.80
   4 -13   5    1.10    0.80
   5 -13   5    6.00    1.80
   5 -13   5    8.40    0.90
   6 -13   5    0.30    0.70
   6 -13   5   -0.50    0.40
   7 -13   5    1.60    0.80
   7 -13   5    3.70    0.70
  -7 -13   6   16.60    0.80
   6  13  -6    2.30    0.90
  -6 -13   6    3.60    0.50
  -5 -13   6    2.50    0.50
  -4 -13   6    0.70    0.80
  -4 -13   6   -0.40    0.60
  -3 -13   6    3.00    0.70
  -3 -13   6    4.70    1.20
  -2 -13   6   21.60    1.60
  -1 -13   6   18.90    1.50
   0 -13   6   41.40    2.20
   1 -13   6   19.10    1.40
   1 -13   6   17.40    1.50
   2 -13   6   20.60    1.60
   2 -13   6   21.70    1.50
   3 -13   6    4.10    1.00
   3 -13   6    4.10    1.20
   4 -13   6    0.60    0.80
   4 -13   6    1.10    0.50
   5 -13   6    1.30    0.50
   5 -13   6    2.20    1.00
   6 -13   6    4.30    1.10
   6 -13   6    3.20    0.70
   7 -13   6   15.60    0.90
  -6 -13   7    9.40    0.70
  -5 -13   7    2.20    0.60
  -4 -13   7    4.50    0.80
  -3 -13   7    6.80    1.20
  -3 -13   7    6.60    1.10
  -2 -13   7    5.40    1.20
  -1 -13   7   80.39    3.50
   0 -13   7    1.40    0.80
   1 -13   7   74.19    2.90
   1 -13   7   74.99    3.20
   2 -13   7    4.30    0.90
   2 -13   7    6.10    2.10
   3 -13   7    6.60    0.80
   3 -13   7    7.20    1.20
   4 -13   7    4.70    1.10
   4 -13   7    3.00    0.70
   5 -13   7    3.90    1.20
   6 -13   7    9.90    0.90
  -5 -13   8    1.40    0.60
  -4 -13   8   12.40    1.70
  -3 -13   8    4.90    1.20
  -1 -13   8   19.90    1.50
   0 -13   8    7.10    1.20
   1 -13   8   19.90    1.50
   2 -13   8    9.60    0.90
   2 -13   8   10.50    1.20
   3 -13   8    3.80    0.70
   3 -13   8    3.60    1.10
   4 -13   8    6.80    0.70
   4 -13   8    3.90    1.30
   5 -13   8    2.50    0.60
  -2 -13   9    8.90    1.30
  -1 -13   9   10.10    1.20
   0 -13   9   -0.10    0.70
   1 -13   9    7.90    1.20
   2 -13   9   10.20    1.40
  -3 -14  -9    9.30    0.70
  -2 -14  -9   20.40    1.00
   1  14   9    7.10    0.70
  -1 -14  -9    6.90    0.70
   0  14   9    0.30    0.40
   0 -14  -9   -0.30    0.50
  -1  14   9    7.30    0.70
   1 -14  -9    6.20    0.90
   4  14   8    5.90    0.80
   4  14   8    8.30    0.90
  -4 -14  -8    6.80    0.70
   3  14   8    5.80    0.80
   3  14   8    5.40    0.90
  -3 -14  -8    4.60    0.70
   2  14   8    1.10    0.50
   2  14   8    1.60    0.80
  -2 -14  -8    1.20    0.40
   1  14   8    0.60    0.50
   0  14   8    7.20    0.80
  -1  14   8    0.30    0.40
  -2  14   8    1.30    0.50
  -3  14   8    6.10    0.60
  -4  14   8    4.30    0.70
   5  14   7    1.00    0.50
  -5 -14  -7    1.80    0.50
   4  14   7    4.50    0.70
   4  14   7    3.50    0.80
  -4 -14  -7    3.40    0.70
   3  14   7   10.30    0.90
   3  14   7   10.40    1.00
  -3 -14  -7   10.00    0.80
   2  14   7    8.10    0.90
   2  14   7    8.10    1.10
  -2 -14  -7    8.90    0.80
   1  14   7   52.59    2.30
   1  14   7   54.09    2.30
   0  14   7    0.20    0.50
  -1  14   7   55.69    2.40
  -2  14   7    8.30    0.80
  -3  14   7   10.10    0.90
  -4  14   7    3.90    0.60
  -5  14   7    3.00    0.70
   6  14   6    2.60    0.80
   5  14   6    0.90    0.40
  -5 -14  -6    1.20    0.50
   4  14   6   14.20    1.20
   4  14   6   13.30    1.50
  -4 -14  -6   13.60    1.20
   3  14   6   -0.30    0.60
   3  14   6    0.00    0.50
  -3 -14  -6   -0.40    0.50
   2  14   6    8.40    1.00
   2  14   6    8.70    1.10
  -2 -14  -6    9.40    0.90
   1  14   6   32.70    1.80
   1  14   6   27.80    1.60
   0  14   6   79.19    3.40
   0  14   6   91.39    3.40
  -1  14   6   28.80    1.50
  -2  14   6    7.40    0.90
  -3  14   6   -0.60    0.50
  -4  14   6   12.60    0.90
  -5  14   6    1.00    0.40
  -6  14   6    1.30    0.50
   7  14   5    3.40    0.70
  -7 -14  -5    3.80    0.60
   6  14   5    5.90    0.80
  -6 -14  -5    6.40    0.80
   5  14   5    3.50    0.80
  -5 -14  -5    3.70    0.80
   4  14   5   25.10    1.50
   4  14   5   26.30    1.60
  -4 -14  -5   26.30    1.40
   3  14   5    7.60    1.20
   3  14   5    8.90    1.20
  -3 -14  -5    5.90    1.30
   2  14   5    4.80    1.10
   2  14   5    6.30    1.10
  -2 -14  -5    4.00    0.90
   1  14   5    4.40    1.00
   1  14   5    4.40    1.00
   0  14   5    0.80    0.70
   0  14   5    0.60    0.60
  -1  14   5    4.10    1.20
  -1  14   5    5.00    0.90
  -2  14   5    4.80    0.90
  -3  14   5    8.60    0.90
  -4  14   5   25.00    1.30
  -5  14   5    3.60    0.60
  -6  14   5    5.90    0.70
   7  14   4    2.50    0.80
  -7 -14  -4    3.50    0.70
   6  14   4    3.30    0.80
  -6 -14  -4    3.40    0.70
   5  14   4    2.20    0.60
  -5 -14  -4    1.90    0.60
   4  14   4   22.50    1.40
  -4 -14  -4   22.40    1.50
   3  14   4   14.00    1.20
   3  14   4   15.40    1.50
  -3 -14  -4   15.30    1.20
   2  14   4   70.89    2.90
   2  14   4   69.39    2.90
  -2 -14  -4   69.59    2.90
   1  14   4    4.10    1.00
   1  14   4    6.60    1.00
  -1 -14  -4    4.50    0.80
   0  14   4   11.90    1.20
   0  14   4   11.80    1.10
  -1  14   4    6.70    1.10
  -1  14   4    3.50    0.80
  -2  14   4   75.09    3.10
  -2  14   4   71.29    3.00
  -3  14   4   13.70    1.10
  -4  14   4   21.20    1.30
  -5  14   4    2.10    0.60
  -6  14   4    4.40    0.70
  -7  14   4    3.50    0.60
   7  14   3    4.40    0.80
  -7 -14  -3    2.80    0.60
   6  14   3   31.60    1.60
  -6 -14  -3   32.60    1.50
   5  14   3   14.60    1.20
  -5 -14  -3   13.40    1.10
   4  14   3   18.50    1.30
  -4 -14  -3   18.90    1.30
   3  14   3   12.90    1.70
   3  14   3   15.10    1.30
  -3 -14  -3   18.60    1.30
   2  14   3   13.20    1.20
   2  14   3   11.60    1.40
  -2 -14  -3   11.80    1.20
   1  14   3   26.50    1.70
   1  14   3   29.30    1.70
  -1 -14  -3   27.20    1.60
   0  14   3   -0.10    0.60
   0  14   3   -0.50    0.60
   0 -14  -3   -1.10    0.80
  -1  14   3   27.60    1.70
  -1  14   3   27.70    1.60
  -2  14   3   10.50    1.00
  -2  14   3   14.80    1.40
  -3  14   3   14.50    1.20
  -3  14   3   18.00    1.60
  -4  14   3   18.80    1.30
  -6  14   3   31.10    1.50
  -7  14   3    4.20    0.60
   7  14   2   20.70    1.30
  -7 -14  -2   18.80    1.20
   6  14   2    5.80    1.00
  -6 -14  -2    7.50    0.90
   5  14   2    1.90    0.90
  -5 -14  -2    1.80    0.70
   4  14   2   36.50    1.90
  -4 -14  -2   39.00    1.90
   3  14   2   32.80    1.80
  -3 -14  -2   32.70    1.80
   2  14   2   21.50    1.80
   2  14   2   22.80    1.50
  -2 -14  -2   22.10    1.50
   1  14   2   49.30    2.30
   1  14   2   48.20    2.30
  -1 -14  -2   48.50    2.30
   0  14   2  163.98    5.90
   0  14   2  161.98    6.00
  -1  14   2   48.80    2.20
  -1  14   2   48.70    2.30
  -2  14   2   21.60    1.40
  -3  14   2   34.60    1.80
  -4  14   2   40.10    2.00
   5 -14  -2    5.10    1.70
  -6  14   2    6.00    0.90
  -7  14   2   21.00    1.10
  -8  14   2   17.80    1.00
  -8 -14  -1    4.60    0.60
   7  14   1   10.10    1.10
  -7 -14  -1    9.80    0.80
   6  14   1    0.90    0.60
  -6 -14  -1    2.00    0.60
   5  14   1    5.80    1.10
  -5 -14  -1    7.30    1.00
   4  14   1   18.30    1.50
  -4 -14  -1   19.60    1.40
   3  14   1  136.19    5.20
  -3 -14  -1  143.09    5.20
   2  14   1    8.40    1.10
  -2 -14  -1   10.00    1.20
   1  14   1   20.70    1.40
   1  14   1   19.30    1.60
  -1 -14  -1   18.70    1.60
   0  14   1    0.00    0.70
  -1  14   1   19.80    1.40
  -2  14   1    7.30    1.70
   2 -14  -1    8.70    1.80
  -3  14   1  129.59    4.90
  -4  14   1   17.60    1.20
   4 -14  -1   14.70    1.70
  -5  14   1    6.30    0.90
   5 -14  -1    6.10    1.40
  -6  14   1    1.70    0.50
   6 -14  -1    2.70    0.90
  -7  14   1    9.60    0.80
   7 -14  -1    9.80    1.50
  -8  14   1    4.30    0.60
  -8 -14   0    0.10    0.40
  -7 -14   0    0.20    0.40
   6  14   0   10.50    1.20
  -6 -14   0   10.40    1.00
   5  14   0    1.70    0.70
  -5 -14   0    1.50    0.70
   4  14   0    0.60    0.60
  -4 -14   0    0.00    0.60
   3  14   0   30.40    1.80
  -3 -14   0   32.00    1.70
   2  14   0    2.80    0.70
  -2 -14   0    3.60    0.90
  -1 -14   0    6.60    1.60
   0  14   0   20.10    1.60
   0 -14   0   17.20    1.90
  -1  14   0    6.50    1.20
   1 -14   0    5.50    1.70
  -2  14   0    3.70    1.00
   2 -14   0    3.40    1.10
  -3  14   0   30.70    1.60
   3 -14   0   27.80    1.90
  -4  14   0    1.00    0.60
   4 -14   0    0.80    0.90
  -5  14   0    1.80    0.60
   5 -14   0    2.70    0.90
  -6  14   0   10.00    1.00
   6 -14   0    9.00    1.30
  -7  14   0   -0.20    0.70
   7 -14   0    0.10    0.90
  -8  14   0    0.50    0.40
  -8 -14   1    4.00    0.50
  -7 -14   1   10.40    1.00
   6  14  -1    1.20    0.90
  -6 -14   1    1.60    0.60
  -5 -14   1    7.40    1.00
   4  14  -1   17.80    1.40
  -4 -14   1   19.90    1.40
   3  14  -1  137.99    5.20
  -3 -14   1  140.79    5.20
   2  14  -1    6.50    1.10
  -2 -14   1    8.40    2.00
  -2 -14   1    8.20    1.30
  -1 -14   1   19.10    1.80
   0  14  -1   -0.40    1.00
   0 -14   1    1.00    0.90
  -1  14  -1   20.30    1.50
   1 -14   1   23.20    1.80
  -2  14  -1   10.00    1.30
   2 -14   1    7.60    1.10
   2 -14   1   11.90    1.50
  -3  14  -1  140.89    5.20
   3 -14   1  135.99    5.10
  -4  14  -1   15.60    1.30
   4 -14   1   17.70    1.30
   4 -14   1   16.50    1.60
  -5  14  -1    3.90    0.90
   5 -14   1    6.30    1.10
   5 -14   1    4.60    1.30
  -6  14  -1    2.20    0.60
   6 -14   1    2.00    0.80
  -7  14  -1    9.00    0.90
   7 -14   1    8.20    1.30
  -8  14  -1    4.00    0.60
  -8 -14   2   18.10    0.90
  -7 -14   2   19.70    1.00
  -6 -14   2    5.10    0.90
   5  14  -2    0.90    0.80
   4  14  -2   36.80    1.90
  -4 -14   2   33.20    2.40
  -4 -14   2   38.00    1.80
   3  14  -2   35.90    2.00
  -3 -14   2   33.20    2.30
  -3 -14   2   34.30    1.80
  -2 -14   2   23.50    1.60
  -2 -14   2   21.80    2.00
  -1 -14   2   52.99    2.60
   0 -14   2  175.68    6.60
  -1  14  -2   46.40    2.30
   1 -14   2   53.19    2.60
  -2  14  -2   22.10    1.50
   2 -14   2   22.10    1.70
   2 -14   2   20.40    1.40
   3 -14   2   33.70    2.00
   3 -14   2   32.40    1.80
   4 -14   2   35.00    1.80
   4 -14   2   33.10    2.00
   5 -14   2    1.20    1.00
  -6  14  -2    6.10    0.80
   6 -14   2    6.10    0.90
   6 -14   2    4.90    1.20
  -7  14  -2   20.40    1.10
  -8  14  -2   17.00    0.90
  -7 -14   3    4.30    0.60
  -6 -14   3   30.70    1.40
  -5 -14   3   15.90    1.00
   4  14  -3   20.40    1.60
  -4 -14   3   20.50    1.30
  -4 -14   3   20.00    1.90
   3  14  -3   15.10    1.50
  -3 -14   3   17.40    1.30
  -3 -14   3   15.30    1.70
  -2 -14   3   10.60    1.60
  -1 -14   3   25.90    1.80
   0 -14   3   -0.60    0.80
   1 -14   3   27.50    1.80
   1 -14   3   27.90    1.60
  -2  14  -3   11.00    1.40
   2 -14   3   12.70    1.20
   2 -14   3   13.10    1.40
   3 -14   3   13.30    1.40
   3 -14   3   16.80    1.20
   4 -14   3   14.70    1.50
   4 -14   3   16.60    1.40
   5 -14   3   12.90    1.20
   5 -14   3   13.60    1.10
   6 -14   3   30.10    2.10
   6 -14   3   29.60    1.50
  -7  14  -3    4.20    0.70
   7 -14   3    4.10    1.10
  -7 -14   4    2.90    0.50
  -6 -14   4    5.50    0.60
  -5 -14   4    1.90    0.50
  -4 -14   4   21.20    1.90
  -4 -14   4   20.50    1.20
   3  14  -4   11.90    1.50
  -3 -14   4   14.70    1.60
  -3 -14   4   18.20    1.30
  -2 -14   4   69.39    3.20
  -1 -14   4    6.70    1.30
   0 -14   4    9.60    1.40
   1 -14   4    5.70    1.20
   1 -14   4    5.80    1.10
  -2  14  -4   66.69    2.90
   2 -14   4   65.79    3.00
   2 -14   4   67.89    2.80
   3 -14   4   12.80    1.30
   3 -14   4   14.70    1.20
   4 -14   4   19.60    1.60
   4 -14   4   23.20    1.40
   5 -14   4    1.60    0.50
   5 -14   4    1.30    0.70
   6 -14   4    3.80    0.70
   6 -14   4    3.60    1.00
  -7  14  -4    4.30    0.60
   7 -14   4    6.50    1.20
   7 -14   4    3.70    0.70
  -7 -14   5    3.00    0.50
  -6 -14   5    6.30    0.60
  -5 -14   5    3.60    0.70
  -4 -14   5   26.50    1.40
  -4 -14   5   28.00    1.90
  -3 -14   5    6.30    1.40
  -3 -14   5    7.30    1.10
  -2 -14   5    4.20    1.20
  -1 -14   5    4.40    1.20
   0 -14   5   -0.40    0.70
   1 -14   5    5.90    1.20
   1 -14   5    5.50    1.00
   2 -14   5    2.80    0.70
   2 -14   5    6.00    1.20
   3 -14   5    8.40    1.60
   3 -14   5    8.20    1.10
   4 -14   5   22.10    1.60
   4 -14   5   27.80    1.40
   5 -14   5    3.50    1.00
   5 -14   5    1.40    1.00
   6 -14   5    6.10    0.80
   6 -14   5    5.50    1.10
  -7  14  -5    4.20    0.60
   7 -14   5    3.70    0.60
  -6 -14   6    1.80    0.40
  -5 -14   6    0.90    0.50
  -4 -14   6   14.60    1.00
  -3 -14   6   -0.50    0.70
  -2 -14   6    8.60    1.40
  -1 -14   6   25.50    1.70
   0 -14   6   77.19    3.40
   1 -14   6   32.10    2.60
   1 -14   6   25.60    1.50
   2 -14   6    8.00    1.20
   2 -14   6    7.80    0.90
   3 -14   6   -0.60    0.80
   4 -14   6   13.60    1.00
   5 -14   6    0.70    0.80
  -6  14  -6    3.10    0.70
   6 -14   6    2.10    0.50
  -5 -14   7    2.80    0.70
  -4 -14   7    3.00    1.30
  -3 -14   7   11.50    1.30
  -2 -14   7    7.60    1.20
  -1 -14   7   51.59    2.50
   0 -14   7   -1.00    0.80
   1 -14   7   49.60    2.40
   2 -14   7    7.10    1.10
   2 -14   7    7.60    0.80
   3 -14   7    9.70    1.20
   3 -14   7    9.80    0.80
   4 -14   7    3.50    0.70
   4 -14   7    3.80    1.20
   5 -14   7    1.60    0.40
  -2 -14   8    0.80    0.80
  -1 -14   8   -0.60    0.70
   0 -14   8    5.90    1.20
   1 -14   8    0.10    0.70
   2 -14   8    1.40    0.80
   3 -14   8    3.60    1.10
   3 -14   8    6.70    1.20
   4 -14   8    5.20    0.70
  -3 -15  -8    4.40    0.60
   2  15   8   13.80    1.10
  -2 -15  -8   16.30    0.90
   1  15   8    1.10    0.40
  -1 -15  -8    0.80    0.50
   0  15   8   21.30    1.10
   0 -15  -8   22.20    1.20
  -1  15   8    1.10    0.50
  -2  15   8   16.70    0.90
  -3  15   8    5.30    0.60
   4  15   7    2.90    0.60
  -4 -15  -7    3.70    0.70
   3  15   7    5.00    0.80
   3  15   7    5.80    0.80
  -3 -15  -7    4.80    0.70
   2  15   7   19.60    1.20
   2  15   7   17.60    1.20
  -2 -15  -7   19.50    1.10
   1  15   7    7.90    1.20
   1  15   7    5.10    1.10
  -1 -15  -7    7.00    0.80
   0  15   7    0.80    0.50
   0 -15  -7   -0.10    0.60
  -1  15   7    6.40    0.70
  -2  15   7   18.10    1.00
  -3  15   7    4.40    0.70
  -4  15   7    3.10    0.60
   5  15   6    7.00    0.70
  -5 -15  -6    6.40    0.70
   4  15   6    4.50    0.70
   4  15   6    4.40    1.10
  -4 -15  -6    5.00    0.80
   3  15   6    2.90    0.70
   3  15   6    1.00    0.60
   2  15   6    4.70    0.90
   2  15   6    3.50    0.90
  -2 -15  -6    3.30    0.80
   1  15   6    8.20    0.90
   1  15   6    8.10    1.00
  -1 -15  -6    9.10    0.90
   0  15   6   18.80    1.20
   0  15   6   19.80    1.40
   0 -15  -6   16.90    1.20
  -1  15   6    9.10    0.90
  -2  15   6    4.90    0.70
  -3  15   6    0.70    0.40
  -4  15   6    4.00    0.70
  -5  15   6    7.70    0.70
   6  15   5    3.30    0.60
  -6 -15  -5    3.70    0.60
   5  15   5    7.80    0.80
  -5 -15  -5    6.40    0.80
   4  15   5    6.60    0.90
  -4 -15  -5    6.40    0.90
   3  15   5   19.00    1.20
   3  15   5   17.60    1.30
  -3 -15  -5   18.70    1.10
   2  15   5    0.30    0.60
   2  15   5   -0.30    0.50
  -2 -15  -5    0.30    0.60
   1  15   5    5.80    1.00
   1  15   5    7.50    1.00
  -1 -15  -5    7.20    1.00
   0  15   5    0.30    0.80
   0  15   5    0.00    0.60
   0 -15  -5    1.10    0.70
  -1  15   5    7.30    1.10
  -2  15   5    0.30    0.50
  -3  15   5   18.00    1.10
  -4  15   5    6.20    0.70
  -5  15   5    5.40    0.70
  -6  15   5    2.60    0.60
   6  15   4    5.30    0.70
  -6 -15  -4    4.50    0.60
   5  15   4    1.80    0.50
  -5 -15  -4    1.10    0.50
   4  15   4    1.60    0.60
  -4 -15  -4    1.50    0.60
   3  15   4    9.80    1.40
   3  15   4    8.60    1.00
  -3 -15  -4    8.50    0.90
   2  15   4   21.30    1.40
  -2 -15  -4   23.00    1.50
   1  15   4   43.40    2.10
   1  15   4   40.80    1.90
  -1 -15  -4   40.80    2.00
   0  15   4    5.30    1.00
   0  15   4    3.50    0.90
   0 -15  -4    3.10    1.00
  -1  15   4   41.10    1.90
  -1  15   4   41.60    2.00
  -2  15   4   21.40    1.30
  -2  15   4   18.80    1.40
  -3  15   4    7.50    1.00
  -4  15   4    2.20    0.60
  -5  15   4    1.50    0.50
  -6  15   4    3.50    0.60
  -7 -15  -3    4.50    0.60
   6  15   3    4.60    0.80
  -6 -15  -3    4.70    0.70
   5  15   3   20.60    1.50
  -5 -15  -3   21.70    1.20
   4  15   3    8.70    1.00
  -4 -15  -3    7.00    0.90
   3  15   3   27.40    2.30
  -3 -15  -3   23.10    1.50
   2  15   3   98.59    3.80
   2  15   3   93.39    3.80
  -2 -15  -3   98.49    3.70
   1  15   3    8.40    1.10
   1  15   3    7.00    1.10
  -1 -15  -3    8.20    1.20
   0  15   3   -0.80    0.60
   0  15   3   -0.60    0.60
  -1  15   3    8.50    1.10
  -1  15   3    7.30    1.10
  -2  15   3   94.19    3.70
  -2  15   3   96.39    3.70
  -3  15   3   21.40    1.30
  -3  15   3   20.60    1.50
  -4  15   3    7.80    1.00
  -5  15   3   20.60    1.20
  -6  15   3    4.50    0.60
  -7  15   3    3.80    0.60
   7  15   2    7.00    1.00
  -7 -15  -2    5.00    0.60
   6  15   2   10.00    1.00
  -6 -15  -2   10.00    0.90
   5  15   2    3.00    0.70
  -5 -15  -2    4.00    0.90
   4  15   2   11.40    1.30
  -4 -15  -2   14.40    1.20
   3  15   2   42.40    2.10
  -3 -15  -2   41.90    2.00
   2  15   2   55.09    2.70
   2  15   2   60.59    2.60
  -2 -15  -2   58.49    2.50
   1  15   2    5.10    1.00
   1  15   2    6.40    1.20
  -1 -15  -2    8.50    1.30
   0  15   2  151.78    5.70
   0  15   2  156.78    5.60
  -1  15   2    5.90    1.10
  -1  15   2    9.50    1.00
  -2  15   2   61.99    2.70
  -2  15   2   62.59    2.60
  -3  15   2   42.30    2.10
  -3  15   2   41.60    2.00
  -4  15   2   14.30    1.30
  -4  15   2   12.80    1.40
  -5  15   2    4.10    0.80
  -6  15   2    9.30    0.90
   7  15   1    2.30    1.30
  -7 -15  -1    2.50    0.50
  -6 -15  -1    2.90    0.80
   5  15   1    9.50    1.10
  -5 -15  -1    9.00    1.00
   4  15   1    8.60    1.10
  -4 -15  -1   10.60    1.10
   3  15   1   15.30    1.20
  -3 -15  -1   17.00    1.30
   2  15   1   10.50    1.20
  -2 -15  -1   10.30    1.20
   1  15   1   44.40    2.20
   1  15   1   45.40    2.30
  -1 -15  -1   46.40    2.30
   0  15   1   -1.30    0.70
   0  15   1   -0.60    0.60
  -1  15   1   48.70    2.20
  -2  15   1   10.80    1.10
  -3  15   1   16.70    1.20
  -4  15   1   11.10    1.10
   4 -15  -1    9.30    1.70
  -5  15   1    9.70    1.00
  -6  15   1    1.30    0.50
   6 -15  -1   -0.10    1.20
  -7  15   1    1.70    0.40
  -7 -15   0    0.20    0.60
   6  15   0    2.10    0.70
  -6 -15   0    3.60    0.70
   5  15   0    0.40    0.60
  -5 -15   0    0.90    0.50
   4  15   0    1.20    0.70
  -4 -15   0    3.10    0.80
   3  15   0  127.79    4.90
  -3 -15   0  130.59    4.80
   2  15   0  112.59    4.30
  -2 -15   0  108.29    4.20
   1  15   0   49.99    2.50
   0  15   0    2.70    0.90
  -1  15   0   54.29    2.40
   1 -15   0   53.39    2.90
  -2  15   0  117.29    4.50
  -3  15   0  124.09    4.50
   3 -15   0  114.99    4.70
  -4  15   0    2.10    0.60
   4 -15   0    1.30    1.00
  -5  15   0    0.00    0.40
   5 -15   0    0.10    0.90
  -6  15   0    4.00    0.70
   6 -15   0    0.70    0.90
  -7  15   0   -0.30    0.50
  -7 -15   1    1.60    0.40
  -6 -15   1    1.70    0.50
   5  15  -1    6.60    1.10
  -5 -15   1   10.70    0.90
   4  15  -1    8.60    1.20
   3  15  -1   16.80    1.40
  -3 -15   1   16.60    1.40
   2  15  -1   12.80    1.20
  -2 -15   1   10.10    1.40
  -1 -15   1   41.60    2.60
   0 -15   1   -0.60    1.10
  -1  15  -1   45.60    2.20
   1 -15   1   45.10    2.50
  -2  15  -1   10.90    1.20
   2 -15   1   12.30    1.60
  -3  15  -1   14.80    1.10
   3 -15   1   11.80    1.50
  -4  15  -1    9.90    1.10
   4 -15   1    7.90    1.30
  -5  15  -1    6.20    0.90
   5 -15   1    6.80    1.20
  -6  15  -1    1.10    0.40
   6 -15   1    0.30    0.80
  -7  15  -1    2.60    0.60
  -7 -15   2    6.00    0.60
  -6 -15   2   10.10    0.80
   5  15  -2    6.00    1.30
  -5 -15   2    3.10    0.80
   4  15  -2   12.40    1.10
  -4 -15   2   10.90    1.00
   3  15  -2   42.60    2.10
  -3 -15   2   39.40    2.90
  -3 -15   2   43.10    2.00
   2  15  -2   61.19    2.60
  -2 -15   2   54.99    2.90
  -2 -15   2   58.29    2.60
  -1 -15   2    8.10    1.50
   0 -15   2  143.19    5.60
  -1  15  -2    5.50    1.10
   1 -15   2    6.40    1.40
  -2  15  -2   57.09    2.50
   2 -15   2   58.49    2.80
  -3  15  -2   40.30    2.00
   3 -15   2   37.00    2.20
   3 -15   2   41.30    1.90
   4 -15   2   10.00    1.30
  -5  15  -2    4.40    0.80
   5 -15   2    4.10    1.10
  -6  15  -2   10.10    0.90
   6 -15   2    8.80    1.20
  -7  15  -2    4.40    0.60
  -7 -15   3    4.50    0.60
  -6 -15   3    4.40    0.60
  -5 -15   3   21.70    1.20
   4  15  -3    7.10    1.30
  -4 -15   3    9.50    0.90
   3  15  -3   23.90    1.70
  -3 -15   3   20.20    1.90
  -3 -15   3   24.00    1.40
   2  15  -3  100.69    3.80
  -2 -15   3   86.99    3.90
  -1 -15   3    7.40    1.40
   0 -15   3    0.00    0.80
   1 -15   3    7.40    1.30
  -2  15  -3   93.19    3.60
   2 -15   3   98.49    3.60
   2 -15   3   86.49    3.80
  -3  15  -3   22.50    1.60
   3 -15   3   23.50    1.50
   3 -15   3   21.60    1.60
  -4  15  -3    7.60    1.00
   4 -15   3    6.90    1.20
   4 -15   3    7.20    0.90
  -5  15  -3   22.40    1.30
   5 -15   3   20.40    1.20
   5 -15   3   19.30    1.50
  -6  15  -3    5.80    0.70
   6 -15   3    5.10    1.10
  -7  15  -3    4.40    0.50
  -6 -15   4    4.00    0.60
  -5 -15   4    3.50    0.70
  -4 -15   4    2.20    0.60
   3  15  -4    8.40    1.40
  -3 -15   4    7.70    1.10
  -3 -15   4    7.10    1.50
   2  15  -4   15.50    1.80
  -2 -15   4   17.10    1.70
  -1 -15   4   33.50    2.00
   0 -15   4    4.80    1.20
   1 -15   4   36.00    2.10
   2 -15   4   17.20    1.60
   2 -15   4   19.20    1.30
  -3  15  -4    9.10    1.10
   3 -15   4    9.10    1.00
   3 -15   4    7.80    1.30
  -4  15  -4    1.70    0.70
   4 -15   4    0.70    0.70
   4 -15   4    1.50    0.50
  -5  15  -4    1.90    0.60
   5 -15   4    1.40    0.50
   5 -15   4    1.70    0.70
  -6  15  -4    5.10    0.70
   6 -15   4    4.00    0.70
  -6 -15   5    3.90    0.60
  -5 -15   5    4.40    0.70
  -4 -15   5    4.90    0.90
  -3 -15   5   19.10    1.70
   2  15  -5    0.80    0.70
  -2 -15   5   -0.20    0.80
  -1 -15   5    7.10    1.30
   0 -15   5   -0.80    0.70
   1 -15   5    7.90    1.40
   2 -15   5    0.10    0.50
   2 -15   5    1.00    0.70
  -3  15  -5   19.70    2.00
   3 -15   5   17.60    1.20
   3 -15   5   18.10    1.40
  -4  15  -5    6.40    1.00
   4 -15   5    5.20    0.70
   4 -15   5    4.20    1.10
  -5  15  -5    7.00    0.80
   5 -15   5    4.90    1.10
   5 -15   5    4.80    1.00
  -6  15  -5    2.70    0.50
  -5 -15   6    8.40    0.80
  -3 -15   6    0.80    0.90
  -2 -15   6    4.00    1.20
  -1 -15   6    8.70    1.20
   0 -15   6   17.40    1.40
   1 -15   6    8.70    1.10
   2 -15   6    3.90    1.10
   3 -15   6    0.80    0.70
   3 -15   6    0.60    0.40
   4 -15   6    3.60    0.60
   4 -15   6    3.40    1.10
  -5  15  -6    4.70    0.90
   5 -15   6    5.80    0.60
   5 -15   6    6.30    1.80
  -3 -15   7    2.20    0.80
  -2 -15   7   15.00    1.40
  -1 -15   7    6.80    1.20
   0 -15   7    0.20    0.70
   1 -15   7    5.40    1.10
   2 -15   7   18.00    1.40
   3 -15   7    1.80    0.80
  -2 -15   8   16.80    1.60
  -1 -15   8   -0.10    0.80
   0 -15   8   18.60    1.50
   1 -15   8    0.50    0.80
   1  16   8    4.00    0.60
   0  16   8   13.30    0.80
  -3 -16  -7    8.80    0.70
   2  16   7    9.80    0.80
   2  16   7    8.50    1.00
  -2 -16  -7    9.10    0.80
   1  16   7    8.80    0.80
  -1 -16  -7    8.70    0.90
   0  16   7    0.00    0.40
  -1  16   7    8.20    0.80
  -2  16   7    9.30    0.70
  -3  16   7    8.60    0.70
   4  16   6    7.30    0.80
  -4 -16  -6    7.20    0.70
   3  16   6    5.60    1.00
   3  16   6    2.90    0.70
  -3 -16  -6    4.00    0.70
   2  16   6   18.20    1.10
   2  16   6   18.40    1.10
  -2 -16  -6   17.70    1.10
   1  16   6    0.10    0.60
   1  16   6    0.20    0.50
  -1 -16  -6    0.60    0.60
   0  16   6    0.90    0.60
   0  16   6   -0.10    0.70
   0 -16  -6    0.70    0.90
  -1  16   6   -0.10    0.40
  -2  16   6   16.90    1.00
  -3  16   6    3.20    0.60
  -4  16   6    4.50    0.70
  -5 -16  -5    2.90    0.60
   4  16   5    0.20    0.40
  -4 -16  -5    1.10    0.40
   3  16   5    5.50    1.10
   3  16   5    3.80    0.80
  -3 -16  -5    4.50    0.80
   2  16   5    8.90    0.90
   2  16   5    9.00    1.10
  -2 -16  -5    9.60    0.90
   1  16   5    2.20    0.60
   1  16   5    2.80    0.60
  -1 -16  -5    2.30    0.70
   0  16   5   -0.30    0.50
   0  16   5    0.90    0.60
  -1  16   5    1.90    0.50
  -1  16   5    0.70    0.70
  -2  16   5    9.10    0.80
  -3  16   5    4.30    0.70
  -4  16   5    1.20    0.40
  -5  16   5    1.30    0.40
   6  16   4    0.70    0.40
  -6 -16  -4   -0.20    0.40
   5  16   4    3.10    0.70
  -5 -16  -4    1.90    0.50
   4  16   4    6.20    0.80
  -4 -16  -4    6.90    0.80
   3  16   4    5.90    0.90
  -3 -16  -4    6.30    0.90
   2  16   4   20.70    1.30
   2  16   4   20.60    1.40
  -2 -16  -4   21.10    1.30
   1  16   4    9.30    1.00
   1  16   4    6.70    0.90
  -1 -16  -4    7.70    1.10
   0  16   4   15.90    1.10
   0  16   4   15.90    1.20
  -1  16   4    8.00    1.10
  -1  16   4    8.70    0.90
  -2  16   4   20.90    1.20
  -2  16   4   19.80    1.50
  -3  16   4    6.50    0.80
  -4  16   4    6.80    0.70
  -5  16   4    2.10    0.60
  -6  16   4    0.70    0.40
   6  16   3    1.30    0.50
  -6 -16  -3    1.50    0.50
   5  16   3    0.00    0.40
  -5 -16  -3   -0.90    0.40
   4  16   3    5.50    1.20
  -4 -16  -3    2.90    0.70
   3  16   3   10.40    1.00
  -3 -16  -3   12.50    1.00
   2  16   3    9.50    1.10
   2  16   3    7.10    1.40
  -2 -16  -3    8.50    1.00
   1  16   3   14.40    1.20
   1  16   3   14.50    1.20
  -1 -16  -3   11.40    1.30
   0  16   3   -0.50    0.70
   0  16   3    0.00    0.60
  -1  16   3   15.40    1.40
  -1  16   3   16.50    1.50
  -2  16   3    8.70    1.20
  -2  16   3   10.40    1.00
  -3  16   3   11.80    1.00
  -3  16   3   12.00    1.30
  -4  16   3    4.10    0.70
  -5  16   3   -0.40    0.50
  -6  16   3    1.60    0.80
   6  16   2    3.00    1.00
  -6 -16  -2    3.60    0.60
   5  16   2    6.80    0.90
  -5 -16  -2    7.40    0.80
   4  16   2    9.30    0.90
  -4 -16  -2    9.80    0.90
   3  16   2   28.40    1.60
  -3 -16  -2   28.10    1.50
   2  16   2   29.60    1.70
  -2 -16  -2   28.10    1.60
   1  16   2    1.60    0.70
   1  16   2    1.40    0.90
  -1 -16  -2    0.80    1.00
   0  16   2   16.90    1.30
   0  16   2   14.70    1.30
  -1  16   2    0.20    0.60
  -1  16   2    1.30    0.70
  -2  16   2   29.30    1.50
  -3  16   2   27.90    1.50
  -3  16   2   27.60    1.60
  -4  16   2    8.70    1.20
  -4  16   2    9.70    0.90
  -5  16   2    7.60    0.70
  -6  16   2    3.60    0.70
   6  16   1    2.10    0.90
  -6 -16  -1    3.70    0.60
   5  16   1    6.10    0.90
  -5 -16  -1    6.10    0.70
   4  16   1    3.90    0.90
  -4 -16  -1    2.90    0.80
  -3 -16  -1    1.40    0.60
   2  16   1   25.00    1.50
  -2 -16  -1   21.90    1.60
   1  16   1   -0.30    0.50
   0  16   1    0.80    0.70
   0  16   1    0.70    0.60
  -1  16   1    0.80    0.60
  -1  16   1    0.30    0.70
  -2  16   1   24.10    1.40
  -3  16   1    0.60    0.60
  -4  16   1    3.60    0.80
  -4  16   1    7.20    1.10
  -5  16   1    7.50    0.80
  -6  16   1    4.00    0.60
  -7  16   1    8.20    0.60
  -7 -16   0    5.20    0.60
   6  16   0    0.20    0.70
  -6 -16   0    0.60    0.40
   5  16   0    3.80    0.90
  -5 -16   0    3.60    0.70
   4  16   0   17.80    1.30
  -4 -16   0   17.10    1.20
  -3 -16   0    1.20    0.70
   2  16   0  141.79    4.90
  -2 -16   0  116.99    4.90
   1  16   0   42.00    2.10
   0  16   0   90.79    3.80
   0  16   0   91.99    3.70
  -1  16   0   42.00    2.00
  -2  16   0  148.79    5.40
  -3  16   0   -0.20    0.80
   3 -16   0    0.40    1.20
  -4  16   0   17.70    1.20
  -5  16   0    2.90    0.70
   5 -16   0    1.80    1.10
  -6  16   0    0.90    0.40
  -7  16   0    4.00    0.60
  -7 -16   1    8.90    0.60
  -6 -16   1    6.60    0.70
   5  16  -1    6.20    1.00
  -5 -16   1    5.70    0.70
   4  16  -1    3.30    1.00
  -4 -16   1    2.90    0.60
   3  16  -1    1.30    0.60
  -3 -16   1    1.80    0.70
   2  16  -1   24.40    1.50
   1  16  -1    1.00    0.60
  -1  16  -1    0.10    0.80
   1 -16   1   -0.30    1.10
  -2  16  -1   23.70    1.40
   2 -16   1   16.60    1.70
  -3  16  -1    2.30    0.70
   3 -16   1    1.40    1.00
  -4  16  -1    3.70    0.80
   4 -16   1    5.50    1.40
  -5  16  -1    5.60    0.80
   5 -16   1    8.30    1.40
  -6  16  -1    3.70    0.60
   6 -16   1    6.70    1.60
  -7  16  -1    9.50    0.70
  -6 -16   2    2.80    0.50
  -5 -16   2    7.40    0.80
   4  16  -2    7.80    1.10
  -4 -16   2    8.90    0.90
   3  16  -2   25.70    1.50
  -3 -16   2   24.10    1.50
   2  16  -2   31.80    1.80
   1  16  -2    1.70    0.70
  -1 -16   2    1.20    1.20
   0 -16   2   14.20    1.60
   1 -16   2    1.80    0.90
  -2  16  -2   27.70    1.60
   2 -16   2   25.90    1.90
  -3  16  -2   25.50    1.50
   3 -16   2   25.60    1.80
  -4  16  -2    9.10    0.90
   4 -16   2    8.70    1.30
  -5  16  -2    5.90    0.80
   5 -16   2    6.20    1.20
   6 -16   2    1.00    0.90
  -6 -16   3    2.00    0.60
  -5 -16   3    0.20    0.50
   4  16  -3    5.30    1.20
  -4 -16   3    2.80    0.80
   3  16  -3   10.00    1.10
  -3 -16   3    6.70    1.70
  -3 -16   3   10.00    1.10
   2  16  -3   10.40    1.20
  -2 -16   3    9.10    1.70
  -1 -16   3   15.40    1.70
   0 -16   3    0.80    0.90
   1 -16   3   13.00    1.50
  -2  16  -3    9.00    1.40
   2 -16   3    9.30    1.40
  -3  16  -3   12.30    1.10
   3 -16   3    9.20    1.30
  -4  16  -3    4.60    0.80
   4 -16   3    2.30    0.90
  -5  16  -3    0.00    0.40
   5 -16   3   -1.60    0.80
  -6  16  -3    3.00    0.60
  -6 -16   4    0.40    0.40
  -5 -16   4    1.30    0.50
  -4 -16   4    6.20    0.90
   3  16  -4    5.00    1.10
  -3 -16   4    7.50    1.70
   2  16  -4   20.30    1.40
  -2 -16   4   17.00    1.70
  -1 -16   4    6.90    1.50
   0 -16   4   17.20    1.50
   1 -16   4    7.00    1.30
   2 -16   4   17.70    1.50
  -3  16  -4    6.70    1.10
   3 -16   4    6.50    1.20
  -4  16  -4    6.40    0.80
   4 -16   4    5.20    1.10
  -5  16  -4    3.40    1.00
   5 -16   4    0.40    0.80
  -6  16  -4   -0.10    0.50
  -3 -16   5    5.00    1.60
   2  16  -5   10.10    1.10
  -2 -16   5    9.30    1.40
   1  16  -5    2.70    0.70
  -1 -16   5    2.80    0.90
   0 -16   5   -0.80    0.70
   1 -16   5    1.30    0.70
   2 -16   5    7.90    1.50
   3 -16   5    4.20    1.00
   4 -16   5    0.10    0.70
  -5  16  -5    1.40    0.70
  -3 -16   6    4.30    1.30
  -2 -16   6   16.50    1.50
   1  16  -6    0.60    0.70
  -1 -16   6    2.20    0.90
   0 -16   6    1.10    0.80
   1 -16   6   -0.10    0.70
   2 -16   6   17.70    1.40
   3 -16   6    2.00    0.80
  -2 -16   7    8.30    1.60
  -1 -16   7    7.40    1.30
   0 -16   7   -0.60    0.80
   1 -16   7    6.40    1.20
   2 -16   7    7.60    1.20
   1  17   7    0.80    0.40
   0  17   7    0.00    0.40
  -1  17   7    2.20    0.60
   3  17   6    2.80    0.70
  -3 -17  -6    1.00    0.50
  -2 -17  -6   12.90    1.00
   1  17   6    0.50    0.60
   0  17   6    3.90    0.70
  -1  17   6    1.30    0.50
  -2  17   6   12.30    0.80
  -3  17   6    2.90    0.60
   4  17   5    6.40    0.70
  -4 -17  -5    6.70    0.70
   3  17   5   11.00    0.80
  -3 -17  -5    8.50    0.90
   2  17   5   11.10    0.90
  -2 -17  -5    9.90    1.10
   1  17   5   14.40    1.00
   1  17   5   15.70    1.10
  -1 -17  -5   15.50    1.20
   0  17   5   -1.30    0.50
   0  17   5    0.10    0.50
  -1  17   5   15.40    1.10
  -2  17   5   11.50    0.90
  -3  17   5   10.60    0.80
  -4  17   5    6.20    0.60
   5  17   4    4.60    0.70
  -5 -17  -4    5.50    0.60
   4  17   4    5.10    0.90
  -4 -17  -4    5.60    0.80
   3  17   4    0.80    0.50
  -3 -17  -4    0.20    0.50
   2  17   4    4.50    1.20
   2  17   4    6.00    0.90
  -2 -17  -4    6.40    0.90
   1  17   4   13.40    1.00
   1  17   4   12.60    1.10
   0  17   4   14.80    1.10
   0  17   4   15.10    1.10
  -1  17   4   11.90    1.10
  -1  17   4   10.20    0.90
  -2  17   4    5.70    0.80
  -3  17   4    1.20    0.40
  -4  17   4    4.30    0.60
  -5  17   4    4.00    0.60
   5  17   3    8.80    1.00
  -5 -17  -3    9.10    0.70
   4  17   3    0.80    0.50
  -4 -17  -3    1.10    0.50
   3  17   3    7.80    0.90
  -3 -17  -3    6.50    0.90
   2  17   3    7.20    0.90
  -2 -17  -3    7.00    1.00
   1  17   3   27.50    1.50
   1  17   3   26.10    1.50
   0  17   3    0.20    0.60
   0  17   3   -0.40    0.50
  -1  17   3   27.10    1.40
  -1  17   3   27.10    1.40
  -2  17   3    7.90    1.00
  -2  17   3    6.70    0.80
  -3  17   3    6.60    0.80
  -4  17   3    1.60    0.40
  -5  17   3    9.10    0.70
  -6 -17  -2    6.50    0.60
   5  17   2    1.50    0.50
  -5 -17  -2    1.10    0.40
   4  17   2    6.10    0.80
  -4 -17  -2    6.80    0.80
   3  17   2    0.30    0.40
  -3 -17  -2   -0.60    0.60
   2  17   2   53.39    2.30
  -2 -17  -2   50.89    2.20
   1  17   2   15.60    1.40
   1  17   2   15.10    1.10
   0  17   2    5.60    1.00
   0  17   2    5.20    1.00
  -1  17   2   16.40    1.20
  -1  17   2   15.30    1.20
  -2  17   2   51.29    2.20
  -2  17   2   52.99    2.20
  -3  17   2    0.20    0.40
  -3  17   2   -0.50    0.60
  -4  17   2    6.80    0.70
  -5  17   2    0.80    0.40
  -6 -17  -1    0.40    0.40
   5  17   1    0.40    0.50
  -5 -17  -1    0.60    0.50
   4  17   1    1.10    0.60
  -4 -17  -1    2.60    0.70
   3  17   1    0.60    0.50
  -3 -17  -1    0.20    0.60
   2  17   1   27.00    1.50
  -2 -17  -1   26.00    1.60
   1  17   1   53.59    2.40
   0  17   1    0.40    0.70
   0  17   1   -0.10    0.50
  -1  17   1   53.09    2.30
  -1  17   1   53.09    2.30
  -2  17   1   27.70    1.50
  -2  17   1   28.20    1.50
  -3  17   1    0.50    0.50
  -3  17   1   -0.10    0.40
  -4  17   1    1.70    0.60
  -4  17   1    1.60    0.50
  -5  17   1    0.50    0.40
  -6  17   1    2.30    0.50
  -6 -17   0    5.10    0.60
   5  17   0    2.90    0.90
  -5 -17   0    1.90    0.50
   4  17   0    0.90    0.50
  -4 -17   0    0.30    0.50
   3  17   0    2.70    0.80
  -3 -17   0    1.00    0.60
   2  17   0    4.00    0.90
   1  17   0   10.50    1.00
   0  17   0    0.10    0.50
  -1  17   0   12.90    1.20
  -1  17   0   11.80    1.20
  -2  17   0    4.10    0.90
  -3  17   0    1.80    0.60
  -4  17   0    0.60    0.60
  -4  17   0    0.90    0.50
  -5  17   0    1.40    0.70
  -5  17   0    1.00    0.40
  -6  17   0    5.10    0.60
  -6 -17   1    0.50    0.40
   5  17  -1    1.10    0.70
  -5 -17   1    0.60    0.60
   4  17  -1    2.80    0.80
  -4 -17   1    1.60    0.60
   3  17  -1    0.60    0.60
  -3 -17   1    1.20    0.70
   2  17  -1   31.90    1.70
   1  17  -1   52.49    2.30
   0  17  -1   -0.20    0.50
  -1  17  -1   51.29    2.40
  -2  17  -1   26.20    1.50
  -3  17  -1    0.70    0.60
   3 -17   1    0.80    1.20
  -4  17  -1    2.50    0.70
   4 -17   1    2.10    1.20
  -5  17  -1    0.40    0.50
  -6  17  -1    1.00    0.40
  -6 -17   2    7.30    0.70
  -5 -17   2    0.60    0.50
   4  17  -2    4.50    0.90
  -4 -17   2    5.20    0.80
   3  17  -2    0.50    0.50
   2  17  -2   52.09    2.30
   1  17  -2   14.70    1.20
   0 -17   2    7.90    2.20
   1 -17   2   13.90    1.70
  -2  17  -2   49.70    2.20
  -3  17  -2    0.00    0.60
   3 -17   2   -0.80    1.00
  -4  17  -2    6.30    0.80
   4 -17   2    4.30    1.40
  -5  17  -2    1.30    0.50
  -6  17  -2    6.10    0.70
  -5 -17   3    9.60    0.90
   3  17  -3    6.10    1.00
   2  17  -3    7.40    1.00
   1  17  -3   26.50    1.50
   2 -17   3    6.40    1.40
  -3  17  -3    6.30    1.10
   3 -17   3    4.60    1.30
  -4  17  -3    0.60    0.60
   4 -17   3    1.30    0.90
  -5  17  -3   10.10    0.80
   3  17  -4    0.90    0.90
   2  17  -4    5.20    1.00
  -2 -17   4    7.10    1.70
   1  17  -4   10.80    1.00
  -1 -17   4   12.60    1.60
   0 -17   4   13.30    1.60
   1 -17   4    8.60    1.40
   2 -17   4    6.90    1.20
   3 -17   4    0.90    0.90
   4 -17   4    4.50    1.20
   2  17  -5    6.30    1.20
   1  17  -5   14.80    1.10
  -1 -17   5   15.90    1.60
   0 -17   5   -1.40    0.80
   1 -17   5   12.60    1.40
   2 -17   5   11.40    1.30
   3 -17   5    8.40    1.20
  -1 -17   6    0.00    0.90
   0  17  -6    5.30    0.80
   0 -17   6    4.30    1.20
   1 -17   6   -0.50    0.80
   2 -17   6   10.60    1.80
   0  18   6    0.70    0.50
   2  18   5    2.20    0.70
   1  18   5    1.10    0.60
   1  18   5    1.10    0.50
   0  18   5    0.10    0.70
   0  18   5   -0.60    0.50
  -1  18   5    1.40    0.50
  -2  18   5    2.50    0.60
   3  18   4    6.30    1.10
  -3 -18  -4    3.00    0.90
   2  18   4    5.30    0.70
   1  18   4    2.60    0.50
   1  18   4    4.10    1.00
   0  18   4   29.40    1.40
   0  18   4   28.80    1.40
  -1  18   4    4.10    0.70
  -1  18   4    4.40    0.90
  -2  18   4    4.00    0.70
  -3  18   4    2.80    0.80
   4  18   3    3.40    0.60
  -4 -18  -3    2.90    0.70
   3  18   3    6.20    0.80
  -3 -18  -3    5.30    0.90
   2  18   3    0.30    0.40
   1  18   3    0.60    0.40
   0  18   3   -0.20    0.60
   0  18   3    0.20    0.50
  -1  18   3    0.80    0.50
  -1  18   3    1.40    0.50
  -2  18   3   -0.40    0.70
  -2  18   3   -0.20    0.40
  -3  18   3    5.60    0.70
  -4  18   3    3.40    0.60
  -5 -18  -2    7.40    0.80
   4  18   2    0.70    0.40
  -4 -18  -2    1.00    0.60
   3  18   2    3.80    0.70
  -3 -18  -2    5.40    0.90
   2  18   2    0.10    0.50
   1  18   2    5.30    0.90
   0  18   2   53.49    2.20
  -1  18   2    8.10    0.80
  -1  18   2    8.60    0.90
  -2  18   2    1.10    0.50
  -2  18   2    0.90    0.50
  -3  18   2    3.70    0.90
  -3  18   2    4.50    0.70
  -4  18   2    0.80    0.40
   5  18   1    1.10    0.50
  -5 -18  -1    1.10    0.50
   4  18   1    4.40    0.90
  -4 -18  -1    7.40    0.80
   3  18   1    4.80    0.70
  -3 -18  -1    1.70    1.00
   2  18   1    0.10    0.50
   1  18   1  113.89    4.20
   0  18   1    0.30    0.50
  -1  18   1  113.69    4.20
  -1  18   1  117.99    4.30
  -2  18   1    1.20    0.50
  -2  18   1    1.30    0.50
  -3  18   1    2.70    0.80
  -3  18   1    5.10    0.70
  -4  18   1    5.60    0.90
  -4  18   1    6.10    1.20
  -5  18   1    3.90    0.60
   5  18   0    1.30    0.70
  -5 -18   0    2.70    0.80
   4  18   0    5.40    0.80
  -4 -18   0    7.40    0.80
   3  18   0    5.40    0.80
   2  18   0   -0.30    0.40
   1  18   0    0.90    0.50
   0  18   0   16.60    1.10
  -1  18   0    1.00    0.50
  -1  18   0    2.40    0.80
  -2  18   0   -0.50    0.40
  -2  18   0    0.40    0.60
  -3  18   0    6.10    0.80
  -3  18   0    6.30    0.80
  -4  18   0    5.40    0.70
  -4  18   0    4.30    0.80
  -5  18   0    2.00    0.60
   4  18  -1    5.60    0.90
   3  18  -1    4.10    0.80
   2  18  -1    1.00    0.50
   1  18  -1  115.99    4.30
   0  18  -1   -0.30    0.50
  -1  18  -1  116.29    4.30
  -2  18  -1    1.70    0.70
  -2  18  -1    1.00    0.50
  -3  18  -1    4.00    0.80
  -3  18  -1    5.70    0.70
  -4  18  -1    6.40    0.70
  -4  18  -1    5.70    1.10
  -5  18  -1    2.50    0.60
   4  18  -2   -1.00    0.70
   3  18  -2    5.10    0.80
   2  18  -2    0.10    0.50
   1  18  -2    8.00    0.90
   0  18  -2   52.09    2.20
  -1  18  -2    8.10    0.90
  -3  18  -2    3.40    1.00
  -4  18  -2    0.30    0.50
   3  18  -3    6.50    1.00
   2  18  -3    0.10    0.50
   1  18  -3    1.00    0.50
   0  18  -3    0.40    0.50
   1 -18   3    0.40    1.30
   2  18  -4    4.10    0.90
   1  18  -4    4.60    0.80
   0  18  -4   28.00    1.40
   1 -18   4    5.30    1.60
   1  18  -5    4.50    0.90
   0  18  -5   -0.50    0.50
  -1  18  -5    1.80    0.50
   1  19   4    4.10    0.70
   0  19   4    4.00    0.90
  -1  19   4    1.30    0.60
   3  19   3    1.10    0.40
   2  19   3    2.90    0.60
   1  19   3   14.30    1.10
   0  19   3    0.30    0.40
  -1  19   3   16.90    1.10
  -2  19   3    2.50    0.50
   3  19   2    2.90    0.60
   2  19   2    5.50    0.70
   1  19   2    8.40    0.80
   0  19   2   24.60    1.20
  -1  19   2    7.70    1.00
  -1  19   2    7.20    0.90
  -2  19   2    7.20    0.90
  -2  19   2    7.00    0.80
  -3  19   2    4.80    0.70
   3  19   1    4.20    0.70
   2  19   1    2.40    0.60
   1  19   1    6.80    0.80
   0  19   1    0.00    0.50
  -1  19   1    9.00    0.70
  -2  19   1    2.00    0.60
  -3  19   1    3.70    0.80
  -3  19   1    3.80    0.80
   3  19   0    0.50    0.40
   2  19   0    1.00    0.50
   1  19   0    0.90    0.60
   0  19   0    9.30    0.80
  -1  19   0    0.80    0.50
  -2  19   0    0.90    0.40
  -3  19   0   -0.60    0.50
  -3  19   0    0.40    0.50
   3  19  -1    4.80    0.70
   2  19  -1    2.60    0.70
   1  19  -1    7.50    0.70
   0  19  -1    0.00    0.40
  -1  19  -1    6.50    0.70
  -2  19  -1    3.90    0.70
  -3  19  -1    5.10    0.70
   3  19  -2    1.70    0.50
   2  19  -2    5.20    0.80
   1  19  -2    7.80    0.80
   0  19  -2   26.30    1.40
  -1  19  -2    6.30    0.70
  -2  19  -2    5.70    0.70
  -3  19  -2    2.60    0.50
   2  19  -3    4.30    0.80
   1  19  -3   13.30    0.90
   0  19  -3    0.10    0.40
  -1  19  -3   14.40    0.90
  -2  19  -3    4.10    0.60
  -3  19  -3    3.50    0.60
   1  19  -4    4.20    0.80
   0  19  -4    6.20    0.80
  -1  19  -4    3.90    0.60
   0  20   2   10.20    0.80
   1  20   1    0.20    0.40
   0  20   1   -0.10    0.40
  -1  20   1    3.00    0.70
   1  20   0    0.10    0.40
   0  20   0  147.89    5.20
  -1  20   0    0.50    0.40
   1  20  -1    0.50    0.40
   0  20  -1    0.20    0.40
  -1  20  -1    2.00    0.60
   0  20  -2    8.90    0.70
   0   0   0    0.00    0.00
;
_shelx_hkl_checksum     74875
_shelx_res_file
;
TITL JTM964_0ma_a.res in Pca2(1)
    JTM964_0ma_a.res
    created by SHELXL-2018/1 at 19:59:10 on 16-Jul-2018
REM Old TITL JTM964_0ma in Pca2(1)
REM SHELXT solution in Pca2(1)
REM R1 0.137,  Rweak 0.015,  Alpha 0.001,  Orientation as input
REM Flack x =  0.460 ( 0.206 ) from Parsons' quotients
REM Formula found by SHELXT:  C18 N4
CELL  1.54178   9.3492  16.3716  10.8030   90.000   90.000   90.000
ZERR    4.000   0.0002   0.0003   0.0002    0.000    0.000    0.000
LATT -1
SYMM -X, -Y, 1/2+Z
SYMM 1/2+X, -Y, Z
SYMM 1/2-X, Y, 1/2+Z
SFAC C H N
UNIT 76 76 12
TEMP 25
SIZE 0.073 0.177 0.278
L.S. 5
BOND $H
LIST 4
FMAP 2
PLAN 5
CONF
ACTA 144.8
EQIV $1 -x+1/2, y, z-1/2
HTAB N3 N1_$1
TWIN
MPLA C1 > C5 N2
MPLA N1 N2 C5 C6 C7
MPLA C10 > C15
WGHT    0.055700    0.096100
EXTI    0.008168
BASF   0.29833
FVAR       0.87626
N1    3    0.202262    0.189453    0.679682    11.00000    0.05276    0.06511 =
         0.04834    0.00775   -0.00379   -0.00131
N2    3    0.027012    0.123857    0.579367    11.00000    0.04415    0.04119 =
         0.05493    0.00374    0.00744   -0.00074
N3    3    0.044147    0.175553    0.370510    11.00000    0.04538    0.06349 =
         0.04176   -0.00638    0.00532   -0.00709
AFIX   3
H3A   2    0.116767    0.178516    0.317433    11.00000   -1.20000
AFIX   0
C1    1   -0.078977    0.066272    0.564965    11.00000    0.06026    0.05522 =
         0.08262   -0.00210    0.01182   -0.01479
AFIX  43
H1    2   -0.121888    0.057890    0.488345    11.00000   -1.20000
AFIX   0
C2    1   -0.118935    0.022457    0.664324    11.00000    0.07919    0.06273 =
         0.11759    0.01962    0.02316   -0.01839
AFIX  43
H2    2   -0.188532   -0.017726    0.655677    11.00000   -1.20000
AFIX   0
C3    1   -0.057058    0.036418    0.781477    11.00000    0.08039    0.08567 =
         0.09791    0.04527    0.01956    0.00078
AFIX  43
H3    2   -0.089464    0.007113    0.849685    11.00000   -1.20000
AFIX   0
C4    1    0.049256    0.092119    0.795928    11.00000    0.07185    0.08417 =
         0.06901    0.03419    0.01078    0.00786
AFIX  43
H4    2    0.090129    0.101102    0.873222    11.00000   -1.20000
AFIX   0
C5    1    0.096383    0.136029    0.691433    11.00000    0.05120    0.05439 =
         0.04933    0.01103    0.00239    0.00761
C6    1    0.197723    0.213483    0.557375    11.00000    0.04382    0.04805 =
         0.04349    0.00283   -0.00017   -0.00118
C7    1    0.089823    0.174897    0.492313    11.00000    0.04085    0.04427 =
         0.04327    0.00159    0.00527   -0.00126
C8    1    0.295594    0.271141    0.506343    11.00000    0.04717    0.05748 =
         0.05094    0.00281   -0.00576   -0.00778
C9    1    0.376887    0.318135    0.459195    11.00000    0.04710    0.05648 =
         0.05958    0.00528   -0.00500   -0.00669
C10   1    0.475602    0.372659    0.400176    11.00000    0.04272    0.04747 =
         0.06685    0.00783   -0.00201   -0.00152
C11   1    0.492009    0.371259    0.273070    11.00000    0.06587    0.06240 =
         0.06530    0.00672   -0.00096   -0.01042
AFIX  43
H11   2    0.437975    0.335322    0.225549    11.00000   -1.20000
AFIX   0
C12   1    0.588461    0.423100    0.216416    11.00000    0.08381    0.07545 =
         0.08279    0.01572    0.01875   -0.00805
AFIX  43
H12   2    0.599034    0.421939    0.130835    11.00000   -1.20000
AFIX   0
C13   1    0.668437    0.476089    0.285451    11.00000    0.07011    0.06448 =
         0.11592    0.02137    0.01634   -0.01557
AFIX  43
H13   2    0.733481    0.510687    0.246809    11.00000   -1.20000
AFIX   0
C14   1    0.653004    0.478285    0.410688    11.00000    0.06915    0.06161 =
         0.11773    0.00166   -0.00354   -0.02137
AFIX  43
H14   2    0.707257    0.514665    0.457238    11.00000   -1.20000
AFIX   0
C15   1    0.556854    0.426603    0.469392    11.00000    0.06182    0.05945 =
         0.07667    0.00201   -0.00440   -0.01086
AFIX  43
H15   2    0.547037    0.428209    0.555024    11.00000   -1.20000
AFIX   0
C16   1   -0.065219    0.238049    0.332758    11.00000    0.04611    0.08998 =
         0.04707    0.00938   -0.00408   -0.00106
C17   1   -0.189738    0.236681    0.423424    11.00000    0.05887    0.15302 =
         0.08790    0.03912    0.01952    0.03222
AFIX 137
H17A  2   -0.154972    0.247021    0.505559    11.00000   -1.50000
H17B  2   -0.235099    0.184099    0.420959    11.00000   -1.50000
H17C  2   -0.257708    0.278058    0.400960    11.00000   -1.50000
AFIX   0
C18   1   -0.114419    0.214164    0.204874    11.00000    0.09317    0.16314 =
         0.05829    0.01271   -0.02571   -0.03237
AFIX 137
H18A  2   -0.160262    0.161741    0.208243    11.00000   -1.50000
H18B  2   -0.033439    0.211409    0.150395    11.00000   -1.50000
H18C  2   -0.180883    0.254133    0.174553    11.00000   -1.50000
AFIX   0
C19   1    0.001554    0.322605    0.329449    11.00000    0.08169    0.07687 =
         0.08807    0.01469   -0.00965    0.01109
AFIX 137
H19A  2    0.032518    0.337470    0.411127    11.00000   -1.50000
H19B  2   -0.067847    0.361435    0.300697    11.00000   -1.50000
H19C  2    0.082190    0.322349    0.274433    11.00000   -1.50000
AFIX   0
HKLF 4
REM  JTM964_0ma_a.res in Pca2(1)
REM R1 =  0.0345 for    2610 Fo > 4sig(Fo)  and  0.0372 for all    2789 data
REM    204 parameters refined using      1 restraints
END
WGHT      0.0557      0.0961
REM Highest difference peak  0.123,  deepest hole -0.111,  1-sigma level  0.031
Q1    1  -0.0451  0.2572  0.1362  11.00000  0.05    0.12
Q2    1   0.0162  0.3082  0.1445  11.00000  0.05    0.12
Q3    1   0.0718  0.3426  0.1252  11.00000  0.05    0.12
Q4    1   0.5077  0.4246  0.4148  11.00000  0.05    0.11
Q5    1   0.4597  0.3823  0.3458  11.00000  0.05    0.11
;
_shelx_res_checksum     12802
