# Supplementary material for: Crystal structure and Hirshfeld surface analysis of N-(tert-but­yl)-2-(phenyl­ethyn­yl)imidazo[1,2-a]pyridin-3-amine
Source: Acta Crystallogr E Crystallogr Commun. 2019 Sep 27;75(Pt 10):1564–7. doi: 10.1107/S2056989019012751 (PMC6775750; doi:10.1107/S2056989019012751)
Supplement: Supplementary file 3 [file e-75-01564-Isup4.hkl]

data_I                                                                          
_shelx_title ' JTM964_0ma_a.res in Pca2(1)'                                     
_shelx_refln_list_code          4                                               
_shelx_F_calc_maximum      128.07                                               
_exptl_crystal_F_000       616.00                                               
_reflns_d_resolution_high  0.8087                                               
                                                                                
loop_                                                                           
 _space_group_symop_operation_xyz                                               
 'x, y, z'                                                                      
 '-x, -y, z+1/2'                                                                
 'x+1/2, -y, z'                                                                 
 '-x+1/2, y, z+1/2'                                                             
                                                                                
_cell_length_a     9.3492                                                       
_cell_length_b    16.3716                                                       
_cell_length_c    10.8030                                                       
_cell_angle_alpha  90.000                                                       
_cell_angle_beta   90.000                                                       
_cell_angle_gamma  90.000                                                       
                                                                                
_shelx_F_squared_multiplier     1.000                                           
                                                                                
loop_                                                                           
 _refln_index_h                                                                 
 _refln_index_k                                                                 
 _refln_index_l                                                                 
 _refln_F_squared_calc                                                          
 _refln_F_squared_meas                                                          
 _refln_F_squared_sigma                                                         
 _refln_observed_status                                                         
   4   8 -11          4.85          2.74         0.65 o                         
   4   9 -11          1.64          1.04         0.65 o                         
   3  10 -11          3.43          4.82         0.78 o                         
   4   3 -10         84.28         89.97         3.91 o                         
   5   3 -10          1.60          4.82         1.56 o                         
   6   3 -10         14.15         13.42         1.82 o                         
   4   4 -10          6.97          6.38         1.56 o                         
   5   4 -10         14.64         12.64         1.56 o                         
   6   4 -10          6.62          7.29         1.56 o                         
   5   5 -10         11.83          9.78         1.17 o                         
   6   5 -10          3.25          2.21         1.17 o                         
   5   6 -10          2.40          2.43         0.59 o                         
   5   7 -10          4.18          6.12         1.30 o                         
   5   8 -10          6.44          6.83         0.81 o                         
   5   9 -10          0.82          1.17         0.65 o                         
   4  10 -10          0.66          1.17         0.65 o                         
   5  10 -10          6.36          6.38         0.91 o                         
   4  11 -10          5.16          5.86         0.78 o                         
   3  12 -10          0.86          0.26         0.52 o                         
   1  13 -10          1.22          1.17         0.52 o                         
   4   0  -9        196.41        186.77         7.31 o                         
   6   0  -9        176.82        163.24         6.14 o                         
   4   1  -9         71.94         72.48         3.39 o                         
   5   1  -9        180.64        196.39         7.44 o                         
   6   1  -9          0.35         -0.23         0.75 o                         
   7   1  -9         20.83         19.02         1.69 o                         
   8   1  -9          1.78          1.30         0.78 o                         
   4   2  -9        148.13        152.44         6.00 o                         
   5   2  -9         13.75         12.77         1.56 o                         
   6   2  -9         39.94         45.35         2.35 o                         
   7   2  -9         13.87         16.28         1.56 o                         
   8   2  -9          4.76          4.69         1.04 o                         
   5   3  -9          8.82          9.51         1.43 o                         
   6   3  -9         12.13         12.51         1.43 o                         
   7   3  -9         24.82         23.84         1.69 o                         
   8   3  -9          4.71          4.69         0.91 o                         
   5   4  -9         27.82         27.36         1.95 o                         
   6   4  -9          6.20          6.77         1.30 o                         
   7   4  -9          4.88          4.43         1.17 o                         
   8   4  -9         20.87         21.11         1.17 o                         
   7   5  -9         34.33         35.19         1.95 o                         
   8   5  -9          0.06          0.00         0.39 o                         
   6   6  -9          1.31          1.56         0.78 o                         
   7   6  -9          0.92          0.00         0.78 o                         
   6   7  -9         10.67         10.08         0.96 o                         
   5   8  -9          3.89          4.17         1.04 o                         
   6   8  -9          2.47          1.95         0.55 o                         
   5   9  -9         12.14         11.46         1.04 o                         
   6   9  -9          0.68          0.98         0.55 o                         
   5  10  -9          9.99          9.38         1.04 o                         
   6  10  -9         20.99         19.94         1.30 o                         
   4  11  -9          1.84          2.87         0.78 o                         
   5  11  -9         14.12         15.11         1.43 o                         
   4  12  -9          0.44          1.56         0.52 o                         
   5  12  -9         12.06         11.99         0.91 o                         
   3  13  -9          0.52          0.78         0.52 o                         
   4  13  -9          2.67          3.39         0.78 o                         
   1  14  -9         10.50          8.67         0.72 o                         
   2  14  -9         26.86         26.58         1.30 o                         
   3  14  -9         13.71         12.12         0.91 o                         
   4   0  -8         83.96         86.44         3.65 o                         
   6   0  -8         79.20         81.74         3.52 o                         
   8   0  -8          5.81          8.47         1.63 o                         
   3   1  -8         82.11         77.58         3.52 o                         
   4   1  -8         15.08         14.85         1.69 o                         
   5   1  -8         47.42         51.62         1.84 o                         
   6   1  -8         38.32         40.92         1.61 o                         
   7   1  -8          3.26          3.32         0.81 o                         
   8   1  -8          3.04          1.04         1.04 o                         
   4   2  -8         63.59         58.40         2.87 o                         
   5   2  -8         73.69         74.76         2.40 o                         
   6   2  -8          9.45          8.93         1.00 o                         
   7   2  -8         22.10         19.52         2.28 o                         
   8   2  -8          4.62          3.07         0.98 o                         
   9   2  -8          2.54          0.26         0.65 o                         
   5   3  -8         15.70         12.77         1.95 o                         
   6   3  -8         23.92         19.91         1.31 o                         
   7   3  -8          1.38          1.56         0.78 o                         
   8   3  -8          2.88          2.75         1.63 o                         
   9   3  -8          0.51          0.00         0.52 o                         
   6   4  -8          4.43          6.64         1.17 o                         
   7   4  -8         11.15         12.11         1.30 o                         
   8   4  -8          3.26          5.60         1.17 o                         
   6   5  -8         26.33         25.67         1.82 o                         
   7   5  -8          3.21          5.60         1.04 o                         
   8   5  -8         17.46         16.55         1.43 o                         
   6   6  -8         24.61         22.71         1.24 o                         
   7   6  -8         14.20         11.98         1.30 o                         
   8   6  -8         17.79         20.45         1.43 o                         
   6   7  -8          4.39          3.80         0.72 o                         
   7   7  -8          0.13          0.00         0.65 o                         
   8   7  -8         31.74         35.06         1.56 o                         
   6   8  -8          9.56          7.16         1.17 o                         
   7   8  -8         11.76         12.77         1.30 o                         
   8   8  -8          8.78          8.86         0.91 o                         
   5   9  -8          7.35          5.08         1.17 o                         
   6   9  -8          3.23          3.11         0.59 o                         
   7   9  -8         15.40         14.44         1.00 o                         
   5  10  -8         24.15         25.28         1.56 o                         
   6  10  -8          5.63          5.57         0.72 o                         
   7  10  -8          6.52          8.47         0.78 o                         
   5  11  -8         15.33         14.72         1.17 o                         
   6  11  -8          3.08          2.88         0.85 o                         
   4  12  -8          0.48         -0.26         0.52 o                         
   5  12  -8          4.92          6.12         0.91 o                         
   6  12  -8          2.14          3.65         0.78 o                         
   3  13  -8          7.05          6.12         0.91 o                         
   4  13  -8          8.96          8.86         1.04 o                         
   5  13  -8          3.55          3.39         0.78 o                         
   2  14  -8          0.71          1.56         0.52 o                         
   3  14  -8          7.17          5.99         0.91 o                         
   4  14  -8          7.22          8.86         0.91 o                         
   0  15  -8         27.44         28.93         1.56 o                         
   1  15  -8          0.35          1.04         0.65 o                         
   2  15  -8         21.48         21.24         1.17 o                         
   3  15  -8          5.40          5.73         0.78 o                         
   6   0  -7          3.12          3.78         1.17 o                         
   8   0  -7         16.59         17.07         1.56 o                         
   1   1  -7        115.59        110.04         3.96 o                         
   4   1  -7         40.83         41.05         2.09 o                         
   5   1  -7        125.58        140.54         3.69 o                         
   6   1  -7         88.00         83.80         4.56 o                         
   7   1  -7         35.06         34.75         1.47 o                         
   8   1  -7          0.10          0.17         0.45 o                         
   9   1  -7          2.33          1.83         0.77 o                         
   1   2  -7        158.49        144.31         4.89 o                         
   3   2  -7         18.94         20.71         1.69 o                         
   4   2  -7         16.40         13.81         1.43 o                         
   5   2  -7        188.30        213.65         7.58 o                         
   6   2  -7         28.68         29.06         1.38 o                         
   7   2  -7         34.74         35.67         1.52 o                         
   8   2  -7         27.03         29.25         1.29 o                         
   9   2  -7         12.56         12.67         0.76 o                         
   4   3  -7         50.97         56.70         2.74 o                         
   5   3  -7        383.50        402.88        13.62 o                         
   6   3  -7         64.69         64.86         2.21 o                         
   7   3  -7         26.78         27.93         1.38 o                         
   8   3  -7          4.05          3.41         0.81 o                         
   9   3  -7          5.95          4.71         1.13 o                         
   4   4  -7         16.20         16.41         1.95 o                         
   5   4  -7        237.09        243.99         8.89 o                         
   6   4  -7         38.55         43.38         1.85 o                         
   7   4  -7         27.56         24.82         1.63 o                         
   8   4  -7         21.05         19.95         2.08 o                         
   9   4  -7          0.98         -0.05         0.43 o                         
   5   5  -7         62.92         62.57         3.26 o                         
   6   5  -7         73.84         74.59         3.00 o                         
   7   5  -7         31.97         35.47         1.47 o                         
   8   5  -7          8.37          6.07         0.99 o                         
   9   5  -7          3.71          2.87         0.78 o                         
   6   6  -7          7.76          5.08         1.17 o                         
   7   6  -7          5.50          5.34         1.17 o                         
   8   6  -7          3.56          2.34         0.78 o                         
   9   6  -7          4.62          4.95         0.78 o                         
   6   7  -7         30.96         33.49         1.95 o                         
   7   7  -7          2.89          3.48         0.74 o                         
   8   7  -7          1.40          1.82         0.78 o                         
   6   8  -7         11.95         10.81         1.43 o                         
   7   8  -7          7.60          6.25         0.87 o                         
   8   8  -7          4.86          4.48         0.72 o                         
   6   9  -7          6.30          6.77         1.17 o                         
   7   9  -7          4.37          3.38         0.78 o                         
   8   9  -7          3.96          4.17         0.78 o                         
   5  10  -7         13.53         16.67         1.30 o                         
   6  10  -7          7.17          8.86         1.17 o                         
   7  10  -7          3.14          2.36         0.55 o                         
   5  11  -7          7.88          7.42         1.17 o                         
   6  11  -7         23.11         25.41         1.56 o                         
   7  11  -7          6.38          4.72         0.64 o                         
   4  12  -7         18.09         19.80         1.43 o                         
   5  12  -7         16.98         19.41         1.30 o                         
   6  12  -7         19.25         22.52         1.03 o                         
   7  12  -7          2.73          1.56         0.65 o                         
   4  13  -7          5.06          4.69         0.91 o                         
   5  13  -7          2.42          3.39         0.78 o                         
   6  13  -7         12.53         11.20         0.91 o                         
   2  14  -7         10.48         11.59         1.04 o                         
   3  14  -7         15.87         13.03         1.04 o                         
   4  14  -7          3.98          4.43         0.91 o                         
   5  14  -7          3.33          2.34         0.65 o                         
   1  15  -7          7.46          9.12         1.04 o                         
   2  15  -7         22.16         25.41         1.43 o                         
   3  15  -7          5.49          6.25         0.91 o                         
   4  15  -7          3.85          4.82         0.91 o                         
   1  16  -7         11.22         11.33         1.17 o                         
   2  16  -7         11.19         11.85         1.04 o                         
   3  16  -7         10.95         11.46         0.91 o                         
   0   0  -6        274.05        319.69        11.65 o                         
   2   0  -6         57.11         80.17         3.98 o                         
   6   0  -6        221.97        216.76         7.84 o                         
   8   0  -6         14.80         13.68         1.43 o                         
   0   1  -6        477.61        534.33        12.64 o                         
   1   1  -6        388.40        402.22         6.44 o                         
   2   1  -6         27.28         23.90         1.62 o                         
   4   1  -6        122.69        134.92         5.09 o                         
   5   1  -6        122.15        129.30         4.83 o                         
   6   1  -6          1.78          0.90         0.59 o                         
   7   1  -6        143.21        145.24         4.11 o                         
   8   1  -6         10.69          9.83         0.84 o                         
   9   1  -6         57.74         58.21         1.30 o                         
  10   1  -6          5.52          4.82         1.04 o                         
   0   2  -6       1419.43       1620.97        37.84 o                         
   1   2  -6        139.14        139.35         2.63 o                         
   2   2  -6         64.43         68.24         2.48 o                         
   3   2  -6         81.18         76.67         3.13 o                         
   4   2  -6         38.12         38.44         1.95 o                         
   5   2  -6         33.81         31.53         1.82 o                         
   6   2  -6         34.08         26.87         1.29 o                         
   7   2  -6          8.30          7.87         0.96 o                         
   8   2  -6         42.47         44.97         1.43 o                         
   9   2  -6         16.67         16.77         0.82 o                         
  10   2  -6          0.51         -0.13         0.52 o                         
   0   3  -6        978.37       1107.08        26.18 o                         
   1   3  -6         43.35         36.25         1.41 o                         
   2   3  -6        122.53        107.64        18.47 o                         
   3   3  -6        175.41        180.77         6.53 o                         
   4   3  -6          7.19          9.64         1.30 o                         
   5   3  -6          7.98         10.03         1.30 o                         
   6   3  -6        105.28        113.74         3.18 o                         
   7   3  -6         63.51         55.92         1.98 o                         
   8   3  -6         15.74         16.20         1.06 o                         
   9   3  -6         23.29         22.71         0.90 o                         
  10   3  -6          5.11          3.78         0.78 o                         
   0   4  -6        170.57        203.57         5.82 o                         
   1   4  -6        255.99        274.80         5.96 o                         
   2   4  -6        274.80        303.43        11.38 o                         
   3   4  -6         25.76         31.40         1.95 o                         
   4   4  -6        158.40        168.94         6.14 o                         
   5   4  -6         47.91         56.96         2.61 o                         
   6   4  -6          6.23          6.78         1.06 o                         
   7   4  -6         44.21         42.88         1.66 o                         
   8   4  -6          2.91          3.13         0.63 o                         
   9   4  -6          0.16         -0.19         0.39 o                         
  10   4  -6          0.58         -0.26         0.39 o                         
   0   5  -6        616.31        644.04        23.04 o                         
   1   5  -6          3.19          1.60         1.06 o                         
   2   5  -6         15.15         15.11         4.17 o                         
   4   5  -6         66.29         68.69         3.13 o                         
   5   5  -6         24.04         21.50         1.69 o                         
   6   5  -6         30.95         31.38         1.52 o                         
   7   5  -6         59.04         59.17         2.07 o                         
   8   5  -6          3.29          5.31         0.91 o                         
   9   5  -6          7.06          6.53         0.65 o                         
   1   6  -6         44.51         44.05         4.43 o                         
   5   6  -6         30.06         30.49         2.08 o                         
   6   6  -6          0.50          0.39         0.74 o                         
   7   6  -6         37.59         39.69         1.65 o                         
   8   6  -6         28.09         26.65         2.87 o                         
   9   6  -6          1.25          1.12         0.43 o                         
   5   7  -6        106.34         96.65         4.04 o                         
   6   7  -6          2.21          1.63         1.24 o                         
   7   7  -6         66.28         64.61         2.65 o                         
   8   7  -6          1.98          1.82         0.91 o                         
   9   7  -6          1.72          0.96         0.45 o                         
   6   8  -6         92.33        105.10         4.17 o                         
   7   8  -6          0.53          0.65         0.65 o                         
   8   8  -6         19.57         19.80         1.43 o                         
   9   8  -6         22.51         19.42         1.17 o                         
   6   9  -6          4.64          6.12         1.30 o                         
   7   9  -6          9.89         11.79         0.92 o                         
   8   9  -6          6.58          7.10         0.91 o                         
   5  10  -6         10.05         11.20         1.43 o                         
   6  10  -6          6.10          6.77         1.30 o                         
   7  10  -6          1.72          2.70         1.17 o                         
   8  10  -6          4.75          6.69         0.87 o                         
   5  11  -6          3.14          3.00         0.91 o                         
   6  11  -6          4.64          3.91         1.04 o                         
   7  11  -6          0.79          0.58         0.42 o                         
   8  11  -6         10.16          7.69         0.91 o                         
   4  12  -6         38.98         40.01         2.09 o                         
   5  12  -6         22.45         19.28         1.43 o                         
   6  12  -6          7.67          8.21         1.04 o                         
   7  12  -6          4.71          4.65         1.24 o                         
   4  13  -6          0.90          1.82         0.65 o                         
   5  13  -6          2.06          3.39         0.78 o                         
   6  13  -6          3.96          3.85         0.65 o                         
   7  13  -6         18.81         21.50         1.17 o                         
   2  14  -6         11.24         12.24         1.17 o                         
   3  14  -6          0.47         -0.52         0.65 o                         
   4  14  -6         16.54         17.72         1.56 o                         
   5  14  -6          0.60          1.56         0.65 o                         
   6  14  -6          2.94          4.04         0.91 o                         
   0  15  -6         26.90         22.02         1.56 o                         
   1  15  -6         10.94         11.85         1.17 o                         
   2  15  -6          6.45          4.30         1.04 o                         
   4  15  -6          5.78          6.51         1.04 o                         
   5  15  -6          9.08          7.66         1.11 o                         
   0  16  -6          0.81          0.91         1.17 o                         
   1  16  -6          0.33          0.78         0.59 o                         
   2  16  -6         25.92         23.06         1.43 o                         
   3  16  -6          7.24          5.21         0.91 o                         
   4  16  -6          7.97          9.38         0.91 o                         
   0  17  -6          3.43          6.90         1.04 o                         
   2  17  -6         15.76         16.81         1.30 o                         
   3  17  -6          1.10          1.30         0.65 o                         
   2   0  -5        181.39        201.75         4.30 o                         
   6   0  -5         29.46         28.40         1.95 o                         
   8   0  -5        131.16        115.87         4.83 o                         
  10   0  -5         66.01         66.13         1.93 o                         
   1   1  -5       1696.32       1852.67        29.42 o                         
   2   1  -5        190.32        212.44         3.50 o                         
   3   1  -5        418.23        446.11         7.80 o                         
   4   1  -5         17.50         16.81         1.30 o                         
   5   1  -5        151.10        167.88         6.01 o                         
   6   1  -5         90.45         97.97         2.76 o                         
   7   1  -5          0.99          1.37         0.83 o                         
   8   1  -5        120.29        120.12         3.96 o                         
   9   1  -5          5.57          6.40         0.63 o                         
  10   1  -5         13.93         13.24         0.82 o                         
   1   2  -5        451.41        449.95         7.10 o                         
   2   2  -5        332.77        335.01         5.30 o                         
   3   2  -5        698.44        765.98        13.15 o                         
   4   2  -5         19.59         19.15         1.30 o                         
   5   2  -5         77.46         83.96         3.39 o                         
   6   2  -5        112.80        128.41         3.46 o                         
   7   2  -5         27.76         26.14         1.56 o                         
   8   2  -5         21.22         20.96         0.99 o                         
   9   2  -5         42.26         42.21         1.09 o                         
  10   2  -5          0.49          0.19         0.39 o                         
   1   3  -5        228.95        231.98         5.11 o                         
   2   3  -5        506.05        514.18        12.14 o                         
   3   3  -5        599.93        619.62        10.77 o                         
   4   3  -5        221.95        207.84         7.32 o                         
   5   3  -5         16.05         16.02         1.30 o                         
   6   3  -5        242.64        251.48         9.02 o                         
   7   3  -5          1.69          0.91         0.55 o                         
   8   3  -5        208.03        205.62         5.54 o                         
   9   3  -5         34.83         36.64         1.18 o                         
  10   3  -5          7.02          6.16         0.73 o                         
   1   4  -5        119.71        134.03         3.47 o                         
   2   4  -5         22.58         30.49         1.47 o                         
   3   4  -5         60.07         60.90         2.87 o                         
   4   4  -5        142.33        145.29         5.22 o                         
   5   4  -5         31.84         27.75         1.69 o                         
   6   4  -5         49.49         48.59         1.82 o                         
   7   4  -5         72.28         68.81         2.26 o                         
   8   4  -5         65.70         61.97         2.16 o                         
   9   4  -5         23.41         24.45         0.95 o                         
  10   4  -5          2.67          2.60         0.61 o                         
   1   5  -5        166.61        155.92         3.96 o                         
   2   5  -5        237.43        227.90         8.06 o                         
   3   5  -5        125.19        116.28         4.57 o                         
   4   5  -5         47.67         54.22         2.48 o                         
   5   5  -5         96.66         98.33         3.78 o                         
   6   5  -5         56.66         53.21         1.84 o                         
   7   5  -5        194.76        183.90         4.09 o                         
   8   5  -5          0.47          0.94         0.72 o                         
   9   5  -5         19.21         18.69         0.82 o                         
  10   5  -5         11.59          6.12         1.04 o                         
   1   6  -5         10.27         13.09         3.26 o                         
   2   6  -5        327.18        337.12        12.84 o                         
   4   6  -5        313.25        333.87        11.26 o                         
   5   6  -5        104.28        107.47         4.17 o                         
   6   6  -5         17.75         16.03         1.20 o                         
   7   6  -5         53.93         51.62         1.60 o                         
   8   6  -5         33.46         32.40         1.38 o                         
   9   6  -5          1.86          1.63         0.51 o                         
  10   6  -5          2.55          3.78         0.65 o                         
   4   7  -5         39.87         40.92         2.35 o                         
   5   7  -5         38.00         34.01         2.08 o                         
   6   7  -5         74.55         62.06         8.34 o                         
   7   7  -5          5.38          5.95         0.77 o                         
   8   7  -5          0.77          0.58         0.52 o                         
   9   7  -5         15.17         15.19         1.12 o                         
   5   8  -5         85.25         87.36         3.78 o                         
   6   8  -5         47.43         51.48         4.11 o                         
   7   8  -5          2.92          2.49         0.59 o                         
   8   8  -5          8.20          8.44         0.72 o                         
   9   8  -5         12.85         11.83         0.87 o                         
   5   9  -5        129.54        137.72        14.94 o                         
   6   9  -5          3.37          4.86         0.90 o                         
   7   9  -5          0.55          0.77         1.16 o                         
   8   9  -5         12.83         11.81         0.75 o                         
   9   9  -5          2.78          1.69         0.52 o                         
   5  10  -5         13.55         16.93         1.56 o                         
   6  10  -5          1.39          0.78         0.91 o                         
   7  10  -5         20.77         20.62         1.11 o                         
   8  10  -5          2.15          2.49         0.52 o                         
   9  10  -5          1.77          4.30         0.78 o                         
   5  11  -5         62.58         69.21         3.13 o                         
   6  11  -5          6.53          6.90         1.17 o                         
   7  11  -5          8.43          9.24         0.72 o                         
   8  11  -5          2.24          1.84         0.59 o                         
   4  12  -5         13.16         15.63         1.56 o                         
   5  12  -5          4.19          7.03         1.30 o                         
   6  12  -5          8.06          8.21         1.17 o                         
   7  12  -5          0.52          0.01         0.42 o                         
   8  12  -5          1.24          2.08         0.65 o                         
   3  13  -5          3.99          4.17         1.17 o                         
   4  13  -5          1.37          1.82         0.91 o                         
   5  13  -5          9.86         10.81         1.17 o                         
   6  13  -5          0.36         -0.11         0.57 o                         
   7  13  -5          5.18          5.47         0.78 o                         
   2  14  -5          6.82          5.21         1.17 o                         
   3  14  -5          9.80          7.69         1.69 o                         
   4  14  -5         37.75         34.27         1.82 o                         
   5  14  -5          4.61          4.82         1.04 o                         
   6  14  -5          8.32          8.34         1.04 o                         
   7  14  -5          3.75          5.22         0.55 o                         
   1  15  -5          9.29          9.38         1.30 o                         
   2  15  -5          0.56          0.69         0.59 o                         
   3  15  -5         24.02         24.68         1.26 o                         
   4  15  -5          8.88          8.34         0.87 o                         
   5  15  -5          7.21          8.74         0.74 o                         
   6  15  -5          4.92          4.15         0.65 o                         
   1  16  -5          3.04          3.28         0.64 o                         
   2  16  -5         12.88         12.77         0.91 o                         
   3  16  -5          6.45          5.86         1.04 o                         
   4  16  -5          1.60          1.43         0.52 o                         
   5  16  -5          3.38          3.10         0.98 o                         
   1  17  -5         18.99         19.71         1.06 o                         
   2  17  -5         15.63         11.26         2.34 o                         
   3  17  -5         13.34         11.07         1.17 o                         
   4  17  -5          6.94          8.73         0.91 o                         
   1  18  -5          2.01          3.88         1.76 o                         
   0   0  -4        603.67        583.04        19.86 o                         
   2   0  -4       2018.83       1960.76        41.02 o                         
   4   0  -4       1736.19       1838.54        62.13 o                         
   6   0  -4        127.07        143.67         5.48 o                         
   8   0  -4         42.33         45.27         2.15 o                         
  10   0  -4         47.07         50.28         1.61 o                         
   0   1  -4       1434.83       1422.22        27.65 o                         
   1   1  -4        326.41        356.70         5.10 o                         
   2   1  -4        935.36        953.23        13.14 o                         
   3   1  -4        187.56        200.00         3.32 o                         
   4   1  -4         35.40         45.02         1.47 o                         
   5   1  -4         41.65         38.71         1.95 o                         
   6   1  -4         24.38         24.62         1.11 o                         
   7   1  -4        124.89        126.32         3.55 o                         
   8   1  -4         25.71         27.19         1.10 o                         
   9   1  -4         69.99         66.63         2.24 o                         
  10   1  -4         26.91         28.68         0.83 o                         
   0   2  -4        213.70        214.51         4.46 o                         
   1   2  -4         18.38         15.82         0.53 o                         
   2   2  -4        637.42        663.18         9.26 o                         
   3   2  -4         40.12         40.98         1.22 o                         
   4   2  -4        270.33        260.84         5.57 o                         
   5   2  -4          2.22          2.60         0.65 o                         
   6   2  -4          6.41          7.40         0.78 o                         
   7   2  -4         81.29         88.25         2.63 o                         
   8   2  -4         35.67         35.25         1.55 o                         
   9   2  -4        105.82        102.90         2.09 o                         
  10   2  -4         21.15         19.74         1.21 o                         
   0   3  -4        387.84        373.88         9.11 o                         
   1   3  -4        630.49        610.14        11.43 o                         
   2   3  -4         59.26         71.22         1.38 o                         
   3   3  -4        283.69        307.43         9.16 o                         
   4   3  -4        124.65        126.68         3.05 o                         
   5   3  -4        216.13        208.06         7.71 o                         
   6   3  -4         34.11         34.79         1.95 o                         
   7   3  -4         18.79         17.51         0.98 o                         
   8   3  -4         14.00         14.11         1.19 o                         
   9   3  -4         45.73         44.74         1.35 o                         
  10   3  -4         19.07         17.11         0.77 o                         
   0   4  -4        100.39         87.84         2.76 o                         
   1   4  -4        308.35        281.41         5.41 o                         
   2   4  -4         30.20         32.07         2.07 o                         
   3   4  -4        513.76        491.16         7.87 o                         
   4   4  -4        150.04        157.63         6.20 o                         
   5   4  -4         35.15         35.58         1.82 o                         
   6   4  -4        135.19        138.38         4.83 o                         
   7   4  -4         49.11         47.41         1.70 o                         
   8   4  -4         41.53         38.00         1.57 o                         
   9   4  -4         19.65         17.71         0.90 o                         
  10   4  -4          0.90          0.31         0.39 o                         
   0   5  -4       1344.63       1225.25        29.94 o                         
   1   5  -4        467.22        481.60         8.48 o                         
   2   5  -4        357.87        350.16         7.29 o                         
   3   5  -4         95.82         91.48         1.99 o                         
   5   5  -4        185.49        190.05         6.66 o                         
   6   5  -4         13.86         15.35         1.63 o                         
   7   5  -4        123.02        131.79         8.36 o                         
   8   5  -4          8.40          8.28         0.98 o                         
   9   5  -4         10.90         12.24         1.41 o                         
  10   5  -4          2.40          1.47         0.41 o                         
   0   6  -4        702.37        742.57        33.48 o                         
   1   6  -4         74.07         71.72         2.18 o                         
   2   6  -4         33.04         36.26         1.60 o                         
   3   6  -4         26.17         30.11         1.52 o                         
   4   6  -4        148.47        151.18         5.48 o                         
   5   6  -4        288.22        306.12        10.47 o                         
   6   6  -4        105.08        115.49         3.18 o                         
   7   6  -4        118.72        118.81         3.87 o                         
   8   6  -4          5.86          5.15         0.75 o                         
   9   6  -4         20.36         18.71         0.94 o                         
  10   6  -4          5.03          3.98         1.04 o                         
   0   7  -4        614.63        677.68        23.98 o                         
   1   7  -4        249.58        231.43         6.52 o                         
   2   7  -4         90.94         79.10         5.54 o                         
   3   7  -4         30.63         29.87         1.67 o                         
   4   7  -4         84.24         81.63         3.39 o                         
   5   7  -4         76.61         72.88         3.13 o                         
   6   7  -4        134.10        134.12         3.64 o                         
   7   7  -4        105.62        104.34         6.39 o                         
   8   7  -4         50.10         46.27         1.22 o                         
   9   7  -4          3.18          3.21         0.62 o                         
  10   7  -4          3.77          6.12         0.78 o                         
   1   8  -4         22.75         22.15         4.43 o                         
   3   8  -4         52.31         50.58         2.61 o                         
   4   8  -4        128.26        136.23         5.22 o                         
   5   8  -4         54.60         52.63         1.89 o                         
   6   8  -4         46.39         44.72         2.74 o                         
   7   8  -4         28.95         30.38         1.17 o                         
   8   8  -4          0.47          0.41         0.38 o                         
   9   8  -4          2.66          2.14         0.41 o                         
  10   8  -4          1.26          1.17         0.52 o                         
   4   9  -4        111.29        114.27         4.44 o                         
   5   9  -4         95.61         96.43         2.81 o                         
   6   9  -4         37.47         39.25         2.48 o                         
   7   9  -4          1.72          0.72         0.64 o                         
   8   9  -4          0.74          0.67         0.40 o                         
   9   9  -4          7.38          6.55         0.82 o                         
   4  10  -4          2.23          0.00         1.30 o                         
   5  10  -4         38.75         40.50         2.28 o                         
   6  10  -4         18.14         18.42         1.19 o                         
   7  10  -4         34.04         31.87         1.17 o                         
   8  10  -4          0.12          0.36         0.42 o                         
   9  10  -4         22.53         24.63         1.30 o                         
   4  11  -4        144.96        138.86         5.35 o                         
   5  11  -4          2.93          4.30         1.24 o                         
   6  11  -4         24.76         23.19         1.37 o                         
   7  11  -4          4.36          6.49         1.60 o                         
   8  11  -4         16.65         19.03         0.92 o                         
   3  12  -4        261.91        252.32         9.54 o                         
   4  12  -4         17.85         18.24         1.56 o                         
   5  12  -4         40.26         41.05         2.22 o                         
   6  12  -4          8.46          8.59         1.17 o                         
   7  12  -4         17.80         17.62         0.85 o                         
   8  12  -4          3.20          4.09         0.78 o                         
   3  13  -4         92.87         94.12         3.85 o                         
   4  13  -4          1.65          1.56         0.91 o                         
   5  13  -4          3.80          4.30         1.17 o                         
   6  13  -4         17.85         20.84         1.95 o                         
   7  13  -4         12.86         11.46         1.04 o                         
   8  13  -4         17.05         18.89         1.04 o                         
   1  14  -4          6.76          5.86         1.04 o                         
   2  14  -4         85.87         88.90         2.67 o                         
   3  14  -4         18.79         18.46         2.21 o                         
   4  14  -4         25.42         29.18         1.95 o                         
   5  14  -4          2.59          2.47         0.78 o                         
   6  14  -4          5.83          4.43         0.91 o                         
   7  14  -4          4.76          5.21         0.59 o                         
   0  15  -4          5.40          4.04         1.30 o                         
   1  15  -4         52.57         53.18         2.61 o                         
   2  15  -4         24.72         26.85         4.89 o                         
   3  15  -4         10.78         11.31         0.81 o                         
   4  15  -4          3.01          2.07         0.59 o                         
   5  15  -4          2.33          1.92         0.52 o                         
   6  15  -4          5.49          6.22         0.59 o                         
   1  16  -4          9.54         10.03         1.43 o                         
   2  16  -4         28.29         27.02         1.24 o                         
   3  16  -4          8.42          7.97         0.77 o                         
   4  16  -4          8.95          8.67         0.74 o                         
   5  16  -4          3.46          3.08         0.98 o                         
   6  16  -4          0.50         -0.20         0.41 o                         
   1  17  -4         18.40         14.07         1.30 o                         
   2  17  -4         10.11          7.72         0.87 o                         
   3  17  -4          1.38          0.59         0.57 o                         
   4  17  -4          7.19          7.29         1.04 o                         
   5  17  -4          5.80          7.16         0.78 o                         
   0  18  -4         35.91         36.49         1.82 o                         
   1  18  -4          4.78          5.99         1.04 o                         
   2  18  -4          6.48          5.34         1.17 o                         
   3  18  -4          6.37          3.91         1.17 o                         
   0  19  -4          8.17          8.08         1.04 o                         
   1  19  -4          4.23          5.23         0.63 o                         
   2   0  -3        311.65        293.60         9.99 o                         
   4   0  -3       1503.26       1530.79        36.73 o                         
   6   0  -3         72.06         75.35         3.00 o                         
   8   0  -3         12.54         11.14         1.06 o                         
  10   0  -3         28.59         27.92         2.54 o                         
   1   1  -3       1093.49        941.47        13.03 o                         
   2   1  -3        274.44        266.69         5.18 o                         
   3   1  -3         11.58         11.62         0.82 o                         
   4   1  -3        438.23        456.32         7.19 o                         
   5   1  -3         93.37         82.95         2.17 o                         
   6   1  -3        109.56        115.63         3.09 o                         
   7   1  -3        104.31         99.29         2.81 o                         
   8   1  -3         17.10         18.21         0.81 o                         
   9   1  -3          7.45          7.56         0.67 o                         
  10   1  -3          1.61          1.47         0.38 o                         
   1   2  -3        996.44        889.53        32.14 o                         
   2   2  -3        878.10        891.42        13.44 o                         
   3   2  -3         58.15         46.04         0.99 o                         
   4   2  -3        388.32        396.55         7.04 o                         
   5   2  -3        181.07        181.68         4.16 o                         
   6   2  -3          6.21          7.26         0.74 o                         
   7   2  -3         15.85         16.60         1.09 o                         
   8   2  -3          2.29          1.76         0.60 o                         
   9   2  -3          8.47          8.20         1.16 o                         
  10   2  -3         38.31         39.34         1.15 o                         
  11   2  -3          8.66          6.25         0.78 o                         
   1   3  -3        183.93        177.72         3.26 o                         
   2   3  -3        582.42        564.02         9.77 o                         
   3   3  -3        150.28        150.83         2.80 o                         
   4   3  -3        282.02        297.27         5.27 o                         
   5   3  -3        359.94        348.15         7.32 o                         
   6   3  -3         43.20         47.59         1.61 o                         
   7   3  -3         19.31         18.38         1.11 o                         
   8   3  -3         13.52         12.45         0.76 o                         
   9   3  -3         10.41         14.00         0.75 o                         
  10   3  -3          5.92          4.13         0.59 o                         
  11   3  -3          2.05          0.91         0.39 o                         
   1   4  -3        296.87        284.98         5.10 o                         
   2   4  -3         44.93         41.92         1.07 o                         
   3   4  -3        272.06        311.88         4.90 o                         
   4   4  -3        134.72        142.38         3.18 o                         
   5   4  -3         74.63         77.40         3.33 o                         
   6   4  -3         70.32         75.89         2.44 o                         
   7   4  -3        128.74        129.94         4.19 o                         
   8   4  -3         66.66         65.92         1.93 o                         
   9   4  -3         70.43         65.80         1.97 o                         
  10   4  -3         45.16         43.06         1.22 o                         
  11   4  -3         11.75         11.33         0.78 o                         
   1   5  -3         40.50         33.98         1.03 o                         
   2   5  -3        586.69        626.57        14.72 o                         
   3   5  -3         36.16         40.36         1.06 o                         
   4   5  -3         44.85         46.66         1.50 o                         
   5   5  -3         57.60         61.73         2.35 o                         
   6   5  -3         73.53         78.71         2.35 o                         
   7   5  -3         30.11         30.14         1.16 o                         
   8   5  -3         56.44         51.79         1.53 o                         
   9   5  -3          0.19          0.18         0.42 o                         
  10   5  -3         10.42          7.98         0.84 o                         
   1   6  -3        563.69        547.30         9.48 o                         
   2   6  -3        364.61        360.90         7.50 o                         
   3   6  -3        272.40        255.53         4.72 o                         
   4   6  -3        309.72        289.60        12.51 o                         
   5   6  -3         55.64         53.29         1.75 o                         
   6   6  -3        121.57        115.33         3.18 o                         
   7   6  -3         29.36         31.43         1.20 o                         
   8   6  -3         33.01         33.11         1.04 o                         
   9   6  -3         18.92         16.67         0.82 o                         
  10   6  -3          0.82          0.39         0.45 o                         
   1   7  -3        287.26        281.51         6.13 o                         
   2   7  -3         89.02         78.17         1.90 o                         
   3   7  -3        318.88        315.58        12.15 o                         
   4   7  -3        231.94        230.88         8.24 o                         
   5   7  -3        158.49        157.14         4.25 o                         
   6   7  -3         47.92         44.84         1.66 o                         
   7   7  -3        112.30        118.98         4.64 o                         
   8   7  -3          4.07          3.34         0.51 o                         
   9   7  -3         14.52         13.24         0.78 o                         
  10   7  -3          0.86          1.24         0.46 o                         
   1   8  -3        386.89        400.11        10.48 o                         
   2   8  -3         32.44         31.78         2.82 o                         
   3   8  -3        158.75        156.27         4.58 o                         
   4   8  -3        128.21        126.32         4.83 o                         
   5   8  -3         31.27         34.79         1.38 o                         
   6   8  -3        264.29        270.25         6.75 o                         
   7   8  -3         14.33         13.42         0.90 o                         
   8   8  -3         52.60         51.93         1.34 o                         
   9   8  -3          1.48          2.08         0.43 o                         
  10   8  -3         12.55         13.94         1.04 o                         
   3   9  -3         87.87         88.68         3.78 o                         
   4   9  -3          0.61          0.91         0.91 o                         
   5   9  -3        229.43        239.61         6.10 o                         
   6   9  -3        229.41        223.44         8.10 o                         
   7   9  -3         24.27         23.25         1.15 o                         
   8   9  -3          2.42          2.06         0.42 o                         
   9   9  -3          3.30          2.40         1.37 o                         
  10   9  -3          0.48         -0.39         0.39 o                         
   3  10  -3         43.10         41.83         2.61 o                         
   4  10  -3         13.90         13.36         1.09 o                         
   5  10  -3        307.84        309.19         7.59 o                         
   6  10  -3          0.93          1.50         0.81 o                         
   7  10  -3         13.33         12.50         1.32 o                         
   8  10  -3          5.70          6.09         0.67 o                         
   9  10  -3          0.99          3.09         2.15 o                         
   4  11  -3        118.47        124.71         2.93 o                         
   5  11  -3         46.06         49.78         1.84 o                         
   6  11  -3        129.39        125.87         7.05 o                         
   7  11  -3          7.87          6.94         0.70 o                         
   8  11  -3          0.32         -0.41         0.43 o                         
   9  11  -3         13.17         13.47         0.72 o                         
   3  12  -3         83.62         84.14         2.62 o                         
   4  12  -3        128.30        130.46         5.13 o                         
   5  12  -3         68.96         72.39         2.48 o                         
   6  12  -3         97.42         88.35         2.66 o                         
   7  12  -3         10.69         11.56         0.80 o                         
   8  12  -3         37.89         40.38         1.33 o                         
   1  13  -3        111.34        106.96         4.70 o                         
   2  13  -3          5.73          4.82         1.30 o                         
   3  13  -3         35.76         30.83         1.89 o                         
   4  13  -3         63.03         62.56         2.28 o                         
   5  13  -3         40.45         42.61         2.48 o                         
   6  13  -3         47.38         48.48         2.35 o                         
   7  13  -3         28.25         31.79         1.69 o                         
   8  13  -3          0.25         -0.12         0.41 o                         
   1  14  -3         34.98         35.44         2.08 o                         
   2  14  -3         15.56         14.95         1.19 o                         
   3  14  -3         19.87         22.50         2.28 o                         
   4  14  -3         27.20         25.44         1.31 o                         
   5  14  -3         18.39         17.46         1.43 o                         
   6  14  -3         39.21         42.49         1.95 o                         
   7  14  -3          6.19          4.60         0.91 o                         
   1  15  -3         12.19         10.68         1.56 o                         
   2  15  -3        118.04        127.11         2.79 o                         
   3  15  -3         26.17         30.16         1.20 o                         
   4  15  -3          9.63          9.44         0.77 o                         
   5  15  -3         28.09         28.70         1.15 o                         
   6  15  -3          4.91          6.91         0.72 o                         
   7  15  -3          5.16          5.79         0.50 o                         
   1  16  -3         17.89         14.85         1.69 o                         
   2  16  -3         11.67         12.10         0.88 o                         
   3  16  -3         14.10         15.33         0.93 o                         
   4  16  -3          5.73          5.41         0.87 o                         
   5  16  -3          0.45         -0.59         0.59 o                         
   6  16  -3          2.10          3.09         0.98 o                         
   1  17  -3         35.14         34.53         1.95 o                         
   2  17  -3          8.81          9.39         0.92 o                         
   3  17  -3          8.21          8.23         0.74 o                         
   4  17  -3          2.16          1.14         0.50 o                         
   5  17  -3         10.68         12.45         0.69 o                         
   1  18  -3          1.18          1.30         0.65 o                         
   2  18  -3          0.50          0.13         0.65 o                         
   3  18  -3          8.22          7.68         0.87 o                         
   4  18  -3          5.54          3.78         0.91 o                         
   1  19  -3         19.10         18.07         0.83 o                         
   2  19  -3          4.44          5.44         0.63 o                         
   3  19  -3          3.25          4.56         0.78 o                         
   0   0  -2       3474.44       2729.87        92.15 o                         
   2   0  -2       4198.96       4200.55       148.17 o                         
   4   0  -2        432.80        455.16        14.85 o                         
   6   0  -2        139.46        127.27         4.83 o                         
   8   0  -2         24.09         27.19         1.33 o                         
  10   0  -2         82.04         79.48         2.31 o                         
   0   1  -2       7109.43       7161.53       328.40 o                         
   1   1  -2       1981.20       1996.67        37.93 o                         
   2   1  -2         37.27         37.54         1.09 o                         
   3   1  -2       1536.12       1432.39        30.49 o                         
   4   1  -2         63.23         66.97         1.35 o                         
   5   1  -2         14.33         10.34         0.67 o                         
   6   1  -2        174.89        173.25         4.48 o                         
   7   1  -2         51.84         49.84         1.43 o                         
   8   1  -2         31.77         30.24         0.99 o                         
   9   1  -2         97.00        101.35         2.35 o                         
  10   1  -2         24.26         26.00         0.81 o                         
  11   1  -2          9.19          8.72         1.17 o                         
   0   2  -2       2215.10       1986.08        47.24 o                         
   1   2  -2        631.25        568.96        21.87 o                         
   2   2  -2       2313.66       1941.13       126.97 o                         
   3   2  -2         68.62         75.38         1.85 o                         
   4   2  -2         25.90         31.55         0.97 o                         
   5   2  -2         65.20         58.92         1.43 o                         
   6   2  -2         87.81        103.05         2.77 o                         
   7   2  -2         37.54         37.97         1.39 o                         
   8   2  -2         18.89         19.84         1.24 o                         
   9   2  -2          6.57          7.29         0.68 o                         
  10   2  -2         21.55         21.86         0.80 o                         
  11   2  -2         41.83         43.41         1.82 o                         
   0   3  -2        621.70        533.46        27.32 o                         
   1   3  -2       1388.90       1256.90        36.37 o                         
   2   3  -2       1905.27       1777.81        55.66 o                         
   3   3  -2        343.79        352.54         7.15 o                         
   4   3  -2        817.44        798.96        13.67 o                         
   5   3  -2        182.63        199.98         5.49 o                         
   6   3  -2         33.01         32.30         1.13 o                         
   7   3  -2         14.40         15.00         0.89 o                         
   8   3  -2         30.22         29.22         0.99 o                         
   9   3  -2         56.29         53.13         1.79 o                         
  10   3  -2         55.25         53.59         3.66 o                         
  11   3  -2          0.01          0.26         0.39 o                         
   0   4  -2        165.14        141.47         3.61 o                         
   1   4  -2       1311.72       1253.13        33.13 o                         
   2   4  -2        402.10        378.91         6.61 o                         
   3   4  -2        436.14        460.25         7.30 o                         
   4   4  -2        151.25        152.99         2.96 o                         
   5   4  -2         90.93         96.44         2.51 o                         
   6   4  -2         28.59         28.50         1.10 o                         
   7   4  -2         17.18         18.72         0.92 o                         
   8   4  -2         27.55         27.30         1.02 o                         
   9   4  -2         55.44         54.41         1.53 o                         
  10   4  -2         31.42         28.27         1.03 o                         
  11   4  -2          7.80          7.29         0.78 o                         
   0   5  -2        976.72        952.73        22.83 o                         
   1   5  -2        408.16        384.71         6.65 o                         
   2   5  -2       1244.61       1200.09        20.29 o                         
   3   5  -2         44.50         51.79         1.29 o                         
   4   5  -2        408.45        386.59         7.80 o                         
   5   5  -2         29.51         28.46         2.48 o                         
   6   5  -2         21.87         24.88         1.69 o                         
   7   5  -2        159.32        167.16         3.57 o                         
   8   5  -2         47.24         52.62         1.37 o                         
   9   5  -2         16.38         15.69         0.90 o                         
  10   5  -2         12.81         12.72         0.78 o                         
   0   6  -2        750.96        640.78        85.02 o                         
   1   6  -2          9.15         10.06         0.69 o                         
   2   6  -2        454.99        431.60        24.72 o                         
   3   6  -2       1155.05       1113.01        18.96 o                         
   4   6  -2        183.15        166.53         3.80 o                         
   5   6  -2         33.65         41.21         1.52 o                         
   6   6  -2         93.76         92.40         5.22 o                         
   7   6  -2         31.37         31.87         1.15 o                         
   8   6  -2         46.36         47.72         2.56 o                         
   9   6  -2         76.20         71.26         2.29 o                         
  10   6  -2          7.33          7.64         0.81 o                         
   0   7  -2        924.13        957.10        22.95 o                         
   1   7  -2         75.69         77.83         1.86 o                         
   2   7  -2        488.81        509.25         8.98 o                         
   3   7  -2        861.55        836.83        14.52 o                         
   4   7  -2        218.73        208.06         4.72 o                         
   5   7  -2         68.74         70.88         2.17 o                         
   6   7  -2         65.78         69.21         3.13 o                         
   7   7  -2         36.89         34.83         1.54 o                         
   8   7  -2         20.23         20.51         1.41 o                         
   9   7  -2          2.88          2.93         0.44 o                         
  10   7  -2          7.77          7.26         0.75 o                         
   0   8  -2        134.85        133.06         5.75 o                         
   1   8  -2        253.90        252.00         7.51 o                         
   2   8  -2        426.26        382.46         7.81 o                         
   3   8  -2         42.24         35.23         1.54 o                         
   4   8  -2        197.47        189.77        10.61 o                         
   5   8  -2         78.01         83.31         2.49 o                         
   6   8  -2        117.48        126.37         3.51 o                         
   7   8  -2         27.73         28.25         0.94 o                         
   8   8  -2         29.72         31.67         1.73 o                         
   9   8  -2          4.50          4.39         0.84 o                         
  10   8  -2          1.74          1.35         0.50 o                         
   0   9  -2        237.12        227.59         9.29 o                         
   1   9  -2        101.70         99.15         3.14 o                         
   2   9  -2         70.11         69.23         3.00 o                         
   3   9  -2        401.93        398.84        13.90 o                         
   4   9  -2         52.95         67.43         1.82 o                         
   5   9  -2        113.43        118.79         3.32 o                         
   6   9  -2        106.41        112.51         3.59 o                         
   7   9  -2        113.74        107.42         4.86 o                         
   8   9  -2          4.94          2.81         0.43 o                         
   9   9  -2          1.93          1.56         0.39 o                         
  10   9  -2          4.90          4.04         0.78 o                         
   2  10  -2         24.83         24.76         2.08 o                         
   3  10  -2        222.94        228.91         5.68 o                         
   4  10  -2         23.16         23.93         1.08 o                         
   5  10  -2        439.05        435.85        10.75 o                         
   6  10  -2          3.89          4.65         1.31 o                         
   7  10  -2         85.54         86.34         3.82 o                         
   8  10  -2         17.96         19.96         0.90 o                         
   9  10  -2         18.54         18.98         0.92 o                         
   2  11  -2        172.32        166.11         6.40 o                         
   3  11  -2         31.11         30.77         1.32 o                         
   4  11  -2         51.90         53.04         1.71 o                         
   5  11  -2          8.92          8.13         1.01 o                         
   6  11  -2         51.82         51.76         1.78 o                         
   7  11  -2         32.91         33.71         1.65 o                         
   8  11  -2          1.07          0.51         0.41 o                         
   9  11  -2          2.23          1.31         0.55 o                         
   2  12  -2         22.89         20.32         1.95 o                         
   3  12  -2         66.35         72.21         1.92 o                         
   4  12  -2         54.43         55.62         1.64 o                         
   5  12  -2          7.55          9.08         0.95 o                         
   6  12  -2         13.19         13.35         1.50 o                         
   7  12  -2         21.33         23.38         0.99 o                         
   8  12  -2          5.40          5.05         1.22 o                         
   9  12  -2         11.80         12.01         0.64 o                         
   1  13  -2         18.30         19.71         1.31 o                         
   2  13  -2         10.51          9.12         1.43 o                         
   3  13  -2        135.10        139.04         3.18 o                         
   4  13  -2         52.94         54.47         1.65 o                         
   5  13  -2         15.76         17.35         1.04 o                         
   6  13  -2         19.34         17.58         1.25 o                         
   7  13  -2         34.08         32.84         1.69 o                         
   8  13  -2          1.63          3.61         0.55 o                         
   1  14  -2         62.64         61.89         2.12 o                         
   2  14  -2         31.14         28.80         1.38 o                         
   3  14  -2         45.35         44.58         2.09 o                         
   4  14  -2         48.07         49.44         1.75 o                         
   5  14  -2          1.07          2.67         1.37 o                         
   6  14  -2          8.43          8.84         0.91 o                         
   7  14  -2         25.12         25.67         1.06 o                         
   8  14  -2         23.79         22.15         1.17 o                         
   1  15  -2          9.05          9.22         1.95 o                         
   2  15  -2         78.97         76.82         1.91 o                         
   3  15  -2         53.40         54.21         1.53 o                         
   4  15  -2         18.74         17.44         1.30 o                         
   5  15  -2          6.15          6.05         0.71 o                         
   6  15  -2         11.63         13.09         0.83 o                         
   7  15  -2          5.89          6.15         0.55 o                         
   1  16  -2          1.71          1.73         0.75 o                         
   2  16  -2         37.01         37.94         1.57 o                         
   3  16  -2         33.46         34.51         1.13 o                         
   4  16  -2         12.19         11.86         0.72 o                         
   5  16  -2          8.89          8.77         0.98 o                         
   6  16  -2          5.25          4.69         0.78 o                         
   1  17  -2         16.92         19.15         1.56 o                         
   2  17  -2         66.94         66.33         1.68 o                         
   3  17  -2          0.33          0.00         0.42 o                         
   4  17  -2          9.84          7.97         0.76 o                         
   5  17  -2          1.71          1.55         0.41 o                         
   6  17  -2          8.09          8.25         0.59 o                         
   0  18  -2         71.88         67.92         2.87 o                         
   1  18  -2         10.16         10.49         0.83 o                         
   2  18  -2          0.31          0.13         0.65 o                         
   3  18  -2          4.85          6.37         0.68 o                         
   4  18  -2          1.54          0.21         0.66 o                         
   5  18  -2          9.52          9.64         1.04 o                         
   0  19  -2         40.43         34.28         1.82 o                         
   1  19  -2          9.02          9.16         0.98 o                         
   2  19  -2          9.38          7.16         0.69 o                         
   3  19  -2          3.84          2.92         0.59 o                         
   0  20  -2         14.80         11.60         0.91 o                         
   2   0  -1         86.57         77.76         2.88 o                         
   4   0  -1        199.57        190.39         4.26 o                         
   6   0  -1        366.77        390.65        13.63 o                         
   8   0  -1         37.13         40.81         1.57 o                         
  10   0  -1         17.72         18.34         1.11 o                         
   1   1  -1       2266.78       2108.07        82.14 o                         
   2   1  -1       1077.48        971.64        19.06 o                         
   3   1  -1         43.69         42.88         1.07 o                         
   4   1  -1        305.28        297.24         4.70 o                         
   5   1  -1        114.09        118.30         2.06 o                         
   6   1  -1         45.38         49.53         1.37 o                         
   7   1  -1        135.04        139.94         2.78 o                         
   8   1  -1          2.71          3.91         0.52 o                         
   9   1  -1         31.25         31.34         1.02 o                         
  10   1  -1         36.22         34.18         0.96 o                         
  11   1  -1         22.87         22.01         0.87 o                         
   1   2  -1       9913.19      10609.15       366.97 o                         
   2   2  -1      10098.66      10627.16       271.53 o                         
   3   2  -1         15.31         18.03         0.61 o                         
   4   2  -1        444.88        423.10         7.28 o                         
   5   2  -1          9.62         13.03         0.57 o                         
   6   2  -1          9.99         10.01         0.71 o                         
   7   2  -1        106.73        114.32         2.27 o                         
   8   2  -1         53.84         56.91         1.37 o                         
   9   2  -1          2.49          1.64         0.40 o                         
  10   2  -1         10.97         12.02         1.12 o                         
  11   2  -1          0.64          0.52         0.52 o                         
   1   3  -1      16399.57      18613.30       712.74 o                         
   2   3  -1       8298.61       8598.04       162.36 o                         
   3   3  -1        427.97        444.51         7.57 o                         
   4   3  -1         98.17         99.61         1.95 o                         
   5   3  -1        329.67        330.18         5.90 o                         
   6   3  -1         53.06         48.39         1.26 o                         
   7   3  -1         27.93         25.89         1.04 o                         
   8   3  -1        151.29        148.47         5.12 o                         
   9   3  -1         56.20         59.98         1.41 o                         
  10   3  -1         17.87         16.25         0.73 o                         
  11   3  -1          0.14          0.39         0.39 o                         
   1   4  -1        619.56        590.95        11.39 o                         
   2   4  -1       1101.09       1000.89        16.65 o                         
   3   4  -1       1067.59       1027.10        15.01 o                         
   4   4  -1        168.63        172.08         2.83 o                         
   5   4  -1        372.56        297.36        10.49 o                         
   6   4  -1         79.89         72.59         1.46 o                         
   7   4  -1         71.80         74.12         1.47 o                         
   8   4  -1         57.51         59.04         1.30 o                         
   9   4  -1         41.66         41.70         1.28 o                         
  10   4  -1         15.92         16.96         1.16 o                         
  11   4  -1         16.80         16.29         1.30 o                         
   1   5  -1        446.68        435.48         8.57 o                         
   2   5  -1        676.54        687.72        11.83 o                         
   3   5  -1        198.47        188.43         3.11 o                         
   4   5  -1       1382.83       1331.90        20.17 o                         
   5   5  -1         61.63         66.48         2.87 o                         
   6   5  -1         40.40         37.84         1.05 o                         
   7   5  -1         12.06         13.41         0.74 o                         
   8   5  -1        110.93        116.23         2.67 o                         
   9   5  -1         28.61         26.04         1.65 o                         
  10   5  -1          5.26          4.50         0.91 o                         
  11   5  -1          2.93          1.17         0.39 o                         
   1   6  -1         63.91         60.05         2.03 o                         
   2   6  -1       1288.28       1229.54        20.76 o                         
   3   6  -1       2058.84       1974.40        29.79 o                         
   4   6  -1         57.06         66.55         1.60 o                         
   5   6  -1        267.89        277.53         5.64 o                         
   6   6  -1        144.74        137.69         3.04 o                         
   7   6  -1        146.29        146.50         2.77 o                         
   8   6  -1        102.59        100.73         2.73 o                         
   9   6  -1         12.72         13.28         0.85 o                         
  10   6  -1         20.93         21.05         1.00 o                         
  11   6  -1          0.09          0.39         0.39 o                         
   1   7  -1        304.72        297.86         5.39 o                         
   2   7  -1        250.69        243.02         4.03 o                         
   3   7  -1       1792.78       1721.97        28.71 o                         
   4   7  -1       1140.60       1064.01        24.84 o                         
   5   7  -1         17.16         23.13         1.15 o                         
   6   7  -1         99.29        101.76         2.95 o                         
   7   7  -1         91.97         97.22         2.00 o                         
   8   7  -1         22.98         25.10         1.03 o                         
   9   7  -1         10.43         10.93         0.98 o                         
  10   7  -1          1.04          1.35         0.47 o                         
   1   8  -1        118.91        109.78         3.20 o                         
   2   8  -1        192.86        189.47         3.70 o                         
   3   8  -1         15.45         16.05         1.28 o                         
   4   8  -1        854.31        840.15        15.26 o                         
   5   8  -1        453.94        446.52         9.31 o                         
   6   8  -1        285.68        284.48         7.21 o                         
   7   8  -1         80.65         70.78         1.61 o                         
   8   8  -1         13.71         12.07         0.83 o                         
   9   8  -1         18.77         20.29         0.86 o                         
  10   8  -1          5.83          6.51         0.69 o                         
   1   9  -1        397.31        402.74         8.40 o                         
   2   9  -1        239.32        224.53         7.87 o                         
   3   9  -1        107.99        103.53         2.29 o                         
   4   9  -1         70.18         69.52         1.62 o                         
   5   9  -1         92.52         80.21         2.06 o                         
   6   9  -1        157.55        149.29         3.31 o                         
   7   9  -1        123.86        122.32         2.48 o                         
   8   9  -1          4.17          4.91         0.94 o                         
   9   9  -1          3.72          3.43         0.51 o                         
  10   9  -1          2.69          4.30         0.78 o                         
   1  10  -1         10.33         11.31         1.37 o                         
   2  10  -1         38.57         35.55         1.44 o                         
   3  10  -1          2.62          2.07         0.49 o                         
   4  10  -1         49.44         48.66         1.30 o                         
   5  10  -1        710.29        701.25        13.53 o                         
   6  10  -1         81.17         78.79         1.80 o                         
   7  10  -1         57.90         62.34         2.35 o                         
   8  10  -1          0.31          0.24         0.42 o                         
   9  10  -1          3.17          2.59         0.56 o                         
   1  11  -1        303.85        300.64        10.47 o                         
   2  11  -1         17.38         16.88         0.93 o                         
   3  11  -1          8.29          9.67         0.78 o                         
   4  11  -1         12.13         14.09         0.94 o                         
   5  11  -1        124.08        117.83         2.87 o                         
   6  11  -1         50.57         52.97         2.28 o                         
   7  11  -1          5.03          5.37         1.30 o                         
   8  11  -1          7.30          8.23         0.68 o                         
   9  11  -1          4.34          3.09         0.66 o                         
   1  12  -1         25.48         27.06         1.25 o                         
   2  12  -1         54.26         59.63         2.02 o                         
   3  12  -1         59.64         58.75         1.45 o                         
   4  12  -1         88.21        100.92         2.12 o                         
   5  12  -1         41.10         40.42         1.37 o                         
   6  12  -1          4.17          6.30         0.94 o                         
   7  12  -1         51.73         48.64         1.63 o                         
   8  12  -1          0.23          0.14         0.37 o                         
   9  12  -1          2.92          4.04         0.55 o                         
   1  13  -1         91.51         99.50         4.56 o                         
   2  13  -1         89.32         97.88         2.38 o                         
   3  13  -1        249.63        251.49         5.23 o                         
   4  13  -1        205.05        219.19         4.60 o                         
   5  13  -1         21.41         20.94         1.14 o                         
   6  13  -1          7.84          7.18         0.85 o                         
   7  13  -1          3.17          3.89         1.19 o                         
   8  13  -1          5.31          6.50         0.64 o                         
   1  14  -1         25.38         25.52         1.43 o                         
   2  14  -1          9.69         11.64         0.90 o                         
   3  14  -1        163.65        183.68         3.92 o                         
   4  14  -1         17.90         22.48         1.34 o                         
   5  14  -1          7.50          7.79         1.08 o                         
   6  14  -1          3.11          2.67         0.46 o                         
   7  14  -1         13.43         12.39         0.72 o                         
   8  14  -1          4.30          5.63         0.55 o                         
   1  15  -1         53.41         59.94         2.07 o                         
   2  15  -1         13.15         14.89         0.93 o                         
   3  15  -1         21.49         20.94         0.94 o                         
   4  15  -1         12.66         12.72         0.79 o                         
   5  15  -1         11.55          9.69         1.12 o                         
   6  15  -1          2.12          1.89         1.03 o                         
   7  15  -1          2.37          3.31         0.50 o                         
   1  16  -1          0.13          0.80         0.63 o                         
   2  16  -1         26.72         30.56         1.12 o                         
   3  16  -1          1.36          2.15         0.47 o                         
   4  16  -1          4.65          4.35         0.64 o                         
   5  16  -1          7.30          7.77         0.61 o                         
   6  16  -1          4.95          4.82         0.55 o                         
   7  16  -1         11.36         12.38         0.91 o                         
   1  17  -1         64.56         67.69         2.16 o                         
   2  17  -1         38.00         36.56         2.38 o                         
   3  17  -1          0.21          0.65         0.45 o                         
   4  17  -1          3.21          3.42         0.55 o                         
   5  17  -1          0.55          0.86         0.41 o                         
   6  17  -1          1.13          0.91         0.39 o                         
   1  18  -1        149.02        151.64         3.97 o                         
   2  18  -1          0.63          1.54         0.41 o                         
   3  18  -1          6.00          5.86         0.92 o                         
   4  18  -1          8.16          8.43         0.55 o                         
   5  18  -1          4.15          2.41         0.91 o                         
   1  19  -1         10.15          9.16         0.65 o                         
   2  19  -1          3.82          4.40         0.85 o                         
   3  19  -1          5.27          6.45         0.64 o                         
   1  20  -1          0.58          1.48         0.98 o                         
   4   0   0         24.95         20.92         0.79 o                         
   6   0   0         14.18         20.27         1.82 o                         
   8   0   0        240.04        251.96         6.42 o                         
  10   0   0         53.82         56.56         2.61 o                         
   0   1   0        527.71        445.00        14.92 o                         
   1   1   0       1435.34       1417.56        40.29 o                         
   2   1   0        466.51        407.11         7.50 o                         
   3   1   0          4.67          9.78         5.68 o                         
   4   1   0         84.99         75.33         1.16 o                         
   5   1   0        318.00        273.54         4.22 o                         
   6   1   0        583.71        620.38        10.57 o                         
   7   1   0        106.30        111.72         2.22 o                         
   8   1   0         47.75         51.50         1.67 o                         
   9   1   0          4.54          4.55         0.59 o                         
  10   1   0          4.90          2.97         0.49 o                         
  11   1   0        128.09        116.58         4.18 o                         
   0   2   0       2967.56       2948.65        70.31 o                         
   1   2   0       1566.69       1425.31        24.12 o                         
   2   2   0       1063.35       1065.62        17.88 o                         
   3   2   0        882.42        876.51        17.58 o                         
   4   2   0        578.96        572.49         8.67 o                         
   5   2   0        433.76        446.42        14.41 o                         
   6   2   0         12.03          9.67         1.06 o                         
   7   2   0         72.91         76.07         2.10 o                         
   8   2   0         29.52         31.25         0.99 o                         
   9   2   0         37.27         42.22         1.22 o                         
  10   2   0        105.28        104.22         2.43 o                         
  11   2   0          0.34          0.17         0.35 o                         
   0   3   0       3716.16       3724.85       135.79 o                         
   1   3   0       1477.85       1344.36        22.53 o                         
   2   3   0       1995.14       1910.21        32.06 o                         
   3   3   0          1.50          2.47         0.31 o                         
   4   3   0        168.96        149.41         3.45 o                         
   5   3   0         71.62         90.75         2.08 o                         
   6   3   0         32.96         30.95         0.80 o                         
   7   3   0         29.94         32.84         0.85 o                         
   8   3   0        256.13        288.56         4.62 o                         
   9   3   0         98.97        100.98         2.05 o                         
  10   3   0          0.07         -0.36         0.36 o                         
  11   3   0          0.63          0.13         0.39 o                         
   0   4   0        144.25        109.31         2.87 o                         
   1   4   0          5.57          5.21         0.33 o                         
   2   4   0      11165.67      11907.25       199.57 o                         
   3   4   0         92.19         73.87         1.34 o                         
   4   4   0       1052.08       1060.15        16.00 o                         
   5   4   0        121.15        126.51         3.44 o                         
   6   4   0         17.69         16.34         0.73 o                         
   7   4   0          1.16          0.93         0.37 o                         
   8   4   0        131.39        131.83         2.61 o                         
   9   4   0         41.78         41.71         1.17 o                         
  10   4   0          0.41          0.26         0.52 o                         
  11   4   0          1.81          1.17         0.52 o                         
   0   5   0       1651.66       1454.10        34.61 o                         
   1   5   0       6601.63       6568.78       134.80 o                         
   2   5   0         26.63         19.52         0.80 o                         
   3   5   0       8427.05       9127.46       136.89 o                         
   4   5   0         15.25         21.46         0.76 o                         
   5   5   0        446.59        450.63        15.49 o                         
   6   5   0        108.27        100.74         1.81 o                         
   7   5   0         46.96         45.75         1.10 o                         
   8   5   0         77.00         78.27         2.08 o                         
   9   5   0          2.23          2.35         1.17 o                         
  10   5   0         19.30         17.64         0.94 o                         
  11   5   0          0.31         -0.39         0.39 o                         
   0   6   0        579.04        611.45        19.24 o                         
   1   6   0         15.22         20.24         0.71 o                         
   2   6   0          0.59          0.34         0.28 o                         
   3   6   0       1331.75       1274.71        19.29 o                         
   4   6   0         41.41         32.09         1.07 o                         
   5   6   0         78.43         77.09         2.31 o                         
   6   6   0         91.93         83.12         1.47 o                         
   7   6   0        199.90        204.24         3.35 o                         
   8   6   0        175.70        171.94         3.94 o                         
   9   6   0          0.31          0.51         0.72 o                         
  10   6   0          2.09          2.47         1.04 o                         
  11   6   0          0.00          0.26         0.39 o                         
   0   7   0        453.05        457.44        16.06 o                         
   1   7   0         25.58         26.87         0.96 o                         
   2   7   0         70.27         77.53         1.58 o                         
   3   7   0          1.17          1.19         0.45 o                         
   4   7   0         82.75         64.23         1.29 o                         
   5   7   0          0.02          0.86         0.39 o                         
   6   7   0        190.13        187.61         2.83 o                         
   7   7   0         82.47         77.76         1.74 o                         
   8   7   0          3.31          2.72         0.64 o                         
   9   7   0         45.55         42.85         1.27 o                         
  10   7   0          0.11          0.03         0.39 o                         
   0   8   0         96.60         93.17         3.78 o                         
   1   8   0         60.09         58.99         1.31 o                         
   2   8   0          2.06          3.38         0.64 o                         
   3   8   0         33.67         36.38         1.58 o                         
   4   8   0        103.47        109.69         3.74 o                         
   5   8   0         78.74         92.02         2.19 o                         
   6   8   0        245.09        242.29         3.94 o                         
   7   8   0          0.72          0.20         0.47 o                         
   8   8   0         26.79         27.26         1.08 o                         
   9   8   0          7.23          8.05         0.58 o                         
  10   8   0          0.20         -0.05         0.36 o                         
   0   9   0          5.98          6.03         1.30 o                         
   1   9   0        639.22        599.97        10.45 o                         
   2   9   0         19.72         18.66         1.39 o                         
   3   9   0         27.43         23.46         0.78 o                         
   4   9   0          0.19          0.87         0.39 o                         
   5   9   0        178.47        206.13         3.65 o                         
   6   9   0          9.76         10.51         0.78 o                         
   7   9   0         25.89         26.14         1.03 o                         
   8   9   0          1.39          1.66         0.59 o                         
   9   9   0          1.91          2.67         0.38 o                         
  10   9   0          0.47          0.65         0.52 o                         
   0  10   0         14.46         16.52         1.43 o                         
   1  10   0         56.79         56.65         1.53 o                         
   2  10   0        106.38        113.24         2.23 o                         
   3  10   0        175.24        167.38         2.80 o                         
   4  10   0          0.00         -0.23         0.42 o                         
   5  10   0        394.30        392.51         8.36 o                         
   6  10   0          4.15          4.20         0.62 o                         
   7  10   0          8.39         10.41         0.75 o                         
   8  10   0          6.28          6.04         0.72 o                         
   9  10   0          4.30          4.55         0.56 o                         
   0  11   0          5.50          6.36         1.04 o                         
   1  11   0          8.01          9.79         0.75 o                         
   2  11   0         16.09         16.80         0.83 o                         
   3  11   0          6.36          6.30         0.73 o                         
   4  11   0        158.81        173.94         4.54 o                         
   5  11   0        245.60        229.21         4.18 o                         
   6  11   0          9.81         10.24         0.74 o                         
   7  11   0         33.40         33.91         1.09 o                         
   8  11   0         11.49         13.31         0.62 o                         
   9  11   0          5.98          5.13         0.50 o                         
   0  12   0          4.26          3.77         0.87 o                         
   1  12   0        156.05        160.81         3.22 o                         
   2  12   0          5.03          3.96         0.55 o                         
   3  12   0         13.67         10.61         0.76 o                         
   4  12   0        150.13        140.12         2.74 o                         
   5  12   0          8.06          5.79         0.67 o                         
   6  12   0        113.48        106.94         3.19 o                         
   7  12   0         74.28         64.43         1.47 o                         
   8  12   0          4.66          4.11         0.56 o                         
   9  12   0          8.54          8.48         0.63 o                         
   0  13   0         60.66         61.00         2.21 o                         
   1  13   0         43.08         47.72         1.65 o                         
   2  13   0          0.51         -0.04         0.41 o                         
   3  13   0         31.09         31.95         0.93 o                         
   4  13   0         13.09         16.66         1.00 o                         
   5  13   0         46.06         50.31         1.16 o                         
   6  13   0          4.38          4.92         0.61 o                         
   7  13   0         14.32         15.82         0.77 o                         
   8  13   0          7.92          6.99         1.36 o                         
   0  14   0         23.09         24.76         1.89 o                         
   1  14   0          4.77          8.23         1.09 o                         
   2  14   0          5.14          4.32         0.58 o                         
   3  14   0         38.64         39.66         1.13 o                         
   4  14   0          0.85          0.76         0.42 o                         
   5  14   0          2.05          2.44         0.46 o                         
   6  14   0         12.92         13.12         0.72 o                         
   7  14   0          0.09          0.08         0.42 o                         
   8  14   0          0.39          0.39         0.37 o                         
   0  15   0          2.21          3.52         1.17 o                         
   1  15   0         66.78         68.58         1.94 o                         
   2  15   0        131.02        146.98         3.26 o                         
   3  15   0        148.77        162.51         3.64 o                         
   4  15   0          3.58          2.63         0.51 o                         
   5  15   0          0.01          0.46         0.34 o                         
   6  15   0          5.06          3.97         0.90 o                         
   7  15   0          0.04         -0.09         0.50 o                         
   0  16   0        101.41        119.23         3.46 o                         
   1  16   0         50.45         54.74         1.89 o                         
   2  16   0        182.49        178.18        11.44 o                         
   3  16   0          0.28          0.67         0.63 o                         
   4  16   0         23.48         22.83         0.93 o                         
   5  16   0          4.86          4.18         0.53 o                         
   6  16   0          0.60          0.82         0.34 o                         
   7  16   0          5.29          6.09         0.78 o                         
   0  17   0          1.31          0.13         0.65 o                         
   1  17   0         12.06         15.19         0.84 o                         
   2  17   0          6.62          5.28         0.83 o                         
   3  17   0          2.87          2.33         0.53 o                         
   4  17   0          0.85          0.88         0.34 o                         
   5  17   0          1.97          2.17         0.45 o                         
   6  17   0          5.80          6.64         0.55 o                         
   0  18   0         20.62         21.63         1.43 o                         
   1  18   0          1.26          1.69         0.55 o                         
   2  18   0          0.21         -0.26         0.33 o                         
   3  18   0          7.95          7.76         0.60 o                         
   4  18   0          8.50          7.58         0.74 o                         
   5  18   0          3.05          2.60         0.52 o                         
   0  19   0         14.81         12.12         1.04 o                         
   1  19   0          0.49          1.10         0.50 o                         
   2  19   0          1.04          1.23         0.41 o                         
   3  19   0          0.09          0.17         0.42 o                         
   0  20   0        208.44        193.55         6.81 o                         
   1  20   0          0.65          0.39         0.37 o                         
   4   0   1        200.15        197.82         7.07 o                         
   6   0   1        367.23        403.72         9.82 o                         
   8   0   1         37.12         39.24         1.57 o                         
  10   0   1         17.81         18.37         1.69 o                         
   1   1   1       2266.21       2153.58       114.03 o                         
   2   1   1       1078.55        996.30        73.64 o                         
   3   1   1         43.59         48.38         1.70 o                         
   4   1   1        305.11        297.06        10.23 o                         
   5   1   1        114.15        121.42         3.18 o                         
   6   1   1         45.35         51.79         1.22 o                         
   7   1   1        134.98        139.76         2.62 o                         
   8   1   1          2.69          3.00         0.54 o                         
   9   1   1         31.27         31.27         0.97 o                         
  10   1   1         36.16         35.89         1.16 o                         
  11   1   1         22.81         21.13         2.15 o                         
   1   2   1       9912.96      11109.52       181.36 o                         
   2   2   1      10099.60      10895.52       181.07 o                         
   3   2   1         15.25         18.36         0.98 o                         
   4   2   1        445.33        440.37        14.08 o                         
   5   2   1          9.55         22.03         8.08 o                         
   6   2   1         10.02         10.09         0.67 o                         
   7   2   1        106.77        114.32         2.30 o                         
   8   2   1         53.73         54.94         1.22 o                         
   9   2   1          2.46          1.88         0.43 o                         
  10   2   1         10.96         10.71         0.78 o                         
  11   2   1          0.63          1.09         0.34 o                         
   1   3   1      16402.29      18998.08       433.73 o                         
   2   3   1       8299.18       8594.79       144.00 o                         
   3   3   1        428.53        442.33         7.59 o                         
   4   3   1         98.61        105.88         2.81 o                         
   5   3   1        329.62        332.49         8.71 o                         
   6   3   1         53.06         49.43         0.95 o                         
   7   3   1         27.86         25.67         0.74 o                         
   8   3   1        151.06        146.86         2.67 o                         
   9   3   1         56.24         57.98         2.97 o                         
  10   3   1         17.85         16.18         1.01 o                         
  11   3   1          0.14          0.13         0.39 o                         
   1   4   1        618.69        556.45         9.61 o                         
   2   4   1       1101.88        982.42        46.89 o                         
   3   4   1       1066.21        964.12        33.70 o                         
   4   4   1        168.89        175.46         3.17 o                         
   5   4   1        372.72        371.96        12.85 o                         
   6   4   1         79.92         73.45         1.16 o                         
   7   4   1         71.69         73.76         1.26 o                         
   8   4   1         57.68         57.90         1.22 o                         
   9   4   1         41.54         41.92         1.27 o                         
  10   4   1         15.99         14.25         0.80 o                         
  11   4   1         16.76         17.07         1.30 o                         
   1   5   1        446.23        421.54         8.98 o                         
   2   5   1        676.15        695.95        11.80 o                         
   3   5   1        198.65        188.87         3.08 o                         
   4   5   1       1383.84       1338.45        18.42 o                         
   5   5   1         61.68         64.09         1.34 o                         
   6   5   1         40.48         37.52         0.81 o                         
   7   5   1         12.07         13.80         0.62 o                         
   8   5   1        110.63        116.61         2.04 o                         
   9   5   1         28.59         25.16         0.94 o                         
  10   5   1          5.25          5.16         1.11 o                         
  11   5   1          2.92          1.04         0.39 o                         
   1   6   1         64.04         60.36         1.37 o                         
   2   6   1       1287.99       1216.07        18.45 o                         
   3   6   1       2056.98       2000.73        30.41 o                         
   4   6   1         57.10         65.34         1.56 o                         
   5   6   1        267.87        284.74         4.13 o                         
   6   6   1        144.61        134.86         2.15 o                         
   7   6   1        146.09        140.08         2.25 o                         
   8   6   1        102.43        101.40         2.04 o                         
   9   6   1         12.72         12.50         0.82 o                         
  10   6   1         20.92         20.80         0.96 o                         
  11   6   1          0.09          0.00         0.39 o                         
   1   7   1        304.97        296.11         4.80 o                         
   2   7   1        250.67        249.32         4.17 o                         
   3   7   1       1793.89       1697.32        23.56 o                         
   4   7   1       1139.74       1126.87        17.06 o                         
   5   7   1         17.14         22.93         0.72 o                         
   6   7   1         99.20        100.62         1.69 o                         
   7   7   1         91.96         96.98         1.66 o                         
   8   7   1         22.96         24.79         1.00 o                         
   9   7   1         10.42         10.48         0.70 o                         
  10   7   1          1.04          0.86         0.45 o                         
   1   8   1        119.09        116.51         2.32 o                         
   2   8   1        192.75        197.06         3.69 o                         
   3   8   1         15.48         15.46         0.90 o                         
   4   8   1        854.79        865.09        12.16 o                         
   5   8   1        453.80        465.23         6.50 o                         
   6   8   1        285.82        290.32         4.62 o                         
   7   8   1         80.61         74.12         1.35 o                         
   8   8   1         13.73         11.88         0.82 o                         
   9   8   1         18.75         19.35         0.72 o                         
  10   8   1          5.80          5.21         1.29 o                         
   1   9   1        397.35        404.41         7.21 o                         
   2   9   1        239.26        232.83         4.44 o                         
   3   9   1        107.95        105.72         1.65 o                         
   4   9   1         70.23         71.38         1.28 o                         
   5   9   1         92.43         81.98         1.48 o                         
   6   9   1        157.36        154.70         3.66 o                         
   7   9   1        123.98        123.87         3.09 o                         
   8   9   1          4.15          3.54         0.47 o                         
   9   9   1          3.72          2.66         0.40 o                         
  10   9   1          2.68          1.69         0.91 o                         
   1  10   1         10.26         14.00         1.11 o                         
   2  10   1         38.47         37.42         1.07 o                         
   3  10   1          2.68          1.70         0.55 o                         
   4  10   1         49.35         51.81         1.17 o                         
   5  10   1        710.10        717.16        12.33 o                         
   6  10   1         81.17         78.82         1.56 o                         
   7  10   1         57.78         61.73         1.71 o                         
   8  10   1          0.30         -0.01         0.35 o                         
   9  10   1          3.20          2.12         0.55 o                         
   1  11   1        304.27        297.15         4.31 o                         
   2  11   1         17.37         17.72         0.77 o                         
   3  11   1          8.26         10.11         0.70 o                         
   4  11   1         12.24         12.36         1.14 o                         
   5  11   1        124.07        122.44         2.41 o                         
   6  11   1         50.55         56.77         1.54 o                         
   7  11   1          5.05          4.90         0.52 o                         
   8  11   1          7.24          7.14         0.59 o                         
   9  11   1          4.34          5.09         0.57 o                         
   1  12   1         25.56         27.72         0.82 o                         
   2  12   1         54.26         57.63         1.15 o                         
   3  12   1         59.53         59.70         1.19 o                         
   4  12   1         88.34        100.54         1.77 o                         
   5  12   1         41.21         40.66         1.04 o                         
   6  12   1          4.17          5.36         0.62 o                         
   7  12   1         51.80         48.18         1.07 o                         
   8  12   1          0.23          0.58         0.37 o                         
   9  12   1          2.91          3.54         0.59 o                         
   1  13   1         91.57         96.25         1.73 o                         
   2  13   1         89.18         98.36         1.70 o                         
   3  13   1        249.90        247.06         3.68 o                         
   4  13   1        205.14        209.29         3.48 o                         
   5  13   1         21.44         21.82         0.78 o                         
   6  13   1          7.81          7.98         0.68 o                         
   7  13   1          3.15          3.92         0.51 o                         
   8  13   1          5.31          6.44         0.81 o                         
   1  14   1         25.33         26.62         0.91 o                         
   2  14   1          9.66         11.39         0.72 o                         
   3  14   1        163.53        177.01         3.33 o                         
   4  14   1         17.97         23.56         0.80 o                         
   5  14   1          7.45          8.26         0.62 o                         
   6  14   1          3.10          2.00         0.39 o                         
   7  14   1         13.42         12.70         0.65 o                         
   8  14   1          4.28          5.38         0.50 o                         
   1  15   1         53.27         59.13         1.37 o                         
   2  15   1         13.18         14.14         0.84 o                         
   3  15   1         21.56         20.26         1.17 o                         
   4  15   1         12.67         12.42         1.27 o                         
   5  15   1         11.59         12.56         0.77 o                         
   6  15   1          2.10          1.61         0.45 o                         
   7  15   1          2.37          2.24         0.36 o                         
   1  16   1          0.12          0.19         0.42 o                         
   2  16   1         26.79         29.92         2.93 o                         
   3  16   1          1.37          1.58         0.54 o                         
   4  16   1          4.65          5.77         0.88 o                         
   5  16   1          7.30          8.73         0.75 o                         
   6  16   1          4.95          6.74         1.35 o                         
   7  16   1         11.37         11.16         0.55 o                         
   1  17   1         64.66         69.42         1.76 o                         
   2  17   1         37.98         36.02         1.13 o                         
   3  17   1          0.21          0.64         0.32 o                         
   4  17   1          3.22          2.04         0.36 o                         
   5  17   1          0.55          0.64         0.36 o                         
   6  17   1          1.12          1.94         1.17 o                         
   1  18   1        148.90        150.38         3.19 o                         
   2  18   1          0.63          1.13         0.47 o                         
   3  18   1          5.99          5.95         0.81 o                         
   4  18   1          8.14          6.95         0.73 o                         
   5  18   1          4.15          3.78         1.82 o                         
   1  19   1         10.15         10.67         1.43 o                         
   2  19   1          3.83          2.89         0.55 o                         
   3  19   1          5.26          5.13         0.57 o                         
   1  20   1          0.58          1.90         1.82 o                         
   6   0   2        139.48        126.47         2.48 o                         
   8   0   2         24.16         25.79         1.03 o                         
  10   0   2         81.91         76.80         3.13 o                         
   0   1   2       7110.05       7368.21       238.33 o                         
   1   1   2       1980.03       2021.05        46.79 o                         
   2   1   2         37.42         37.03         1.43 o                         
   4   1   2         63.19         68.20         2.74 o                         
   5   1   2         14.26         12.35         0.87 o                         
   6   1   2        175.01        169.25         2.25 o                         
   7   1   2         51.83         49.42         0.89 o                         
   8   1   2         31.77         30.70         0.91 o                         
   9   1   2         96.83         99.86         3.76 o                         
  10   1   2         24.21         26.55         1.82 o                         
  11   1   2          9.14          9.01         0.59 o                         
   0   2   2       2215.13       1986.84        50.29 o                         
   1   2   2        631.44        566.91        10.91 o                         
   2   2   2       2311.12       2040.59       129.45 o                         
   3   2   2         68.52         80.88         2.87 o                         
   4   2   2         25.95         31.67         1.69 o                         
   5   2   2         65.26         62.10         1.89 o                         
   6   2   2         87.78         98.24         1.77 o                         
   7   2   2         37.52         36.15         0.86 o                         
   8   2   2         18.88         19.05         0.71 o                         
   9   2   2          6.61          8.16         0.67 o                         
  10   2   2         21.47         22.63         0.89 o                         
  11   2   2         41.87         43.67         1.82 o                         
   0   3   2        621.20        527.78        12.75 o                         
   1   3   2       1388.61       1262.08        21.11 o                         
   2   3   2       1907.81       1734.10        57.28 o                         
   3   3   2        344.26        352.73         7.81 o                         
   4   3   2        817.31        830.01        19.67 o                         
   5   3   2        182.79        202.23        10.25 o                         
   6   3   2         33.02         33.64         0.84 o                         
   7   3   2         14.34         15.05         0.64 o                         
   8   3   2         30.31         29.32         0.79 o                         
   9   3   2         56.24         56.30         1.30 o                         
  10   3   2         55.17         54.76         1.60 o                         
  11   3   2          0.01          0.39         0.65 o                         
   0   4   2        165.73        130.99         3.67 o                         
   1   4   2       1310.59       1265.87        21.16 o                         
   2   4   2        401.43        381.48         6.60 o                         
   3   4   2        436.62        469.46         8.89 o                         
   4   4   2        151.33        157.54         4.39 o                         
   5   4   2         90.97        102.19         2.61 o                         
   6   4   2         28.65         30.28         0.76 o                         
   7   4   2         17.12         18.68         0.75 o                         
   8   4   2         27.53         29.56         1.12 o                         
   9   4   2         55.28         53.35         1.52 o                         
  10   4   2         31.43         29.04         1.93 o                         
  11   4   2          7.81          7.69         0.78 o                         
   0   5   2        974.94        932.08        31.57 o                         
   1   5   2        408.41        372.64         6.60 o                         
   2   5   2       1244.79       1198.53        19.36 o                         
   3   5   2         44.61         50.71         0.99 o                         
   4   5   2        409.04        392.98         7.27 o                         
   5   5   2         29.48         27.40         0.79 o                         
   6   5   2         21.83         24.45         0.71 o                         
   7   5   2        159.27        162.63         2.35 o                         
   8   5   2         47.25         54.43         1.03 o                         
   9   5   2         16.37         15.75         0.72 o                         
  10   5   2         12.82         11.90         2.87 o                         
  11   5   2          2.16          4.04         0.65 o                         
   0   6   2        750.78        694.41        17.67 o                         
   1   6   2          9.18         10.08         0.50 o                         
   2   6   2        455.06        447.52         6.25 o                         
   3   6   2       1155.84       1125.85        15.60 o                         
   4   6   2        183.04        169.60         6.27 o                         
   5   6   2         33.83         40.39         0.92 o                         
   6   6   2         93.81         95.05         1.60 o                         
   7   6   2         31.33         31.67         0.79 o                         
   8   6   2         46.30         46.60         0.94 o                         
   9   6   2         76.19         71.02         1.75 o                         
  10   6   2          7.36          7.31         0.71 o                         
   0   7   2        924.77        955.11        39.95 o                         
   1   7   2         75.68         76.55         1.53 o                         
   2   7   2        488.51        519.56         7.36 o                         
   3   7   2        862.21        859.26        13.11 o                         
   4   7   2        218.56        211.05         2.89 o                         
   5   7   2         68.67         74.74         1.33 o                         
   6   7   2         65.79         63.64         1.64 o                         
   7   7   2         36.71         32.71         0.92 o                         
   8   7   2         20.23         19.97         0.65 o                         
   9   7   2          2.84          2.44         0.39 o                         
  10   7   2          7.76          6.29         1.10 o                         
   0   8   2        135.14        139.54         3.94 o                         
   1   8   2        253.91        266.93         4.84 o                         
   2   8   2        427.17        410.09         7.14 o                         
   3   8   2         42.29         35.25         0.83 o                         
   4   8   2        197.22        203.26         3.05 o                         
   5   8   2         78.13         85.91         1.50 o                         
   6   8   2        117.43        127.90         2.06 o                         
   7   8   2         27.72         27.59         0.73 o                         
   8   8   2         29.70         29.72         0.91 o                         
   9   8   2          4.49          4.69         0.61 o                         
  10   8   2          1.73          2.81         1.89 o                         
   0   9   2        237.66        237.60        10.01 o                         
   1   9   2        101.90        109.59         2.41 o                         
   2   9   2         70.34         62.45         1.79 o                         
   3   9   2        401.72        401.85         7.30 o                         
   4   9   2         52.86         70.29         1.27 o                         
   5   9   2        113.26        119.90         2.16 o                         
   6   9   2        106.39        114.20         1.86 o                         
   7   9   2        113.59        108.61         2.31 o                         
   8   9   2          4.95          3.87         0.42 o                         
   9   9   2          1.90          2.59         0.62 o                         
  10   9   2          4.87          8.34         1.56 o                         
   0  10   2         34.87         41.78         1.95 o                         
   1  10   2         14.76         15.99         0.59 o                         
   2  10   2         24.80         25.36         0.68 o                         
   3  10   2        222.73        226.48         3.11 o                         
   4  10   2         23.14         25.62         0.75 o                         
   5  10   2        439.35        439.58         6.25 o                         
   6  10   2          3.88          4.32         0.44 o                         
   7  10   2         85.70         87.46         1.86 o                         
   8  10   2         17.95         19.10         0.65 o                         
   9  10   2         18.43         18.96         1.09 o                         
   0  11   2         98.75        100.77         2.36 o                         
   1  11   2        121.10        115.63         2.38 o                         
   2  11   2        172.32        173.61         2.44 o                         
   3  11   2         31.05         33.46         0.82 o                         
   4  11   2         51.87         53.80         1.09 o                         
   5  11   2          8.86          6.44         0.62 o                         
   6  11   2         51.78         53.02         1.30 o                         
   7  11   2         32.85         32.55         0.93 o                         
   8  11   2          1.07          0.97         0.47 o                         
   9  11   2          2.21          2.77         0.55 o                         
   0  12   2        231.54        237.49         4.95 o                         
   1  12   2         28.30         27.79         0.79 o                         
   2  12   2         23.03         20.31         0.69 o                         
   3  12   2         66.36         73.94         1.36 o                         
   4  12   2         54.28         53.95         1.12 o                         
   5  12   2          7.57          8.54         0.62 o                         
   6  12   2         13.16         13.23         0.64 o                         
   7  12   2         21.33         22.26         0.75 o                         
   8  12   2          5.39          3.81         0.54 o                         
   9  12   2         11.76         12.64         0.91 o                         
   0  13   2        128.67        122.40         4.19 o                         
   1  13   2         18.32         17.27         0.82 o                         
   2  13   2         10.53          9.65         0.63 o                         
   3  13   2        135.32        142.91         2.82 o                         
   4  13   2         52.87         55.47         1.13 o                         
   5  13   2         15.75         16.94         0.70 o                         
   6  13   2         19.33         17.12         0.67 o                         
   7  13   2         33.96         31.16         1.09 o                         
   8  13   2          1.62          2.25         0.42 o                         
   0  14   2        197.34        217.96         5.11 o                         
   1  14   2         62.60         65.22         1.26 o                         
   2  14   2         31.14         28.60         0.78 o                         
   3  14   2         45.45         43.70         1.01 o                         
   4  14   2         48.04         47.35         1.29 o                         
   5  14   2          1.07          2.04         0.87 o                         
   6  14   2          8.43          7.40         0.56 o                         
   7  14   2         25.05         26.59         0.84 o                         
   8  14   2         23.78         23.41         0.87 o                         
   0  15   2        193.28        196.94         4.49 o                         
   1  15   2          9.08          9.46         0.81 o                         
   2  15   2         79.06         77.10         1.33 o                         
   3  15   2         53.45         53.85         1.04 o                         
   4  15   2         18.72         15.53         0.88 o                         
   5  15   2          6.16          4.61         0.53 o                         
   6  15   2         11.61         12.61         0.61 o                         
   7  15   2          5.90          8.20         0.67 o                         
   0  16   2         16.98         20.18         1.07 o                         
   1  16   2          1.72          1.55         0.41 o                         
   2  16   2         36.98         37.27         1.35 o                         
   3  16   2         33.50         34.96         0.96 o                         
   4  16   2         12.23         11.93         0.58 o                         
   5  16   2          8.90          9.41         0.55 o                         
   6  16   2          5.25          3.67         0.53 o                         
   0  17   2          8.24          7.47         0.88 o                         
   1  17   2         16.96         20.09         0.74 o                         
   2  17   2         66.97         68.51         1.68 o                         
   3  17   2          0.33         -0.07         0.34 o                         
   4  17   2          9.86          7.89         0.64 o                         
   5  17   2          1.71          1.24         0.35 o                         
   6  17   2          8.11          9.51         0.91 o                         
   0  18   2         71.96         69.75         2.87 o                         
   1  18   2         10.17          9.98         1.15 o                         
   2  18   2          0.31          0.91         0.38 o                         
   3  18   2          4.86          5.31         0.56 o                         
   4  18   2          1.54          0.98         0.37 o                         
   0  19   2         40.46         32.06         1.56 o                         
   1  19   2          9.03         10.24         0.67 o                         
   2  19   2          9.40          8.49         0.67 o                         
   3  19   2          3.84          5.14         1.24 o                         
   0  20   2         14.77         13.29         1.04 o                         
   4   0   3       1502.95       1610.30        54.09 o                         
   6   0   3         71.62         70.10         1.42 o                         
   8   0   3         12.53         13.77         0.87 o                         
  10   0   3         28.62         27.23         1.43 o                         
   1   1   3       1093.36        958.46        22.50 o                         
   2   1   3        274.30        258.00         8.79 o                         
   3   1   3         11.51         14.72         1.30 o                         
   4   1   3        438.23        444.24        15.11 o                         
   5   1   3         93.60         79.86         2.21 o                         
   6   1   3        109.55        110.62         1.48 o                         
   7   1   3        104.32         97.16         2.10 o                         
   8   1   3         17.08         18.91         0.64 o                         
   9   1   3          7.46          8.86         0.83 o                         
  10   1   3          1.61          1.40         0.41 o                         
  11   1   3         13.01         11.72         0.91 o                         
   1   2   3        996.31        868.18        20.35 o                         
   2   2   3        877.78        866.54        20.74 o                         
   3   2   3         58.06         49.02         1.47 o                         
   4   2   3        388.40        396.49        13.65 o                         
   5   2   3        181.12        187.24         3.06 o                         
   6   2   3          6.15          7.15         0.51 o                         
   7   2   3         15.96         16.43         0.66 o                         
   8   2   3          2.29          3.24         0.49 o                         
   9   2   3          8.49          8.98         0.69 o                         
  10   2   3         38.30         39.70         1.29 o                         
  11   2   3          8.68          7.86         0.63 o                         
   1   3   3        183.57        173.46         6.28 o                         
   2   3   3        582.85        571.04        13.78 o                         
   3   3   3        150.06        142.31         2.68 o                         
   4   3   3        282.13        294.25         7.35 o                         
   5   3   3        359.73        362.88         4.46 o                         
   6   3   3         42.92         46.47         0.86 o                         
   7   3   3         19.33         19.14         0.63 o                         
   8   3   3         13.54         13.95         0.78 o                         
   9   3   3         10.40         12.74         0.68 o                         
  10   3   3          5.95          5.19         0.85 o                         
  11   3   3          2.05          1.30         0.39 o                         
   1   4   3        296.89        288.21         5.08 o                         
   2   4   3         45.01         40.72         1.24 o                         
   3   4   3        271.97        308.91         6.43 o                         
   4   4   3        134.76        145.96         3.87 o                         
   5   4   3         74.29         78.28         1.19 o                         
   6   4   3         70.19         78.14         1.20 o                         
   7   4   3        128.69        132.31         1.84 o                         
   8   4   3         66.58         69.30         1.18 o                         
   9   4   3         70.35         69.24         1.25 o                         
  10   4   3         45.16         42.34         1.33 o                         
  11   4   3         11.72         11.72         0.78 o                         
   1   5   3         40.54         36.01         0.78 o                         
   2   5   3        587.00        609.84        11.87 o                         
   3   5   3         36.05         42.01         1.15 o                         
   4   5   3         44.85         46.40         2.22 o                         
   5   5   3         57.55         59.93         0.95 o                         
   6   5   3         73.10         77.55         1.21 o                         
   7   5   3         30.19         30.85         0.76 o                         
   8   5   3         56.32         54.92         1.01 o                         
   9   5   3          0.19         -0.08         0.29 o                         
  10   5   3         10.42          7.36         3.45 o                         
   1   6   3        564.71        538.79        15.43 o                         
   2   6   3        364.55        364.55         5.77 o                         
   3   6   3        272.46        259.84         4.64 o                         
   4   6   3        309.73        314.02         4.17 o                         
   5   6   3         55.69         54.12         1.09 o                         
   6   6   3        121.49        111.05         2.64 o                         
   7   6   3         29.30         31.43         0.79 o                         
   8   6   3         32.97         33.85         0.77 o                         
   9   6   3         18.92         17.37         0.60 o                         
  10   6   3          0.82          1.56         0.52 o                         
   1   7   3        287.10        283.95         5.15 o                         
   2   7   3         88.98         84.91         1.88 o                         
   3   7   3        318.71        343.02         6.52 o                         
   4   7   3        231.74        233.85         2.98 o                         
   5   7   3        158.43        166.49         2.07 o                         
   6   7   3         47.93         43.57         0.89 o                         
   7   7   3        112.36        118.63         1.78 o                         
   8   7   3          4.05          4.23         0.42 o                         
   9   7   3         14.55         13.48         0.65 o                         
  10   7   3          0.87          0.72         0.46 o                         
   1   8   3        386.78        410.23         7.33 o                         
   2   8   3         32.42         36.32         1.28 o                         
   3   8   3        158.81        160.61         2.87 o                         
   4   8   3        128.09        123.90         1.65 o                         
   5   8   3         31.26         33.32         0.79 o                         
   6   8   3        264.68        260.09         3.84 o                         
   7   8   3         14.33         14.63         0.58 o                         
   8   8   3         52.53         52.42         1.27 o                         
   9   8   3          1.47          1.46         0.35 o                         
  10   8   3         12.49         12.19         0.78 o                         
   1   9   3         26.10         23.67         0.66 o                         
   2   9   3        246.77        237.92         2.88 o                         
   3   9   3         87.82         90.56         1.26 o                         
   4   9   3          0.63          0.58         0.28 o                         
   5   9   3        229.31        238.53         3.29 o                         
   6   9   3        229.20        219.21         3.02 o                         
   7   9   3         24.23         23.53         0.66 o                         
   8   9   3          2.39          1.72         0.32 o                         
   9   9   3          3.30          2.71         0.51 o                         
   1  10   3        674.89        698.71         8.42 o                         
   2  10   3         10.06         11.30         0.54 o                         
   3  10   3         43.29         42.18         0.97 o                         
   4  10   3         13.89         13.79         0.53 o                         
   5  10   3        307.69        307.13         5.90 o                         
   6  10   3          0.94          2.06         0.37 o                         
   7  10   3         13.30         12.58         0.75 o                         
   8  10   3          5.69          6.62         0.49 o                         
   9  10   3          0.98          0.65         0.41 o                         
   1  11   3        135.24        131.44         1.93 o                         
   2  11   3         89.97         96.65         1.53 o                         
   3  11   3         37.67         36.95         0.81 o                         
   4  11   3        118.65        126.70         1.90 o                         
   5  11   3         45.99         47.71         1.02 o                         
   6  11   3        129.29        132.16         2.33 o                         
   7  11   3          7.89          7.74         0.56 o                         
   8  11   3          0.32          0.34         0.31 o                         
   9  11   3         13.15         14.07         0.91 o                         
   1  12   3         88.31         87.38         1.44 o                         
   2  12   3         85.72         82.88         1.36 o                         
   3  12   3         83.61         86.28         1.55 o                         
   4  12   3        128.61        130.93         2.27 o                         
   5  12   3         68.89         70.79         2.31 o                         
   6  12   3         97.50         92.97         3.24 o                         
   7  12   3         10.70         12.28         0.56 o                         
   8  12   3         37.81         36.13         1.60 o                         
   1  13   3        111.34        114.84         1.74 o                         
   2  13   3          5.70          5.24         0.43 o                         
   3  13   3         35.73         31.22         0.74 o                         
   4  13   3         63.04         60.51         1.19 o                         
   5  13   3         40.45         41.83         1.30 o                         
   6  13   3         47.43         50.48         1.08 o                         
   7  13   3         28.27         31.19         0.77 o                         
   8  13   3          0.25         -0.22         0.31 o                         
   1  14   3         35.04         35.91         0.83 o                         
   2  14   3         15.52         16.17         0.66 o                         
   3  14   3         19.92         20.42         0.77 o                         
   4  14   3         27.21         23.98         0.94 o                         
   5  14   3         18.41         18.86         0.75 o                         
   6  14   3         39.23         39.97         0.92 o                         
   7  14   3          6.18          5.56         0.46 o                         
   1  15   3         12.16         10.09         0.62 o                         
   2  15   3        118.12        122.49         2.05 o                         
   3  15   3         26.17         29.36         1.04 o                         
   4  15   3          9.66         10.72         0.59 o                         
   5  15   3         28.13         26.90         0.76 o                         
   6  15   3          4.93          5.93         0.46 o                         
   7  15   3          5.18          5.44         0.55 o                         
   1  16   3         17.92         19.36         0.74 o                         
   2  16   3         11.68         12.14         0.66 o                         
   3  16   3         14.07         13.82         0.85 o                         
   4  16   3          5.73          4.93         0.85 o                         
   5  16   3          0.45         -0.40         0.41 o                         
   6  16   3          2.10          2.12         0.45 o                         
   1  17   3         35.19         35.14         0.94 o                         
   2  17   3          8.82          9.28         0.63 o                         
   3  17   3          8.22          8.95         1.07 o                         
   4  17   3          2.16          1.69         0.38 o                         
   5  17   3         10.68         11.96         0.63 o                         
   1  18   3          1.18          1.11         0.34 o                         
   2  18   3          0.50         -0.07         0.34 o                         
   3  18   3          8.23          7.65         0.69 o                         
   4  18   3          5.55          4.43         0.55 o                         
   1  19   3         19.09         20.47         1.69 o                         
   2  19   3          4.45          3.49         0.50 o                         
   3  19   3          3.25          1.43         0.52 o                         
   6   0   4        127.16        149.15         2.83 o                         
   8   0   4         42.23         46.31         1.56 o                         
  10   0   4         47.09         47.97         2.09 o                         
   2   1   4        934.65        926.06        32.08 o                         
   3   1   4        188.08        198.20         7.19 o                         
   4   1   4         35.39         38.18         2.09 o                         
   5   1   4         41.85         39.53         0.74 o                         
   6   1   4         24.42         24.93         0.62 o                         
   7   1   4        124.73        124.70         1.74 o                         
   8   1   4         25.68         29.58         0.75 o                         
   9   1   4         70.20         68.69         1.43 o                         
  10   1   4         26.87         27.81         1.30 o                         
  11   1   4          4.49          4.43         0.65 o                         
   0   2   4        213.91        202.18         7.60 o                         
   1   2   4         18.30         15.81         0.96 o                         
   2   2   4        637.82        643.77        16.39 o                         
   3   2   4         40.07         40.54         1.47 o                         
   4   2   4        270.37        258.23         9.03 o                         
   5   2   4          2.26          4.45         0.40 o                         
   6   2   4          6.42          5.73         0.39 o                         
   7   2   4         81.09         83.13         1.28 o                         
   8   2   4         35.62         37.92         1.31 o                         
   9   2   4        105.78        103.65         2.55 o                         
  10   2   4         21.19         19.40         2.67 o                         
   0   3   4        388.68        344.06        12.75 o                         
   1   3   4        631.08        596.63        20.17 o                         
   2   3   4         59.56         66.00         1.48 o                         
   3   3   4        283.72        298.65         8.47 o                         
   4   3   4        124.85        120.79         3.31 o                         
   5   3   4        216.33        212.12         2.43 o                         
   6   3   4         34.11         35.07         0.72 o                         
   7   3   4         18.86         17.08         0.60 o                         
   8   3   4         13.99         15.32         0.60 o                         
   9   3   4         45.69         45.53         0.92 o                         
  10   3   4         19.07         17.35         2.21 o                         
   0   4   4        100.32         87.03         2.49 o                         
   1   4   4        307.60        275.44         4.93 o                         
   2   4   4         29.99         31.43         0.95 o                         
   3   4   4        513.46        501.39        16.55 o                         
   4   4   4        150.16        161.69         2.28 o                         
   5   4   4         35.13         34.81         0.69 o                         
   6   4   4        135.21        138.18         2.06 o                         
   7   4   4         49.12         48.87         0.91 o                         
   8   4   4         41.56         42.04         0.84 o                         
   9   4   4         19.72         18.25         0.59 o                         
  10   4   4          0.90          0.51         0.45 o                         
   0   5   4       1344.24       1261.62        29.70 o                         
   1   5   4        467.43        475.08         9.74 o                         
   2   5   4        357.98        357.52         7.19 o                         
   3   5   4         95.63         90.84         2.22 o                         
   4   5   4         99.81        103.58         1.56 o                         
   5   5   4        185.34        184.08         2.27 o                         
   6   5   4         13.82         14.59         0.60 o                         
   7   5   4        123.04        138.20         1.92 o                         
   8   5   4          8.42          9.96         0.53 o                         
   9   5   4         10.91         11.83         0.50 o                         
  10   5   4          2.41          3.13         0.78 o                         
   0   6   4        703.07        764.83        24.96 o                         
   1   6   4         73.96         74.35         2.12 o                         
   2   6   4         33.11         38.59         1.26 o                         
   3   6   4         26.17         27.82         0.77 o                         
   4   6   4        148.39        151.28         1.72 o                         
   5   6   4        288.22        308.55         3.45 o                         
   6   6   4        105.14        112.57         1.52 o                         
   7   6   4        118.69        124.11         1.72 o                         
   8   6   4          5.86          7.16         0.52 o                         
   9   6   4         20.33         18.94         0.55 o                         
  10   6   4          5.04          4.30         0.65 o                         
   0   7   4        614.28        654.95        29.45 o                         
   1   7   4        249.79        233.48         4.98 o                         
   2   7   4         91.11         87.86         2.22 o                         
   3   7   4         30.61         32.58         0.69 o                         
   4   7   4         84.16         83.94         1.08 o                         
   5   7   4         76.61         74.87         1.15 o                         
   6   7   4        134.10        131.90         1.74 o                         
   7   7   4        105.56        104.63         1.60 o                         
   8   7   4         50.10         47.25         1.31 o                         
   9   7   4          3.18          3.87         0.45 o                         
  10   7   4          3.76          5.25         0.85 o                         
   0   8   4        229.08        245.03         5.26 o                         
   1   8   4         22.77         24.63         0.66 o                         
   2   8   4         68.51         73.73         1.03 o                         
   3   8   4         52.27         51.07         0.85 o                         
   4   8   4        128.01        134.44         1.74 o                         
   5   8   4         54.61         52.73         0.94 o                         
   6   8   4         46.28         43.17         0.86 o                         
   7   8   4         28.99         30.65         0.78 o                         
   8   8   4          0.47          0.51         0.29 o                         
   9   8   4          2.66          2.27         0.55 o                         
   0   9   4         37.52         40.12         1.01 o                         
   1   9   4         13.06         15.64         0.63 o                         
   2   9   4         18.10         13.44         0.48 o                         
   3   9   4        104.08        107.78         1.46 o                         
   4   9   4        111.31        114.63         1.99 o                         
   5   9   4         95.59         94.76         1.35 o                         
   6   9   4         37.43         39.17         0.84 o                         
   7   9   4          1.73          0.49         0.33 o                         
   8   9   4          0.75          0.53         0.28 o                         
   9   9   4          7.38          6.19         0.63 o                         
   0  10   4         12.79         12.35         0.79 o                         
   1  10   4        120.42        123.92         1.53 o                         
   2  10   4          1.69          1.32         0.31 o                         
   3  10   4         12.19         12.59         0.56 o                         
   4  10   4          2.22          1.11         0.30 o                         
   5  10   4         38.87         37.21         0.79 o                         
   6  10   4         18.12         19.76         0.66 o                         
   7  10   4         34.05         29.89         0.96 o                         
   8  10   4          0.12          0.12         0.55 o                         
   9  10   4         22.50         17.59         1.17 o                         
   0  11   4          4.46          3.95         0.54 o                         
   1  11   4         14.03         13.77         0.64 o                         
   2  11   4          6.62          6.32         0.50 o                         
   3  11   4         42.09         42.58         0.80 o                         
   4  11   4        145.06        142.26         1.85 o                         
   5  11   4          2.94          3.72         0.43 o                         
   6  11   4         24.76         22.89         0.70 o                         
   7  11   4          4.36          5.58         0.51 o                         
   8  11   4         16.68         17.88         0.72 o                         
   9  11   4          0.50          0.26         0.39 o                         
   0  12   4         43.80         52.16         1.33 o                         
   1  12   4          9.77          7.11         0.54 o                         
   2  12   4          2.76          2.91         0.36 o                         
   3  12   4        261.91        254.80         5.56 o                         
   4  12   4         17.82         17.57         0.65 o                         
   5  12   4         40.24         43.58         1.03 o                         
   6  12   4          8.44          8.37         0.54 o                         
   7  12   4         17.82         15.68         0.58 o                         
   8  12   4          3.21          3.95         0.46 o                         
   0  13   4         35.40         36.87         1.08 o                         
   1  13   4          9.67         10.41         0.62 o                         
   2  13   4          4.28          3.38         0.39 o                         
   3  13   4         92.83         93.35         1.84 o                         
   4  13   4          1.64          1.02         0.33 o                         
   5  13   4          3.77          3.57         0.55 o                         
   6  13   4         17.85         18.70         0.70 o                         
   7  13   4         12.86         10.96         0.53 o                         
   0  14   4         12.87         14.81         0.91 o                         
   1  14   4          6.77          7.32         0.53 o                         
   2  14   4         85.79         91.27         1.47 o                         
   3  14   4         18.86         19.36         0.63 o                         
   4  14   4         25.40         27.96         0.76 o                         
   5  14   4          2.58          2.41         0.33 o                         
   6  14   4          5.83          5.85         0.50 o                         
   7  14   4          4.74          4.70         0.64 o                         
   0  15   4          5.41          5.95         0.76 o                         
   1  15   4         52.60         51.80         1.74 o                         
   2  15   4         24.80         25.49         0.93 o                         
   3  15   4         10.76         10.85         0.56 o                         
   4  15   4          3.01          2.22         0.34 o                         
   5  15   4          2.35          2.66         0.42 o                         
   6  15   4          5.48          5.51         0.43 o                         
   0  16   4         19.28         21.12         0.93 o                         
   1  16   4          9.54         10.46         0.56 o                         
   2  16   4         28.28         25.85         0.75 o                         
   3  16   4          8.40          8.37         0.66 o                         
   4  16   4          8.97          8.22         0.55 o                         
   5  16   4          3.47          2.45         0.66 o                         
   6  16   4          0.50          0.78         0.30 o                         
   0  17   4         20.06         19.11         0.91 o                         
   1  17   4         18.40         15.38         0.78 o                         
   2  17   4         10.08          7.80         0.61 o                         
   3  17   4          1.38          1.30         0.38 o                         
   4  17   4          7.23          5.95         0.60 o                         
   5  17   4          5.81          5.57         0.59 o                         
   0  18   4         35.89         37.93         1.29 o                         
   1  18   4          4.79          4.85         0.54 o                         
   2  18   4          6.47          6.18         0.85 o                         
   3  18   4          6.35          6.12         2.28 o                         
   0  19   4          8.18          5.21         1.17 o                         
   1  19   4          4.22          3.98         1.82 o                         
   2   0   5        181.43        190.32         7.06 o                         
   4   0   5        155.59        157.89         2.64 o                         
   6   0   5         29.59         28.75         0.97 o                         
   8   0   5        131.12        128.09         2.44 o                         
  10   0   5         65.95         61.81         2.48 o                         
   1   1   5       1694.88       1671.65        59.25 o                         
   2   1   5        190.28        211.91         7.58 o                         
   3   1   5        417.38        437.74        15.36 o                         
   4   1   5         17.68         16.37         0.54 o                         
   5   1   5        151.07        163.64         1.93 o                         
   6   1   5         90.53         93.28         1.39 o                         
   7   1   5          0.99          0.53         0.29 o                         
   8   1   5        120.37        127.92         1.86 o                         
   9   1   5          5.58          6.69         0.49 o                         
  10   1   5         13.94         13.28         0.64 o                         
   1   2   5        452.21        446.99        11.44 o                         
   2   2   5        332.63        321.68        18.41 o                         
   3   2   5        699.02        729.10        41.03 o                         
   4   2   5         19.75         19.38         0.56 o                         
   5   2   5         77.50         85.59         1.09 o                         
   6   2   5        112.83        125.28         1.57 o                         
   7   2   5         27.83         29.50         0.70 o                         
   8   2   5         21.25         22.02         0.86 o                         
   9   2   5         42.27         41.95         0.81 o                         
  10   2   5          0.49          0.67         0.38 o                         
   1   3   5        228.93        226.88         4.78 o                         
   2   3   5        505.98        514.18        11.54 o                         
   3   3   5        599.97        615.35        21.20 o                         
   4   3   5        222.18        212.15         2.22 o                         
   5   3   5         16.02         15.69         0.52 o                         
   6   3   5        242.72        255.93         2.91 o                         
   7   3   5          1.69          1.26         0.32 o                         
   8   3   5        208.30        225.44         3.04 o                         
   9   3   5         34.80         38.33         0.75 o                         
  10   3   5          7.04          6.96         0.50 o                         
   1   4   5        119.53        131.46         4.40 o                         
   2   4   5         22.56         30.01         1.27 o                         
   3   4   5         60.24         59.55         1.00 o                         
   4   4   5        142.15        143.29         1.57 o                         
   5   4   5         31.85         28.51         0.60 o                         
   6   4   5         49.42         47.59         0.83 o                         
   7   4   5         72.33         72.04         1.13 o                         
   8   4   5         65.70         71.34         1.17 o                         
   9   4   5         23.36         24.34         0.62 o                         
  10   4   5          2.66          2.24         1.15 o                         
   1   5   5        166.38        158.38         4.10 o                         
   2   5   5        237.78        230.97         8.11 o                         
   3   5   5        125.23        119.00         1.40 o                         
   4   5   5         47.82         52.67         0.75 o                         
   5   5   5         96.64         95.11         1.24 o                         
   6   5   5         56.74         54.01         0.89 o                         
   7   5   5        194.79        193.23         2.50 o                         
   8   5   5          0.46          0.89         0.33 o                         
   9   5   5         19.25         18.46         0.54 o                         
  10   5   5         11.61          9.58         2.15 o                         
   1   6   5         10.36         13.21         0.85 o                         
   2   6   5        327.06        339.37         3.96 o                         
   3   6   5         35.06         37.04         0.62 o                         
   4   6   5        312.80        330.56         3.36 o                         
   5   6   5        104.51        102.14         1.42 o                         
   6   6   5         17.71         14.89         0.53 o                         
   7   6   5         53.96         55.48         0.95 o                         
   8   6   5         33.56         34.25         0.78 o                         
   9   6   5          1.85          1.66         0.30 o                         
  10   6   5          2.55          1.56         0.52 o                         
   1   7   5         94.01         89.24         1.24 o                         
   2   7   5         33.93         31.49         0.59 o                         
   3   7   5         49.90         51.19         0.75 o                         
   4   7   5         39.85         41.50         0.74 o                         
   5   7   5         38.05         34.54         0.67 o                         
   6   7   5         74.72         67.28         0.97 o                         
   7   7   5          5.38          5.40         0.48 o                         
   8   7   5          0.77          0.84         0.44 o                         
   9   7   5         15.21         14.26         0.50 o                         
   1   8   5         66.97         66.96         1.00 o                         
   2   8   5         36.65         35.97         0.63 o                         
   3   8   5         85.32         90.52         1.22 o                         
   4   8   5          1.97          2.04         0.32 o                         
   5   8   5         85.25         87.83         1.15 o                         
   6   8   5         47.40         53.09         0.88 o                         
   7   8   5          2.91          3.24         0.39 o                         
   8   8   5          8.22          7.12         0.45 o                         
   9   8   5         12.86         12.96         0.92 o                         
   1   9   5         31.06         30.30         0.62 o                         
   2   9   5         56.32         60.33         0.88 o                         
   3   9   5         29.74         28.41         0.70 o                         
   4   9   5        163.18        155.32         1.98 o                         
   5   9   5        129.56        121.37         1.63 o                         
   6   9   5          3.37          4.60         0.39 o                         
   7   9   5          0.55          0.09         0.30 o                         
   8   9   5         12.84         11.64         0.49 o                         
   9   9   5          2.79          2.14         0.42 o                         
   1  10   5         14.34         12.95         0.51 o                         
   2  10   5         43.55         46.68         0.79 o                         
   3  10   5          0.66          1.26         0.32 o                         
   4  10   5         77.78         77.08         1.15 o                         
   5  10   5         13.50         13.58         0.54 o                         
   6  10   5          1.40          0.44         0.30 o                         
   7  10   5         20.79         19.32         0.60 o                         
   8  10   5          2.17          1.74         0.51 o                         
   9  10   5          1.77          2.70         0.57 o                         
   1  11   5         22.70         18.25         0.57 o                         
   2  11   5          5.02          6.38         0.47 o                         
   3  11   5          8.72         10.88         0.54 o                         
   4  11   5        102.37         99.03         1.37 o                         
   5  11   5         62.57         66.35         1.15 o                         
   6  11   5          6.54          6.73         0.49 o                         
   7  11   5          8.40          7.94         0.49 o                         
   8  11   5          2.23          2.25         0.41 o                         
   1  12   5         26.84         28.65         0.76 o                         
   2  12   5         11.48         10.70         0.58 o                         
   3  12   5         78.36         80.14         1.25 o                         
   4  12   5         13.16         13.62         0.59 o                         
   5  12   5          4.20          3.69         0.43 o                         
   6  12   5          8.05          6.71         0.53 o                         
   7  12   5          0.52          0.12         0.30 o                         
   8  12   5          1.25          0.42         0.28 o                         
   1  13   5          4.02          3.16         0.48 o                         
   2  13   5         11.18         10.29         0.63 o                         
   3  13   5          4.00          5.59         0.56 o                         
   4  13   5          1.34          1.51         0.40 o                         
   5  13   5          9.84          9.32         0.58 o                         
   6  13   5          0.36          0.49         0.28 o                         
   7  13   5          5.19          4.66         0.46 o                         
   1  14   5          8.94          6.37         0.52 o                         
   2  14   5          6.81          6.23         0.52 o                         
   3  14   5          9.86         10.51         0.57 o                         
   4  14   5         37.72         33.76         0.80 o                         
   5  14   5          4.62          4.36         0.45 o                         
   6  14   5          8.32          7.86         0.44 o                         
   7  14   5          3.72          4.35         0.44 o                         
   1  15   5          9.25          9.24         0.66 o                         
   2  15   5          0.56          0.24         0.30 o                         
   3  15   5         23.98         23.69         0.68 o                         
   4  15   5          8.87          7.37         0.54 o                         
   5  15   5          7.21          7.52         0.73 o                         
   6  15   5          4.92          4.37         0.45 o                         
   1  16   5          3.03          2.64         0.38 o                         
   2  16   5         12.88         11.66         0.61 o                         
   3  16   5          6.46          5.78         0.54 o                         
   4  16   5          1.58          0.74         0.45 o                         
   5  16   5          3.38          1.69         0.52 o                         
   1  17   5         18.97         19.44         0.69 o                         
   2  17   5         15.65         14.75         0.74 o                         
   3  17   5         13.32         13.61         0.84 o                         
   4  17   5          6.94          8.19         0.59 o                         
   1  18   5          2.03          1.57         0.40 o                         
   2  18   5          2.75          3.10         0.59 o                         
   4   0   6         90.38        108.47         1.91 o                         
   6   0   6        222.09        211.26         3.50 o                         
   8   0   6         14.79         14.87         0.98 o                         
  10   0   6         32.23         25.74         6.26 o                         
   0   1   6        476.89        432.49        16.56 o                         
   1   1   6        388.12        394.06        14.04 o                         
   2   1   6         27.38         26.97         1.82 o                         
   3   1   6        176.53        167.52         1.95 o                         
   4   1   6        122.85        136.80         1.64 o                         
   5   1   6        122.24        125.49         1.56 o                         
   6   1   6          1.77          2.16         0.32 o                         
   7   1   6        143.31        156.77         2.07 o                         
   8   1   6         10.70         10.40         0.51 o                         
   9   1   6         57.82         58.98         1.03 o                         
  10   1   6          5.53          4.68         0.60 o                         
   0   2   6       1419.42       1441.56        51.21 o                         
   1   2   6        139.06        126.11         3.55 o                         
   2   2   6         64.33         65.59         1.12 o                         
   3   2   6         80.98         78.99         1.01 o                         
   4   2   6         38.16         37.53         0.66 o                         
   5   2   6         33.72         31.14         1.11 o                         
   6   2   6         34.09         26.31         0.62 o                         
   7   2   6          8.37          9.34         0.61 o                         
   8   2   6         42.47         45.81         2.16 o                         
   9   2   6         16.69         15.70         0.48 o                         
  10   2   6          0.51         -0.01         0.27 o                         
   0   3   6        978.43        998.26        35.53 o                         
   1   3   6         43.33         36.10         1.47 o                         
   2   3   6        122.07        116.64         1.59 o                         
   3   3   6        175.43        181.82         1.93 o                         
   4   3   6          7.22          8.00         0.44 o                         
   5   3   6          8.02          9.75         0.48 o                         
   6   3   6        105.30        107.72         1.48 o                         
   7   3   6         63.57         61.36         1.03 o                         
   8   3   6         15.67         17.47         0.55 o                         
   9   3   6         23.28         20.49         0.52 o                         
  10   3   6          5.14          4.83         0.68 o                         
   0   4   6        170.61        198.76         4.20 o                         
   1   4   6        256.00        259.60         3.55 o                         
   2   4   6        274.94        281.33         3.00 o                         
   3   4   6         25.63         30.61         0.57 o                         
   4   4   6        158.52        169.29         1.83 o                         
   5   4   6         48.06         54.81         0.90 o                         
   6   4   6          6.23          5.56         0.41 o                         
   7   4   6         44.35         46.26         0.89 o                         
   8   4   6          2.91          3.36         0.34 o                         
   9   4   6          0.16          0.38         0.24 o                         
  10   4   6          0.58          0.78         0.39 o                         
   0   5   6        616.70        650.49        11.06 o                         
   1   5   6          3.20          4.47         0.35 o                         
   2   5   6         15.12         17.17         0.49 o                         
   3   5   6        125.28        118.64         1.38 o                         
   4   5   6         66.28         70.52         0.96 o                         
   5   5   6         24.00         22.10         0.56 o                         
   6   5   6         30.97         33.65         0.67 o                         
   7   5   6         59.14         62.70         1.05 o                         
   8   5   6          3.30          3.36         0.34 o                         
   9   5   6          7.07          6.75         0.50 o                         
   0   6   6        111.74        118.92         2.32 o                         
   1   6   6         44.62         46.66         0.85 o                         
   2   6   6         78.70         86.95         1.07 o                         
   3   6   6         18.78         17.53         0.50 o                         
   4   6   6        103.35         99.11         1.18 o                         
   5   6   6         30.11         30.52         0.64 o                         
   6   6   6          0.50          0.36         0.32 o                         
   7   6   6         37.73         40.15         0.77 o                         
   8   6   6         28.15         28.22         0.63 o                         
   9   6   6          1.26          0.70         0.24 o                         
   0   7   6        221.86        210.59         3.51 o                         
   1   7   6         56.33         63.29         0.90 o                         
   2   7   6         44.63         47.86         1.07 o                         
   3   7   6         99.76        106.45         1.26 o                         
   4   7   6          1.47          2.94         0.30 o                         
   5   7   6        106.33         96.99         1.23 o                         
   6   7   6          2.22          2.68         0.31 o                         
   7   7   6         66.37         68.06         1.46 o                         
   8   7   6          1.99          1.54         0.28 o                         
   9   7   6          1.72          1.61         0.28 o                         
   0   8   6        236.78        232.18         3.44 o                         
   1   8   6         12.15         13.81         0.49 o                         
   2   8   6         86.01         89.03         1.10 o                         
   3   8   6        110.54        113.17         1.96 o                         
   4   8   6        143.84        138.35         1.63 o                         
   5   8   6         60.33         64.84         0.96 o                         
   6   8   6         92.38         95.73         1.42 o                         
   7   8   6          0.53          0.73         0.31 o                         
   8   8   6         19.63         17.96         0.77 o                         
   9   8   6         22.53         19.47         0.67 o                         
   0   9   6         27.60         30.30         0.98 o                         
   1   9   6         37.02         36.10         0.68 o                         
   2   9   6        130.28        120.46         1.40 o                         
   3   9   6        148.64        147.26         1.72 o                         
   4   9   6          0.45          0.42         0.28 o                         
   5   9   6         35.55         39.16         0.76 o                         
   6   9   6          4.63          5.26         0.49 o                         
   7   9   6          9.95          8.63         0.51 o                         
   8   9   6          6.55          6.65         0.45 o                         
   0  10   6          5.19          7.64         0.60 o                         
   1  10   6        149.87        160.65         1.85 o                         
   2  10   6         25.74         22.82         0.58 o                         
   3  10   6         12.89         12.77         0.54 o                         
   4  10   6         13.14         13.07         0.53 o                         
   5  10   6          9.98         10.16         0.50 o                         
   6  10   6          6.10          6.83         0.46 o                         
   7  10   6          1.72          1.27         0.41 o                         
   8  10   6          4.76          5.06         0.71 o                         
   0  11   6         34.90         32.88         1.04 o                         
   1  11   6         25.96         24.15         0.66 o                         
   2  11   6         69.19         67.86         1.06 o                         
   3  11   6          9.64          8.39         0.47 o                         
   4  11   6          3.93          5.94         0.45 o                         
   5  11   6          3.14          3.12         0.35 o                         
   6  11   6          4.65          4.23         0.38 o                         
   7  11   6          0.78          1.24         1.49 o                         
   8  11   6         10.13          9.09         0.84 o                         
   0  12   6        191.74        198.92         3.72 o                         
   1  12   6         19.98         17.93         0.65 o                         
   2  12   6         82.66         89.10         1.47 o                         
   3  12   6          7.32          9.34         0.57 o                         
   4  12   6         39.01         37.55         0.91 o                         
   5  12   6         22.41         19.81         0.61 o                         
   6  12   6          7.69          7.86         0.48 o                         
   7  12   6          4.70          4.05         0.52 o                         
   0  13   6         63.04         61.50         3.42 o                         
   1  13   6         22.90         25.91         0.81 o                         
   2  13   6         28.17         27.82         0.78 o                         
   3  13   6          5.01          5.54         0.52 o                         
   4  13   6          0.90          1.00         0.30 o                         
   5  13   6          2.04          2.69         0.30 o                         
   6  13   6          3.94          4.73         0.41 o                         
   7  13   6         18.79         21.63         0.67 o                         
   0  14   6        110.49        108.37         5.56 o                         
   1  14   6         34.70         37.05         1.43 o                         
   2  14   6         11.20         10.53         0.56 o                         
   3  14   6          0.47         -0.34         0.34 o                         
   4  14   6         16.55         17.79         0.62 o                         
   5  14   6          0.60          1.17         0.31 o                         
   6  14   6          2.95          2.47         0.33 o                         
   0  15   6         26.87         24.40         0.99 o                         
   1  15   6         10.91         11.17         0.58 o                         
   2  15   6          6.41          5.74         0.53 o                         
   3  15   6          0.81          1.48         0.34 o                         
   4  15   6          5.78          5.22         0.45 o                         
   5  15   6          9.07          9.30         0.54 o                         
   0  16   6          0.82          0.82         0.52 o                         
   1  16   6          0.33          0.39         0.39 o                         
   2  16   6         25.88         22.98         0.69 o                         
   3  16   6          7.22          4.65         0.70 o                         
   4  16   6          7.97          7.88         1.82 o                         
   0  17   6          3.42          5.22         0.79 o                         
   1  17   6          0.91          0.61         0.43 o                         
   2  17   6         15.71         15.70         1.11 o                         
   3  17   6          1.10          3.72         0.59 o                         
   0  18   6          2.14          0.91         0.65 o                         
   2   0   7        308.26        313.04         4.49 o                         
   4   0   7        289.83        287.90         8.02 o                         
   6   0   7          3.10          2.82         0.44 o                         
   8   0   7         16.60         17.25         0.72 o                         
   1   1   7        115.33        115.58         1.35 o                         
   2   1   7          2.92          4.43         0.31 o                         
   3   1   7        420.41        423.83         4.42 o                         
   4   1   7         40.79         35.89         0.96 o                         
   5   1   7        125.77        131.98         1.63 o                         
   6   1   7         87.95         88.48         1.17 o                         
   7   1   7         35.19         40.31         0.75 o                         
   8   1   7          0.09         -0.07         0.23 o                         
   9   1   7          2.32          1.88         0.24 o                         
   1   2   7        158.39        151.87         1.71 o                         
   2   2   7        195.77        193.76         2.04 o                         
   3   2   7         18.87         21.66         0.53 o                         
   4   2   7         16.46         15.50         0.59 o                         
   5   2   7        188.29        204.05         2.38 o                         
   6   2   7         28.78         29.65         0.74 o                         
   7   2   7         34.66         38.31         0.73 o                         
   8   2   7         27.03         27.70         0.88 o                         
   9   2   7         12.54         11.77         0.43 o                         
   1   3   7         54.14         42.55         0.65 o                         
   2   3   7         99.77        102.85         1.15 o                         
   3   3   7         80.03         84.73         1.08 o                         
   4   3   7         51.04         52.94         0.83 o                         
   5   3   7        383.82        388.02         4.53 o                         
   6   3   7         64.66         70.83         1.04 o                         
   7   3   7         26.81         29.45         0.68 o                         
   8   3   7          4.04          3.84         0.35 o                         
   9   3   7          5.95          6.77         0.35 o                         
   1   4   7         31.44         37.80         0.67 o                         
   2   4   7        198.82        196.37         2.01 o                         
   3   4   7         14.60         15.94         0.46 o                         
   4   4   7         16.22         13.85         0.50 o                         
   5   4   7        237.24        240.02         2.88 o                         
   6   4   7         38.62         44.97         0.78 o                         
   7   4   7         27.55         25.71         0.61 o                         
   8   4   7         21.10         19.81         0.51 o                         
   9   4   7          0.98          0.33         0.26 o                         
   1   5   7         11.90         11.86         0.49 o                         
   2   5   7         21.97         19.46         0.54 o                         
   3   5   7         92.44         92.25         1.73 o                         
   4   5   7         67.18         64.53         0.87 o                         
   5   5   7         62.97         57.88         0.90 o                         
   6   5   7         73.89         79.99         2.52 o                         
   7   5   7         31.96         34.43         0.84 o                         
   8   5   7          8.34          7.81         0.40 o                         
   9   5   7          3.72          2.68         0.33 o                         
   1   6   7        307.93        292.28         3.13 o                         
   2   6   7         43.94         43.07         0.69 o                         
   3   6   7        256.96        263.56         2.62 o                         
   4   6   7          2.54          1.95         0.28 o                         
   5   6   7         77.06         78.98         1.09 o                         
   6   6   7          7.74          7.27         0.47 o                         
   7   6   7          5.51          6.29         0.42 o                         
   8   6   7          3.56          3.09         0.31 o                         
   9   6   7          4.61          5.26         0.35 o                         
   1   7   7        210.54        206.82         2.55 o                         
   2   7   7          5.26          6.70         0.40 o                         
   3   7   7         24.61         29.96         0.59 o                         
   4   7   7         26.22         25.14         0.59 o                         
   5   7   7         11.70         13.02         0.51 o                         
   6   7   7         30.94         30.18         0.68 o                         
   7   7   7          2.87          3.36         0.34 o                         
   8   7   7          1.39          1.82         0.41 o                         
   1   8   7         37.49         40.37         0.72 o                         
   2   8   7        172.37        168.68         1.84 o                         
   3   8   7         25.41         24.52         0.55 o                         
   4   8   7        161.47        167.10         1.92 o                         
   5   8   7         14.56         14.99         0.52 o                         
   6   8   7         11.98         10.56         0.58 o                         
   7   8   7          7.59          7.90         0.44 o                         
   8   8   7          4.91          3.15         0.53 o                         
   1   9   7         95.52         99.89         1.32 o                         
   2   9   7         80.25         79.84         1.06 o                         
   3   9   7          9.53          8.66         0.44 o                         
   4   9   7         59.34         51.48         0.80 o                         
   5   9   7         39.53         41.60         0.80 o                         
   6   9   7          6.28          5.45         0.56 o                         
   7   9   7          4.36          3.70         0.39 o                         
   8   9   7          3.98          4.01         1.04 o                         
   1  10   7        201.67        200.32         2.65 o                         
   2  10   7          5.31          4.01         0.36 o                         
   3  10   7         39.83         37.84         0.88 o                         
   4  10   7         26.84         31.31         0.61 o                         
   5  10   7         13.53         13.24         0.50 o                         
   6  10   7          7.16          7.74         0.45 o                         
   7  10   7          3.14          3.61         0.48 o                         
   8  10   7          0.11          0.20         0.27 o                         
   1  11   7         10.73         14.50         0.55 o                         
   2  11   7         52.72         51.81         1.13 o                         
   3  11   7         32.38         34.79         0.68 o                         
   4  11   7         94.22         85.84         1.51 o                         
   5  11   7          7.89          7.43         0.44 o                         
   6  11   7         23.13         23.43         0.69 o                         
   7  11   7          6.39          4.34         0.44 o                         
   1  12   7         12.91         11.22         0.71 o                         
   2  12   7         85.22         93.42         2.95 o                         
   3  12   7         14.81         15.63         0.61 o                         
   4  12   7         18.07         17.74         0.56 o                         
   5  12   7         17.02         17.21         0.54 o                         
   6  12   7         19.23         21.34         0.84 o                         
   7  12   7          2.71          2.21         0.36 o                         
   1  13   7        110.45        101.70         1.90 o                         
   2  13   7          6.35          6.16         0.55 o                         
   3  13   7          8.59          8.46         0.48 o                         
   4  13   7          5.06          5.08         0.49 o                         
   5  13   7          2.44          2.55         0.62 o                         
   6  13   7         12.55         11.97         0.59 o                         
   1  14   7         71.24         68.89         1.39 o                         
   2  14   7         10.48         10.26         0.50 o                         
   3  14   7         15.80         13.32         0.52 o                         
   4  14   7          3.99          5.01         0.42 o                         
   5  14   7          3.33          2.64         0.60 o                         
   1  15   7          7.45          8.34         0.58 o                         
   2  15   7         22.14         23.36         0.71 o                         
   3  15   7          5.50          5.71         0.89 o                         
   4  15   7          3.87          3.91         0.55 o                         
   1  16   7         11.19         10.56         0.62 o                         
   2  16   7         11.18         11.83         0.55 o                         
   3  16   7         10.97         11.20         0.91 o                         
   1  17   7          2.09          1.86         0.91 o                         
   0   0   8        437.15        424.24        10.25 o                         
   2   0   8        139.48        143.43         2.23 o                         
   4   0   8         83.95         84.31         1.61 o                         
   6   0   8         79.09         86.98         1.64 o                         
   8   0   8          5.82          6.64         0.51 o                         
   0   1   8        108.63        102.18         1.83 o                         
   1   1   8          9.57         10.67         0.47 o                         
   2   1   8          4.56          6.11         0.37 o                         
   3   1   8         82.28         79.46         1.07 o                         
   4   1   8         15.08         16.71         0.50 o                         
   5   1   8         47.51         53.71         0.84 o                         
   6   1   8         38.38         42.97         0.75 o                         
   7   1   8          3.27          2.48         0.26 o                         
   8   1   8          3.05          2.87         0.33 o                         
   9   1   8          1.44          1.42         0.20 o                         
   0   2   8        164.24        138.44         2.35 o                         
   1   2   8         17.30         17.09         0.49 o                         
   2   2   8        119.54        121.86         1.73 o                         
   3   2   8        109.51        111.03         1.34 o                         
   4   2   8         63.58         57.32         0.85 o                         
   5   2   8         73.62         77.07         1.14 o                         
   6   2   8          9.45          8.95         0.44 o                         
   7   2   8         22.06         19.72         0.51 o                         
   8   2   8          4.62          4.85         0.34 o                         
   9   2   8          2.54          2.51         0.39 o                         
   0   3   8        102.43         86.18         1.50 o                         
   1   3   8         13.20         12.53         0.46 o                         
   2   3   8        281.85        273.89         2.92 o                         
   3   3   8         29.87         25.98         0.57 o                         
   4   3   8         27.39         23.94         0.63 o                         
   5   3   8         15.65         15.35         0.54 o                         
   6   3   8         23.87         24.06         0.56 o                         
   7   3   8          1.37          1.11         0.23 o                         
   8   3   8          2.89          3.02         0.34 o                         
   9   3   8          0.50         -0.15         0.20 o                         
   0   4   8         22.80         26.91         1.05 o                         
   1   4   8         52.07         55.38         0.92 o                         
   2   4   8         46.22         53.16         1.05 o                         
   3   4   8        186.81        184.28         2.05 o                         
   4   4   8         16.87         17.49         0.59 o                         
   5   4   8         16.66         14.37         0.50 o                         
   6   4   8          4.44          5.01         0.41 o                         
   7   4   8         11.12         12.47         0.43 o                         
   8   4   8          3.25          4.72         0.33 o                         
   0   5   8         33.58         36.63         0.97 o                         
   1   5   8         54.71         52.05         1.19 o                         
   2   5   8        344.22        340.51         3.33 o                         
   3   5   8         83.15         73.15         0.96 o                         
   4   5   8         40.11         38.91         0.74 o                         
   5   5   8         24.27         26.82         0.62 o                         
   6   5   8         26.34         25.50         0.66 o                         
   7   5   8          3.22          4.46         0.36 o                         
   8   5   8         17.48         16.59         0.48 o                         
   0   6   8         71.54         66.05         2.69 o                         
   1   6   8         24.19         26.86         0.67 o                         
   2   6   8        124.86        125.84         1.45 o                         
   3   6   8        322.24        320.18         3.31 o                         
   4   6   8          5.76          5.25         0.40 o                         
   5   6   8         30.65         34.04         0.67 o                         
   6   6   8         24.61         23.92         0.54 o                         
   7   6   8         14.24         12.49         0.42 o                         
   8   6   8         17.79         19.52         0.50 o                         
   0   7   8        264.17        247.56         4.49 o                         
   1   7   8         58.87         63.71         0.95 o                         
   2   7   8        121.45        118.50         1.99 o                         
   3   7   8        215.66        221.45         2.40 o                         
   4   7   8         14.07         15.27         0.54 o                         
   5   7   8         37.89         40.87         0.79 o                         
   6   7   8          4.39          3.85         0.33 o                         
   7   7   8          0.13          0.02         0.26 o                         
   8   7   8         31.73         30.38         0.72 o                         
   0   8   8         80.04         86.93         1.95 o                         
   1   8   8         37.08         35.02         0.81 o                         
   2   8   8         74.95         66.97         0.94 o                         
   3   8   8         23.63         22.41         0.55 o                         
   4   8   8          7.23          8.08         0.56 o                         
   5   8   8         18.57         19.73         0.54 o                         
   6   8   8          9.57          7.25         0.43 o                         
   7   8   8         11.77         11.80         0.43 o                         
   8   8   8          8.77          7.46         0.68 o                         
   0   9   8        319.87        298.42         8.06 o                         
   1   9   8         50.61         51.00         0.93 o                         
   2   9   8         51.22         50.56         0.98 o                         
   3   9   8         69.39         69.23         1.02 o                         
   4   9   8         14.24         15.22         0.51 o                         
   5   9   8          7.35          7.35         0.42 o                         
   6   9   8          3.24          3.88         0.62 o                         
   7   9   8         15.43         16.71         0.86 o                         
   0  10   8         30.14         30.75         1.73 o                         
   1  10   8         62.31         62.79         1.16 o                         
   2  10   8          5.56          3.74         0.34 o                         
   3  10   8         48.73         50.18         1.38 o                         
   4  10   8          5.33          5.53         0.37 o                         
   5  10   8         24.17         25.47         0.67 o                         
   6  10   8          5.63          4.65         0.39 o                         
   7  10   8          6.54          8.76         0.47 o                         
   0  11   8        375.23        393.65        13.75 o                         
   1  11   8         43.68         42.62         1.62 o                         
   2  11   8         62.03         58.36         1.64 o                         
   3  11   8         28.36         25.98         0.59 o                         
   4  11   8          4.68          3.82         0.38 o                         
   5  11   8         15.32         14.45         0.54 o                         
   6  11   8          3.08          3.25         0.68 o                         
   0  12   8        112.17        105.61         2.48 o                         
   1  12   8         14.57         13.11         0.61 o                         
   2  12   8         11.22         12.75         0.51 o                         
   3  12   8          1.26          1.20         0.29 o                         
   4  12   8          0.48          0.15         0.27 o                         
   5  12   8          4.91          4.55         0.74 o                         
   6  12   8          2.15          1.36         0.30 o                         
   0  13   8          9.01          9.50         0.94 o                         
   1  13   8         24.97         26.44         0.88 o                         
   2  13   8         15.90         14.62         0.80 o                         
   3  13   8          7.02          6.25         0.46 o                         
   4  13   8          8.98          9.75         0.99 o                         
   5  13   8          3.57          2.83         0.45 o                         
   0  14   8         10.16          8.93         0.87 o                         
   1  14   8          0.06          0.22         0.34 o                         
   2  14   8          0.71          1.60         0.37 o                         
   3  14   8          7.17          7.56         0.50 o                         
   4  14   8          7.22          7.79         0.91 o                         
   0  15   8         27.44         26.63         1.76 o                         
   1  15   8          0.35          1.01         0.36 o                         
   2  15   8         21.48         20.66         1.18 o                         
   3  15   8          5.40          6.90         0.78 o                         
   0  16   8         16.25         17.33         1.04 o                         
   1  16   8          6.50          5.21         0.78 o                         
   2   0   9        212.97        199.50         2.98 o                         
   4   0   9        196.45        202.32         3.28 o                         
   6   0   9        176.52        167.54         3.10 o                         
   8   0   9          0.39          0.66         0.25 o                         
   1   1   9        159.32        160.08         1.89 o                         
   2   1   9         82.77         76.93         0.98 o                         
   3   1   9         34.06         36.49         0.76 o                         
   4   1   9         72.03         74.05         1.05 o                         
   5   1   9        180.39        203.28         2.34 o                         
   6   1   9          0.36          0.60         0.23 o                         
   7   1   9         20.83         20.59         0.48 o                         
   8   1   9          1.76          0.91         0.18 o                         
   1   2   9        262.93        265.77         2.98 o                         
   2   2   9         47.98         50.84         0.78 o                         
   3   2   9         85.80         86.41         1.11 o                         
   4   2   9        148.17        155.22         1.85 o                         
   5   2   9         13.81         15.08         0.71 o                         
   6   2   9         39.87         46.29         0.74 o                         
   7   2   9         13.86         13.16         0.40 o                         
   8   2   9          4.78          4.16         0.35 o                         
   1   3   9         78.22         76.82         1.13 o                         
   2   3   9        126.09        124.38         1.47 o                         
   3   3   9         86.35         86.22         1.12 o                         
   4   3   9         86.43         90.63         1.25 o                         
   5   3   9          8.83          8.05         0.46 o                         
   6   3   9         12.14         10.38         0.39 o                         
   7   3   9         24.79         23.96         0.51 o                         
   8   3   9          4.75          4.84         0.37 o                         
   1   4   9         86.35         88.70         1.25 o                         
   2   4   9         38.02         35.92         0.68 o                         
   3   4   9         89.76         99.24         1.29 o                         
   4   4   9        118.36        131.25         1.69 o                         
   5   4   9         27.77         29.30         0.65 o                         
   6   4   9          6.21          6.61         0.37 o                         
   7   4   9          4.89          3.94         0.33 o                         
   8   4   9         20.82         19.41         0.42 o                         
   1   5   9        102.12         94.12         1.35 o                         
   2   5   9         58.41         54.72         0.81 o                         
   3   5   9         61.42         56.11         0.86 o                         
   4   5   9         43.69         46.16         0.79 o                         
   5   5   9         17.85         16.52         0.50 o                         
   6   5   9          1.32          1.94         0.23 o                         
   7   5   9         34.33         35.70         0.67 o                         
   8   5   9          0.06          0.24         0.21 o                         
   1   6   9         73.59         68.58         1.07 o                         
   2   6   9         37.17         35.63         0.68 o                         
   3   6   9          0.59          0.53         0.29 o                         
   4   6   9         23.15         26.23         0.72 o                         
   5   6   9          3.09          3.16         0.28 o                         
   6   6   9          1.30          1.54         0.22 o                         
   7   6   9          0.91          0.44         0.27 o                         
   1   7   9         50.49         49.53         0.88 o                         
   2   7   9         15.76         16.99         0.72 o                         
   3   7   9         13.56         15.23         0.57 o                         
   4   7   9         23.21         23.38         0.81 o                         
   5   7   9          9.32         10.20         0.42 o                         
   6   7   9         10.69         10.02         0.49 o                         
   7   7   9          6.87          7.44         0.38 o                         
   1   8   9         54.52         55.24         0.99 o                         
   2   8   9          7.63          9.14         0.46 o                         
   3   8   9          0.19          0.34         0.27 o                         
   4   8   9         22.32         21.17         0.54 o                         
   5   8   9          3.89          5.14         0.35 o                         
   6   8   9          2.46          3.39         0.41 o                         
   7   8   9          1.25          0.62         0.25 o                         
   1   9   9         76.10         80.96         1.98 o                         
   2   9   9          9.30          7.40         0.44 o                         
   3   9   9          2.13          1.96         0.28 o                         
   4   9   9          9.53          9.68         0.44 o                         
   5   9   9         12.14         12.03         0.44 o                         
   6   9   9          0.68          0.89         0.43 o                         
   1  10   9         25.63         25.78         0.64 o                         
   2  10   9         10.39         10.82         0.49 o                         
   3  10   9          7.41          7.51         0.41 o                         
   4  10   9          1.33          2.05         0.27 o                         
   5  10   9         10.00          9.28         0.49 o                         
   6  10   9         20.98         22.31         0.78 o                         
   1  11   9         24.43         20.09         0.61 o                         
   2  11   9          9.30         10.20         0.46 o                         
   3  11   9          1.78          1.76         0.29 o                         
   4  11   9          1.83          2.80         0.44 o                         
   5  11   9         14.13         15.82         0.75 o                         
   1  12   9          2.98          2.56         0.43 o                         
   2  12   9         10.11         10.39         0.61 o                         
   3  12   9          2.40          1.77         0.31 o                         
   4  12   9          0.43          0.13         0.31 o                         
   1  13   9         11.50         11.88         0.61 o                         
   2  13   9         11.28         11.58         0.60 o                         
   3  13   9          0.51          0.32         0.65 o                         
   4  13   9          2.67          3.00         0.91 o                         
   1  14   9         10.54          9.38         0.64 o                         
   0   0  10        331.77        310.68         7.68 o                         
   2   0  10         66.36         65.12         1.32 o                         
   4   0  10         12.08         12.61         0.64 o                         
   6   0  10          5.41          6.01         0.49 o                         
   0   1  10         91.65        106.92         1.92 o                         
   1   1  10         96.83         93.12         1.21 o                         
   2   1  10         20.41         24.17         0.57 o                         
   3   1  10         46.20         44.95         0.72 o                         
   4   1  10          2.49          4.77         0.37 o                         
   5   1  10         28.55         25.50         0.51 o                         
   6   1  10         14.35         11.68         0.37 o                         
   7   1  10         13.30         12.08         0.35 o                         
   0   2  10          8.68         10.95         0.68 o                         
   1   2  10         31.56         30.40         0.65 o                         
   2   2  10         13.32         15.50         0.54 o                         
   3   2  10         49.03         51.52         0.78 o                         
   4   2  10          3.41          6.32         0.44 o                         
   5   2  10         29.47         27.61         0.56 o                         
   6   2  10          5.91          5.04         0.39 o                         
   7   2  10         32.97         32.20         0.68 o                         
   0   3  10        115.28        120.22         2.10 o                         
   1   3  10         24.58         23.37         0.58 o                         
   2   3  10          4.43          3.22         0.31 o                         
   3   3  10         20.90         19.60         0.57 o                         
   4   3  10         84.11         91.46         1.26 o                         
   5   3  10          1.61          1.55         0.24 o                         
   6   3  10         14.13         13.38         0.45 o                         
   7   3  10          2.88          4.11         0.54 o                         
   0   4  10        152.08        161.65         2.91 o                         
   1   4  10         60.73         59.29         1.02 o                         
   2   4  10         72.41         71.77         1.12 o                         
   3   4  10         14.74         15.11         0.54 o                         
   4   4  10          6.96          6.62         0.41 o                         
   5   4  10         14.64         15.45         0.44 o                         
   6   4  10          6.60          6.56         0.34 o                         
   7   4  10         12.72         12.73         0.40 o                         
   0   5  10         22.65         23.24         0.89 o                         
   1   5  10          8.14          9.95         0.96 o                         
   2   5  10          4.77          4.76         0.79 o                         
   3   5  10         24.22         23.67         0.78 o                         
   4   5  10         29.64         30.72         0.59 o                         
   5   5  10         11.85         11.68         0.40 o                         
   6   5  10          3.25          3.46         0.57 o                         
   7   5  10          0.54          0.77         0.20 o                         
   0   6  10         80.01         83.65         2.06 o                         
   1   6  10         25.87         24.40         0.98 o                         
   2   6  10          0.05          0.31         0.28 o                         
   3   6  10         21.01         20.94         0.56 o                         
   4   6  10          8.85          9.43         0.42 o                         
   5   6  10          2.41          2.32         0.26 o                         
   6   6  10          6.93          7.07         0.40 o                         
   0   7  10          3.57          5.14         1.20 o                         
   1   7  10          9.25          8.97         0.51 o                         
   2   7  10         15.51         14.27         0.53 o                         
   3   7  10          6.61          6.89         0.46 o                         
   4   7  10          2.01          2.09         0.28 o                         
   5   7  10          4.16          4.48         0.31 o                         
   6   7  10          2.60          2.35         0.29 o                         
   0   8  10         43.34         39.35         1.09 o                         
   1   8  10         46.15         41.79         1.01 o                         
   2   8  10         10.66         10.68         0.47 o                         
   3   8  10          1.19          1.92         0.28 o                         
   4   8  10          4.17          3.54         0.39 o                         
   5   8  10          6.42          6.62         0.56 o                         
   6   8  10         10.72         10.55         0.60 o                         
   0   9  10         53.00         50.34         1.22 o                         
   1   9  10         12.82         10.91         0.50 o                         
   2   9  10         14.40         14.19         0.65 o                         
   3   9  10          6.64          8.31         0.45 o                         
   4   9  10          0.26          0.13         0.24 o                         
   5   9  10          0.81          0.79         0.31 o                         
   0  10  10          2.35          3.08         0.45 o                         
   1  10  10         17.46         18.24         0.62 o                         
   2  10  10          6.41          5.59         0.59 o                         
   3  10  10          0.85          0.64         0.28 o                         
   4  10  10          0.66         -0.23         0.29 o                         
   5  10  10          6.38          5.81         0.72 o                         
   0  11  10         22.78         20.88         0.88 o                         
   1  11  10          8.02          8.03         0.53 o                         
   2  11  10          5.88          5.82         0.53 o                         
   3  11  10          3.92          3.93         1.38 o                         
   4  11  10          5.17          4.95         0.78 o                         
   0  12  10         12.10         11.33         1.04 o                         
   1  12  10         16.27         16.74         0.83 o                         
   2  12  10          7.61          6.98         0.58 o                         
   3  12  10          0.85          0.26         0.52 o                         
   0  13  10         12.91         13.55         1.04 o                         
   1  13  10          1.22          1.55         0.46 o                         
   2   0  11          9.96          9.28         0.72 o                         
   4   0  11          2.06          1.43         0.29 o                         
   6   0  11         86.72         78.45         6.07 o                         
   1   1  11         22.72         22.31         0.63 o                         
   2   1  11          7.66          7.98         0.41 o                         
   3   1  11          6.73          5.89         0.39 o                         
   4   1  11          2.58          2.75         0.26 o                         
   5   1  11         11.77         10.04         0.38 o                         
   6   1  11          1.89          1.18         0.21 o                         
   1   2  11         38.28         30.84         0.65 o                         
   2   2  11          8.88          8.66         0.49 o                         
   3   2  11          9.03         10.44         0.44 o                         
   4   2  11          3.12          3.07         0.28 o                         
   5   2  11          3.31          2.91         0.33 o                         
   6   2  11         28.14         27.91         0.73 o                         
   1   3  11          7.59          5.73         0.43 o                         
   2   3  11         12.64          9.02         0.57 o                         
   3   3  11          1.70          2.27         0.30 o                         
   4   3  11          1.11          1.11         0.22 o                         
   5   3  11          5.89          4.95         0.30 o                         
   6   3  11          8.79          9.11         0.33 o                         
   1   4  11         10.58         10.23         0.50 o                         
   2   4  11         31.58         29.21         0.79 o                         
   3   4  11         11.89         14.51         0.48 o                         
   4   4  11          1.02          0.88         0.23 o                         
   5   4  11          1.13          0.84         0.20 o                         
   6   4  11          8.50          8.16         0.42 o                         
   1   5  11         10.17         11.16         0.50 o                         
   2   5  11         12.84         12.64         0.49 o                         
   3   5  11         20.06         21.20         0.61 o                         
   4   5  11         16.06         16.35         0.47 o                         
   5   5  11          0.08          0.43         0.22 o                         
   1   6  11          3.01          2.48         0.32 o                         
   2   6  11         20.78         22.72         0.60 o                         
   3   6  11         18.80         18.21         0.58 o                         
   4   6  11          6.50          6.96         0.40 o                         
   5   6  11          6.85          6.97         0.53 o                         
   1   7  11         11.91         12.32         0.48 o                         
   2   7  11          6.11          6.64         0.44 o                         
   3   7  11         20.64         19.80         0.57 o                         
   4   7  11         13.75         11.45         0.45 o                         
   5   7  11          5.81          4.92         0.45 o                         
   1   8  11          1.27          0.94         0.26 o                         
   2   8  11          7.58          8.26         0.73 o                         
   3   8  11          2.39          2.28         0.43 o                         
   4   8  11          4.89          4.34         0.47 o                         
   1   9  11          4.65          4.07         0.42 o                         
   2   9  11          1.55          1.66         0.39 o                         
   3   9  11          9.16         10.38         0.72 o                         
   4   9  11          1.65          1.56         0.52 o                         
   1  10  11         21.50         18.69         1.00 o                         
   2  10  11          0.85          0.54         0.40 o                         
   3  10  11          3.44          5.08         0.91 o                         
   1  11  11          4.38          5.32         0.96 o                         
   0   0  12          0.84          2.00         0.59 o                         
   2   0  12          4.74          5.61         0.65 o                         
   4   0  12          7.84          9.17         0.82 o                         
   0   1  12          3.14          2.24         0.77 o                         
   1   1  12          1.01          1.31         0.33 o                         
   2   1  12          0.27          0.34         0.22 o                         
   3   1  12          4.13          3.14         0.46 o                         
   4   1  12          1.49          1.61         0.23 o                         
   5   1  12          1.87          1.75         0.33 o                         
   0   2  12         12.77         14.07         0.63 o                         
   1   2  12          0.45          0.36         0.23 o                         
   2   2  12          0.03          0.70         0.24 o                         
   3   2  12          0.30         -0.14         0.24 o                         
   4   2  12          5.05          5.34         0.38 o                         
   0   3  12          0.11          0.72         0.46 o                         
   1   3  12          2.21          1.62         0.29 o                         
   2   3  12          0.86          0.84         0.24 o                         
   3   3  12         10.90         10.66         0.43 o                         
   4   3  12          2.78          3.22         0.34 o                         
   0   4  12          5.81          6.40         0.78 o                         
   1   4  12          3.12          2.82         0.38 o                         
   2   4  12          1.05          1.51         0.28 o                         
   3   4  12          6.99          6.55         0.42 o                         
   4   4  12          1.11          1.77         0.36 o                         
   0   5  12          1.08          1.52         0.41 o                         
   1   5  12          0.36          0.60         0.26 o                         
   2   5  12          4.63          5.40         0.52 o                         
   3   5  12          1.18          1.09         0.40 o                         
   4   5  12          7.20          6.75         0.36 o                         
   0   6  12          5.99          5.34         0.98 o                         
   1   6  12          3.52          2.65         0.33 o                         
   2   6  12          1.33          1.69         0.53 o                         
   3   6  12          2.51          2.64         0.33 o                         
   0   7  12          6.00          6.22         0.59 o                         
   1   7  12          0.15          0.56         0.28 o                         
   2   7  12          3.31          3.33         0.37 o                         
   3   7  12          1.75          0.65         0.26 o                         
   0   8  12         27.47         27.11         1.30 o                         
   1   8  12          9.76         10.63         0.48 o                         
   2   8  12         10.86         11.39         1.11 o                         
   2   0  13          4.42          3.52         0.59 o                         
   1   1  13          5.08          5.96         0.48 o                         
   2   1  13          0.27          0.63         0.32 o                         
   1   2  13          0.63          2.34         0.62 o                         
   2   2  13          2.39          4.64         0.79 o                         
   1   3  13          0.16         -0.01         0.28 o                         
   2   3  13          2.57          2.60         0.78 o                         
   1   4  13          6.02          7.56         0.67 o                         
                                                                                
